# Supplementary material for: Comparative Interactome Profiling of Nonstructural Protein 3 Across SARS-CoV-2 Variants Emerged During the COVID-19 Pandemic
Source: Viruses. 2025 Mar 20;17(3):447. doi: 10.3390/v17030447 (PMC11946765; doi:10.3390/v17030447)
Supplement: Supplementary file 1 [file viruses-17-00447-s001.zip]

Archive with 6 entries (6 files):
- Supplementary Dataset S1.xlsx
- Supplementary Dataset S2.xlsx
- Supplementary Dataset S3.xlsx
- Supplementary Dataset S4.xlsx
- Supplementary Dataset S5.xlsx
- Supplementary_Viruses_v3_final.pdf
