# Supplementary material for: Comparative Interactome Profiling of Nonstructural Protein 3 Across SARS-CoV-2 Variants Emerged During the COVID-19 Pandemic
Source: Viruses. 2025 Mar 20;17(3):447. doi: 10.3390/v17030447 (PMC11946765; doi:10.3390/v17030447)
Supplement: Supplementary file 1 [file viruses-17-00447-s001.zip › Supplementary Dataset S1.xlsx]

## Sheet: nsp3.1 Master
																												Abundance Ratio over nsp31							Abundance Ratio over GFP								Abundance Ratio (log2) over nsp31
Protein FDR Confidence: Combined	Master	Accession	Description	Exp. q-value: Combined	Sum PEP Score	Coverage [%]	# Peptides	# PSMs	# Unique Peptides	# AAs	MW [kDa]	calc. pI	Score Sequest HT: Sequest HT	# Peptides (by Search Engine): Sequest HT	Biological Process	Cellular Component	Molecular Function	Pfam IDs	Entrez Gene ID	Gene Symbol	Gene ID	Ensembl Gene ID	KEGG Pathways	WikiPathways	Reactome Pathways	# Protein Pathway Groups	# Razor Peptides	Abundance Ratio: (Delta (21J)) / (31)	Abundance Ratio: (Omicron (21K)) / (31)	Abundance Ratio: (Gamma (20J)) / (31)	Abundance Ratio: (Alpha (20I)) / (31)	Abundance Ratio: (Omicron (21L)) / (31)	Abundance Ratio: (Lambda (21G)) / (31)	Abundance Ratio: (Kappa (21B)) / (31)	Abundance Ratio: (31) / (GFP)	Abundance Ratio: (Delta (21J)) / (GFP)	Abundance Ratio: (Omicron (21K)) / (GFP)	Abundance Ratio: (Gamma (20J)) / (GFP)	Abundance Ratio: (Alpha (20I)) / (GFP)	Abundance Ratio: (Omicron (21L)) / (GFP)	Abundance Ratio: (Lambda (21G)) / (GFP)	Abundance Ratio: (Kappa (21B)) / (GFP)	Abundance Ratio (log2): (Delta (21J)) / (31)	Abundance Ratio (log2): (Omicron (21K)) / (31)	Abundance Ratio (log2): (Gamma (20J)) / (31)	Abundance Ratio (log2): (Alpha (20I)) / (31)	Abundance Ratio (log2): (Omicron (21L)) / (31)	Abundance Ratio (log2): (Lambda (21G)) / (31)	Abundance Ratio (log2): (Kappa (21B)) / (31)
High	Master Protein	P35579-1	Myosin-9 [OS=Homo sapiens]	0	1651.66	67	146	2162	119	1960	226.4	5.6	6946.06	146	cell adhesion;cell cycle OR cell proliferation;cell organization and biogenesis;protein metabolism;stress response;transport;developmental processes;signal transduction;other biological processes	plasma membrane;other membranes;cytosol;cytoskeleton;nucleus;other cell component	signal transduction activity or receptor binding;cytoskeletal activity;other molecular function	Pf00063, Pf01576, Pf02736	4627; 470200	MYH9	A0A024R1N1; A0A2I3SQU2; A0A2J8QPH5; A0A6D2X7F2; A8K6E4; hsa:4627; O60805; P35579; ptr:470200; Q60FE2; Q86T83	ENSG00000100345; ENSPTRG00000014309	Vascular smooth muscle contraction; Tight junction; Regulation of actin cytoskeleton; Pathogenic Escherichia coli infection	Primary focal segmental glomerulosclerosis (FSGS); VEGFA-VEGFR2 signaling; Nephrotic syndrome	Regulation of actin dynamics for phagocytic cup formation; FCGR3A-mediated phagocytosis; Sensory processing of sound by inner hair cells of the cochlea; Sensory processing of sound by outer hair cells of the cochlea; Translocation of SLC2A4 (GLUT4) to the plasma membrane; Signaling by ALK fusions and activated point mutants; RHO GTPases activate CIT; EPHA-mediated growth cone collapse; Sema4D ind…	20	30	0.719	0.965	0.563	0.719	1.672	1.13	0.606	0.724	0.52	0.698	0.408	0.52	1.21	0.818	0.438	-0.48	-0.05	-0.83	-0.48	0.74	0.18	-0.72
High	Master Protein	P78527	DNA-dependent protein kinase catalytic subunit [OS=Homo sapiens]	0	1274.55	46	174	1336	174	4128	468.8	7.12	3867.43	174	cell cycle OR cell proliferation;cell organization and biogenesis;protein metabolism;DNA metabolism;RNA metabolism OR transcription;other metabolic processes;stress response;developmental processes;signal transduction;other biological processes	cytosol;nucleus;other cell component	nucleic acid binding activity;kinase activity;other molecular function	Pf00454, Pf02259, Pf02260, Pf08163, Pf19704, Pf20502	5591	PRKDC	hsa:5591; P78527; P78528; Q13327; Q13337; Q14175; Q59H99; Q7Z611; Q96SE6; Q9UME3	ENSG00000253729	Non-homologous end-joining; Cell cycle	miRNA regulation of DNA damage response; Cell cycle; Retinoblastoma gene in cancer; Fas ligand pathway and stress induction of heat shock proteins; Pathways affected in adenoid cystic carcinoma; ATM signaling in development and disease ; Non-homologous end joining; Osteoblast differentiation and related diseases; DNA repair pathways, full network; DNA damage response	E3 ubiquitin ligases ubiquitinate target proteins; Cytosolic sensors of pathogen-associated DNA ; Nonhomologous End-Joining (NHEJ); IRF3-mediated induction of type I IFN	16	0	1.128	0.757	0.923	0.976	0.945	1.053	0.937	2.119	2.39	1.604	1.957	2.069	2.003	2.232	1.985	0.17	-0.4	-0.12	-0.03	-0.08	0.07	-0.09
High	Master Protein	nsp31W	Wuhan nsp31 [OS=Homo sapiens]	0	1243.52	72	57	40459	53	763	84.7	4.73	138755	57						nsp31						0	6	1.327	0.714	1.116	1.516	0.43	0.839	1.424	7.466	9.905	5.329	8.334	11.32	3.213	6.265	10.632	0.41	-0.49	0.16	0.6	-1.22	-0.25	0.51
High	Master Protein	P35580	Myosin-10 [OS=Homo sapiens]	0	1133.17	60	121	1085	94	1976	228.9	5.54	3365.47	121	cell adhesion;cell cycle OR cell proliferation;cell organization and biogenesis;other biological processes	plasma membrane;other membranes;cytosol;cytoskeleton;other cell component	cytoskeletal activity;nucleic acid binding activity;other molecular function	Pf00063, Pf00612, Pf01576, Pf02736	4628	MYH10	B2RWP9; D3DTS1; F8VTL3; hsa:4628; P35580; Q12989; Q149N3; Q149N4; Q16087; Q4LE45; Q6PK16; Q9BWG0	ENSG00000133026	Vascular smooth muscle contraction; Tight junction; Regulation of actin cytoskeleton; Pathogenic Escherichia coli infection	Regulation of actin cytoskeleton	EPHA-mediated growth cone collapse; RHO GTPases activate CIT; Sema4D induced cell migration and growth-cone collapse; RHO GTPases activate PKNs; RHO GTPases Activate ROCKs; RHO GTPases activate PAKs	11	9	1.022	0.873	0.623	0.939	1.379	0.926	0.78	0.487	0.498	0.425	0.304	0.457	0.672	0.451	0.38	0.03	-0.2	-0.68	-0.09	0.46	-0.11	-0.36
High	Master Protein	Q14204	Cytoplasmic dynein 1 heavy chain 1 [OS=Homo sapiens]	0	1056.9	42	157	741	157	4646	532.1	6.4	2022.06	157	cell cycle OR cell proliferation;cell organization and biogenesis;transport;other biological processes	non-structural extracellular;cytosol;cytoskeleton;other cytoplasmic organelle;other cell component	cytoskeletal activity;other molecular function	Pf03028, Pf08385, Pf08393, Pf12774, Pf12775, Pf12777, Pf12780, Pf12781, Pf17852, Pf18198, Pf18199	1778	DYNC1H1	B0I1R0; hsa:1778; Q14204; Q6DKQ7; Q8WU28; Q92814; Q9Y4G5	ENSG00000197102	Phagosome; Vasopressin-regulated water reabsorption; Salmonella infection	Ciliary landscape; Intraflagellar transport proteins binding to dynein	Separation of Sister Chromatids; MHC class II antigen presentation; Resolution of Sister Chromatid Cohesion; HSP90 chaperone cycle for steroid hormone receptors (SHR) in the presence of ligand; Recruitment of NuMA to mitotic centrosomes; RHO GTPases Activate Formins; COPI-mediated anterograde transport; COPI-independent Golgi-to-ER retrograde traffic; HCMV Early Events; Aggrephagy; EML4 and NUDC …	25	0	0.976	0.879	0.939	0.935	1.371	1.353	0.737	1	0.976	0.879	0.938	0.935	1.37	1.352	0.736	-0.04	-0.19	-0.09	-0.1	0.46	0.44	-0.44
High	Master Protein	Q6P2Q9	Pre-mRNA-processing-splicing factor 8 [OS=Homo sapiens]	0	793.76	49	97	815	97	2335	273.4	8.84	2388.32	97	cell organization and biogenesis;RNA metabolism OR transcription;other metabolic processes;other biological processes	nucleus	nucleic acid binding activity;other molecular function	Pf01398, Pf08082, Pf08083, Pf08084, Pf10596, Pf10597, Pf10598, Pf12134	10594	PRPF8	hsa:10594; O14547; O75965; Q6P2Q9	ENSG00000174231; ENSG00000274442	Spliceosome	mRNA processing	mRNA Splicing - Major Pathway; mRNA Splicing - Minor Pathway	4	0	0.949	0.864	0.941	1.199	1.271	1.184	0.943	1.567	1.488	1.354	1.474	1.879	1.992	1.856	1.477	-0.08	-0.21	-0.09	0.26	0.35	0.24	-0.09
High	Master Protein	P51114-1	Fragile X mental retardation syndrome-related protein 1 [OS=Homo sapiens]	0	745.036	76	50	2696	6	621	69.7	6.15	9459.15	50	other biological processes	cytosol;cytoskeleton;nucleus;other cell component	nucleic acid binding activity;other molecular function	Pf00013, Pf05641, Pf12235, Pf16096, Pf16097, Pf17904, Pf18336	104653527; 105598957; 710170; 8087	FXR1	A0A2J8L6X6; A0A2K5NFP0; A0A2K6A2D7; A0A2K6PXZ1; A0A5K1U2G4; A0A663D591; A0A803KIY1; A0A8C9I4I3; A0A8D2G6H3; A8K9B8; hsa:8087; K6ZIX4; mcc:710170; P51114; Q7Z450; Q8N6R8	ENSCATG00000040925; ENSG00000114416; ENSMLEG00000041270; ENSPTEG00000028824; ENSRROG00000034524; ENSTGEG00000025046		Bile acids synthesis and enterohepatic circulation	Signaling by BRAF and RAF1 fusions	2	49	1.457	1.221	0.999	1.018	1.148	0.787	1.078	3.518	5.126	4.294	3.514	3.581	4.039	2.769	3.791	0.54	0.29	0	0.03	0.2	-0.34	0.11
High	Master Protein	O75643-1	U5 small nuclear ribonucleoprotein 200 kDa helicase [OS=Homo sapiens]	0	744.085	53	98	720	98	2136	244.4	6.06	2119.26	98	cell organization and biogenesis;RNA metabolism OR transcription;other metabolic processes;other biological processes	nucleus	nucleic acid binding activity;other molecular function	Pf00270, Pf00271, Pf02889, Pf18149	100975243; 101151498; 104661456; 105531671; 105583717; 108520914; 23020; 459413	SNRNP200	A0A2J8PXY8; A0A2J8R5B7; A0A2K5KVL9; A0A2K5XLU4; A0A2K6N4M1; A0A2K6QI64; A0A2R9C7E7; A0A6D2W591; A0A6D2WIA8; A0A8C9JBN4; A0A8D2EWB6; caty:105583717; G3QR47; ggo:101151498; H2P548; H2QIC8; hsa:23020; O75643; O94884; pps:100975243; ptr:459413; Q6NZY0; Q6PX59; Q8NBE6; Q96IF2; Q9H7S0; rbb:108520914; rro:104661456	ENSCATG00000015790; ENSG00000144028; ENSGGOG00000005174; ENSMLEG00000019083; ENSPPAG00000041559; ENSPPYG00000012068; ENSPTEG00000039253; ENSPTRG00000012230; ENSRBIG00000044690; ENSRROG00000037952; ENSTGEG00000009972	Spliceosome	2q11.2 copy number variation syndrome	mRNA Splicing - Major Pathway; mRNA Splicing - Minor Pathway	4	0	1.056	1.236	1.347	1.283	1.565	1.115	0.949	1.527	1.612	1.887	2.057	1.958	2.389	1.702	1.448	0.08	0.31	0.43	0.36	0.65	0.16	-0.08
High	Master Protein	P0DMV8	heat shock 70 kDa protein 1A [OS=Homo sapiens]	0	690.232	82	53	2824	25	641	70	5.66	10059.5	53	cell organization and biogenesis;RNA metabolism OR transcription;other metabolic processes;stress response;transport;other biological processes	non-structural extracellular;plasma membrane;other membranes;cytosol;cytoskeleton;mitochondrion;ER/Golgi;nucleus;other cell component	signal transduction activity or receptor binding;other molecular function	Pf00012	3303; 3304	HSPA1A	B4E3B6; hsa:3303; hsa:3304; P08107; P0DMV8; P19790; Q5JQI4; Q5SP17; Q9UQL9; Q9UQM0	ENSG00000204389; ENSG00000215328; ENSG00000234475; ENSG00000235941; ENSG00000237724	Spliceosome; MAPK signaling pathway; Protein processing in endoplasmic reticulum; Endocytosis; Longevity regulating pathway; Antigen processing and presentation; Estrogen signaling pathway; Prion disease; Legionellosis; Toxoplasmosis; Measles; Lipid and atherosclerosis	Apoptosis modulation and signaling; Parkin-ubiquitin proteasomal system pathway; Nuclear receptors meta-pathway; NRF2 pathway; MAPK signaling pathway; Apoptosis modulation by HSP70; VEGFA-VEGFR2 signaling; Measles virus infection	Neutrophil degranulation; AUF1 (hnRNP D0) binds and destabilizes mRNA; HSP90 chaperone cycle for steroid hormone receptors (SHR) in the presence of ligand; Regulation of HSF1-mediated heat shock response; Attenuation phase; Viral RNP Complexes in the Host Cell Nucleus	27	32	0.792	1.172	0.87	0.756	1.234	0.975	0.805	1.572	1.244	1.843	1.368	1.189	1.939	1.533	1.265	-0.34	0.23	-0.2	-0.4	0.3	-0.04	-0.31
High	Master Protein	Q92616	eIF-2-alpha kinase activator GCN1 [OS=Homo sapiens]	0	680.52	45	105	614	104	2671	292.6	7.47	1726.67	105												0	1	0.793	0.832	0.744	0.855	1.135	1.038	0.819	2.025	1.606	1.685	1.507	1.733	2.299	2.103	1.658	-0.33	-0.26	-0.43	-0.23	0.18	0.05	-0.29
High	Master Protein	P51114-2	Isoform 2 of Fragile X mental retardation syndrome-related protein 1 [OS=Homo sapiens]	0	675.54	77	45	2587	2	539	60.8	6.39	9018.05	45						FXR1	P51114-2					0	0	2.063	0.878	2.054	2.759	0.652	1.212	2.668	2.898	5.979	2.544	5.953	7.996	1.889	3.512	7.73	1.04	-0.19	1.04	1.46	-0.62	0.28	1.42
High	Master Protein	O75122-3	Isoform 3 of CLIP-associating protein 2 [OS=Homo sapiens]	0	652.525	60	74	688	9	1515	165.8	8.37	1968.31	74												0	70	0.807	1.202	1.268	1.123	0.854	0.905	0.824	2.804	2.263	3.369	3.555	3.148	2.394	2.539	2.311	-0.31	0.26	0.34	0.17	-0.23	-0.14	-0.28
High	Master Protein	P11142-1	Heat shock cognate 71 kDa protein [OS=Homo sapiens]	0	629.458	77	52	2241	33	646	70.9	5.52	7638.16	52	cell organization and biogenesis;protein metabolism;RNA metabolism OR transcription;other metabolic processes;stress response;transport;other biological processes	non-structural extracellular;plasma membrane;other membranes;cytosol;nucleus;other cytoplasmic organelle;other cell component	signal transduction activity or receptor binding;other molecular function	Pf00012	100009679; 100172711; 100348873; 100468647; 100579396; 100713849; 100974669; 101128042; 101370862; 101708313; 101977008; 102021223; 102131294; 103118752; 103248693; 103662283; 105307477; 105476325; 105501155; 105528281; 105729485; 105980747; 107145752; 107503644; 109257415; 109377184; 109697755; 3312; 451629; 479406; 707989	DKFZp459D1928; HEL-S-72p; Hspa8; HSPA8; LOC111153698; LOC117800504; LOC123392160	A0A096MNM8; A0A0D9S441; A0A0P6J944; A0A1D5QA43; A0A1D5R5R1; A0A1D5R957; A0A1S3A423; A0A1S3EMC9; A0A250YKN8; A0A2I3HNE7; A0A2I3SCB6; A0A2J8N1X7; A0A2J8X0B5; A0A2K5EK34; A0A2K5H9H0; A0A2K5WNF9; A0A2K5YIX8; A0A2K6D6I6; A0A2R9C3N8; A0A2U3ZU68; A0A2Y9HS71; A0A2Y9K4R2; A0A384C157; A0A3Q7QRM2; A0A3Q7S6I9; A0A3Q7X441; A0A452S8E4; A0A5E4AQC3; A0A6D2WZ31; A0A6D2XYP6; A0A6J1XJH3; A0A6J2N3S2; A0A6P3RGY4; A0A…	ENSAMEG00000008425; ENSAMEG00000026896; ENSANAG00000034435; ENSCAFG00000011666; ENSCAFG00020011245; ENSCAFG00030000854; ENSCAFG00040012540; ENSCAFG00845012887; ENSCANG00000001653; ENSCCNG00000024830; ENSCJAG00000007648; ENSCLAG00000014646; ENSCPOG00000004169; ENSCSAG00000002411; ENSEASG00005002578; ENSECAG00000037704; ENSG00000109971; ENSGGOG00000008381; ENSHGLG00000001884; ENSMFAG00000038633; EN…	Spliceosome; MAPK signaling pathway; Protein processing in endoplasmic reticulum; Endocytosis; Longevity regulating pathway; Antigen processing and presentation; Estrogen signaling pathway; Prion disease; Legionellosis; Toxoplasmosis; Measles; Lipid and atherosclerosis	Parkin-ubiquitin proteasomal system pathway; MAPK signaling pathway; Exercise-induced circadian regulation; Measles virus infection; Extrafollicular and follicular B cell activation by SARS-CoV-2; MAPK signaling pathway	AUF1 (hnRNP D0) binds and destabilizes mRNA; Neutrophil degranulation; Late endosomal microautophagy; HSP90 chaperone cycle for steroid hormone receptors (SHR) in the presence of ligand; Regulation of HSF1-mediated heat shock response; Lysosome Vesicle Biogenesis; Golgi Associated Vesicle Biogenesis; Clathrin-mediated endocytosis; mRNA Splicing - Major Pathway; CHL1 interactions; Interleukin-4 an…	35	12	1.015	0.976	0.92	0.837	0.924	1.102	1.011	1.828	1.855	1.784	1.682	1.529	1.688	2.013	1.847	0.02	-0.03	-0.12	-0.26	-0.11	0.14	0.02
High	Master Protein	P27708	CAD protein [OS=Homo sapiens]	0	620.136	52	75	544	71	2225	242.8	6.46	1660.32	75	protein metabolism;other metabolic processes	cytosol;nucleus;other cell component	kinase activity;other molecular function	Pf00117, Pf00185, Pf00988, Pf01979, Pf02142, Pf02729, Pf02786, Pf02787	790	CAD	D6W552; hsa:790; P27708; Q6P0Q0; Q96CK3	ENSG00000084774	Pyrimidine metabolism; Alanine, aspartate and glutamate metabolism; Metabolic pathways; Biosynthesis of cofactors	Endothelin pathways; Amino acid metabolism; Pyrimidine metabolism	Pyrimidine biosynthesis	8	4	0.968	0.884	1.043	1.186	1.281	1.08	0.965	1.398	1.353	1.235	1.458	1.657	1.791	1.51	1.349	-0.05	-0.18	0.06	0.25	0.36	0.11	-0.05
High	Master Protein	O75122	CLIP-associating protein 2 [OS=Homo sapiens]	0	605.136	61	66	613	1	1294	141	8.47	1782.85	66												0	0	0.806	0.724	0.876	1.179	0.472	0.774	1.174	1.261	1.017	0.913	1.104	1.486	0.596	0.976	1.48	-0.31	-0.47	-0.19	0.24	-1.08	-0.37	0.23
High	Master Protein	P49792	E3 SUMO-protein ligase RanBP2 [OS=Homo sapiens]	0	602.528	42	104	439	75	3224	358	6.2	1158.07	104	protein metabolism;other metabolic processes;transport;other biological processes	other membranes;cytosol;nucleus;other cell component	nucleic acid binding activity;other molecular function	Pf00160, Pf00638, Pf00641, Pf12185	5903	RANBP2	hsa:5903; P49792; Q13074; Q15280; Q53TE2; Q59FH7	ENSG00000153201	Nucleocytoplasmic transport; Viral life cycle; Amyotrophic lateral sclerosis		HCMV Late Events; Separation of Sister Chromatids; Resolution of Sister Chromatid Cohesion; RHO GTPases Activate Formins; HCMV Early Events; EML4 and NUDC in mitotic spindle formation; ISG15 antiviral mechanism; Transport of the SLBP independent Mature mRNA; Transport of the SLBP Dependant Mature mRNA; Transport of Mature mRNA Derived from an Intronless Transcript; Transport of Mature mRNA derive…	38	29	0.789	0.66	0.763	0.68	1.119	1.052	0.661	1.037	0.818	0.684	0.791	0.705	1.16	1.091	0.686	-0.34	-0.6	-0.39	-0.56	0.16	0.07	-0.6
High	Master Protein	P51116	Fragile X mental retardation syndrome-related protein 2 [OS=Homo sapiens]	0	601.629	77	46	1451	40	673	74.2	6.23	4531.77	46	other biological processes	cytosol;translational apparatus;nucleus;other cell component	nucleic acid binding activity;other molecular function	Pf00013, Pf05641, Pf12235, Pf16096, Pf17904, Pf18336	9513	FXR2	B2R9M2; D3DTQ1; hsa:9513; P51116; Q86V09; Q8WUM2	ENSG00000129245		VEGFA-VEGFR2 signaling		1	2	1.867	1.209	1.384	1.235	0.782	0.743	1.366	3.197	5.97	3.864	4.424	3.949	2.501	2.375	4.368	0.9	0.27	0.47	0.3	-0.35	-0.43	0.45
High	Master Protein	O75592-1	E3 ubiquitin-protein ligase MYCBP2 [OS=Homo sapiens]	0	563.651	30	117	379	117	4640	509.8	7.03	1001.32	117												0	0	1.014	1.35	1.894	1.053	0.92	0.764	1.006	1.811	1.836	2.444	3.43	1.907	1.666	1.383	1.821	0.02	0.43	0.92	0.07	-0.12	-0.39	0.01
High	Master Protein	P15924-1	Desmoplakin [OS=Homo sapiens]	0	560.308	38	92	353	92	2871	331.6	6.81	1034.82	92	cell adhesion;cell organization and biogenesis;protein metabolism;other metabolic processes;stress response;developmental processes;other biological processes	plasma membrane;other membranes;cytoskeleton;other cell component	cytoskeletal activity;other molecular function	Pf00681, Pf17902, Pf18373	1832	DSP	B2RTT2; D7RX09; hsa:1832; O75993; P15924; Q14189; Q9UHN4	ENSG00000096696	Arrhythmogenic right ventricular cardiomyopathy	Arrhythmogenic right ventricular cardiomyopathy; Lung fibrosis; Epithelial to mesenchymal transition in colorectal cancer	Neutrophil degranulation; Formation of the cornified envelope; RND3 GTPase cycle; RND1 GTPase cycle; Apoptotic cleavage of cell adhesion proteins	10	0	0.912	1.001	0.938	0.811	1.082	0.994	0.8	0.763	0.695	0.764	0.716	0.619	0.825	0.758	0.61	-0.13	0	-0.09	-0.3	0.11	-0.01	-0.32
High	Master Protein	Q5SW79-1	Centrosomal protein of 170 kDa [OS=Homo sapiens]	0	554.958	61	79	456	8	1584	175.2	7.11	1366.25	79		cytosol;cytoskeleton;other cell component		Pf00498, Pf15308	9859	CEP170	hsa:9859; O75058; Q5SW77; Q5SW78; Q5SW79; Q7LGA9; Q86W31; Q9UQ08; Q9UQ09	ENSG00000143702; ENSG00000276725		Ciliary landscape		1	72	0.705	1.781	1.924	1.126	1.104	0.937	0.715	1.552	1.094	2.764	2.986	1.748	1.714	1.454	1.11	-0.5	0.83	0.94	0.17	0.14	-0.09	-0.48
High	Master Protein	P05023	Sodium/potassium-transporting ATPase subunit alpha-1 [OS=Homo sapiens]	0	541.902	52	49	764	29	1023	112.8	5.49	2313.52	49	transport;other biological processes	plasma membrane;other membranes;cytoskeleton;ER/Golgi;other cell component	transporter activity;other molecular function	Pf00122, Pf00689, Pf00690, Pf13246	476	ATP1A1	B2RBR6; B7Z2T5; B7Z3U6; F5H3A1; hsa:476; P05023; Q16689; Q6LDM4; Q9UCN1; Q9UJ20; Q9UJ21	ENSG00000163399	cGMP-PKG signaling pathway; cAMP signaling pathway; Cardiac muscle contraction; Adrenergic signaling in cardiomyocytes; Insulin secretion; Thyroid hormone synthesis; Thyroid hormone signaling pathway; Aldosterone synthesis and secretion; Aldosterone-regulated sodium reabsorption; Endocrine and other factor-regulated calcium reabsorption; Proximal tubule bicarbonate reclamation; Salivary secretion…	Pre-implantation embryo; Proximal tubule transport; Arsenic metabolism and reactive oxygen species generation	Potential therapeutics for SARS; Ion homeostasis; Ion transport by P-type ATPases	24	23	0.826	0.965	0.951	0.943	1.196	1.021	0.684	2.119	1.752	2.046	2.016	1.998	2.535	2.163	1.449	-0.28	-0.05	-0.07	-0.09	0.26	0.03	-0.55
High	Master Protein	Q9NU22	Midasin [OS=Homo sapiens]	0	540.768	22	98	343	98	5596	632.4	5.68	956.78	98	cell organization and biogenesis;RNA metabolism OR transcription;other metabolic processes;other biological processes	cytosol;cytoskeleton;nucleus;other cell component	other molecular function	Pf07728, Pf17865, Pf17867	23195	MDN1	hsa:23195; O15019; Q5T794; Q9NU22	ENSG00000112159; ENSG00000288121	Ribosome biogenesis in eukaryotes			1	0	0.97	0.837	0.965	0.981	1.334	1.103	0.737	0.955	0.926	0.799	0.921	0.936	1.274	1.054	0.703	-0.04	-0.26	-0.05	-0.03	0.42	0.14	-0.44
High	Master Protein	O14654	insulin receptor substrate 4 [OS=Homo sapiens]	0	526.799	63	58	559	58	1257	133.7	8.44	1818.99	58	signal transduction	plasma membrane;other membranes;cytosol	signal transduction activity or receptor binding;other molecular function	Pf02174	8471	IRS4	hsa:8471; O14654	ENSG00000133124	cGMP-PKG signaling pathway; FoxO signaling pathway; Autophagy; AMPK signaling pathway; Longevity regulating pathway; Longevity regulating pathway; Insulin signaling pathway; Adipocytokine signaling pathway; Regulation of lipolysis in adipocytes; Type II diabetes mellitus; Growth hormone synthesis, secretion and action; Alzheimer disease	Alzheimer's disease and miRNA effects; Adipogenesis; Angiopoietin-like protein 8 regulatory pathway; Focal adhesion: PI3K-Akt-mTOR-signaling pathway; Leptin-insulin signaling overlap; Insulin signaling; Alzheimer's disease	IRS-related events triggered by IGF1R	20	0	0.947	0.834	1.013	1.012	1.088	0.916	0.915	1.972	1.868	1.646	1.997	1.996	2.147	1.807	1.805	-0.08	-0.26	0.02	0.02	0.12	-0.13	-0.13
High	Master Protein	P68371	Tubulin beta-4B chain [OS=Homo sapiens]	0	518.974	78	30	2058	1	445	49.8	4.89	6552.36	30	cell cycle OR cell proliferation;cell organization and biogenesis;stress response	non-structural extracellular;cytosol;cytoskeleton;other cytoplasmic organelle;other cell component	signal transduction activity or receptor binding;cytoskeletal activity;nucleic acid binding activity;other molecular function	Pf00091, Pf03953	10383	TUBB4B	A2BFA2; hsa:10383; P05217; P68371	ENSG00000188229	Phagosome; Gap junction; Alzheimer disease; Parkinson disease; Amyotrophic lateral sclerosis; Huntington disease; Prion disease; Pathways of neurodegeneration; Pathogenic Escherichia coli infection; Salmonella infection	Alzheimer's disease and miRNA effects; Pathogenic Escherichia coli infection; Parkin-ubiquitin proteasomal system pathway; Alzheimer's disease	HCMV Early Events; Intraflagellar transport; Recycling pathway of L1; COPI-dependent Golgi-to-ER retrograde traffic; Separation of Sister Chromatids; The role of GTSE1 in G2/M progression after G2 checkpoint; Translocation of SLC2A4 (GLUT4) to the plasma membrane; Microtubule-dependent trafficking of connexons from Golgi to the plasma membrane; Gap junction assembly; MHC class II antigen presenta…	51	40	1.523	1.004	1.137	1.46	1.423	1.088	1.111	1.943	2.96	1.951	2.209	2.838	2.765	2.114	2.159	0.61	0.01	0.18	0.55	0.51	0.12	0.15
High	Master Protein	Q15029	116 kDa U5 small nuclear ribonucleoprotein component [OS=Homo sapiens]	0	511.789	69	52	498	50	972	109.4	5	1501.48	52	RNA metabolism OR transcription;other metabolic processes;other biological processes	cytosol;nucleus;other cell component	nucleic acid binding activity;other molecular function	Pf00009, Pf00679, Pf03144, Pf03764, Pf14492, Pf16004	9343	EFTUD2	B4DK30; B4DMC0; D3DX58; hsa:9343; K7EJ81; Q15029; Q9BUR0	ENSG00000108883	Spliceosome	mRNA processing; Ciliary landscape	mRNA Splicing - Major Pathway; mRNA Splicing - Minor Pathway	5	2	0.721	0.896	0.71	0.731	1.155	0.982	0.685	1.607	1.159	1.44	1.142	1.175	1.856	1.579	1.101	-0.47	-0.16	-0.49	-0.45	0.21	-0.03	-0.55
High	Master Protein	P25705-1	ATP synthase subunit alpha, mitochondrial [OS=Homo sapiens]	0	509.55	71	41	1159	41	553	59.7	9.13	3642.92	41	other metabolic processes;transport;other biological processes	plasma membrane;other membranes;mitochondrion;nucleus;other cell component	signal transduction activity or receptor binding;transporter activity;other molecular function	Pf00006, Pf00306, Pf02874	455397; 498	ATP5F1A; HEL-S-123m	A0A2J8MMN4; A5A6H5; A8K092; B4DY56; hsa:498; K7ENP3; P25705; ptr:455397; Q53XX6; Q8IXV2; Q96FB4; Q96HW2; Q96IR6; Q9BTV8; V9HW26	ENSG00000152234; ENSPTRG00000009991	Oxidative phosphorylation; Metabolic pathways; Thermogenesis; Alzheimer disease; Parkinson disease; Amyotrophic lateral sclerosis; Huntington disease; Prion disease; Pathways of neurodegeneration; Chemical carcinogenesis; Diabetic cardiomyopathy	Electron transport chain: OXPHOS system in mitochondria; 7q11.23 copy number variation syndrome; Oxidative phosphorylation	Mitochondrial protein import; Cristae formation; Formation of ATP by chemiosmotic coupling	17	0	0.805	1.399	0.938	0.865	1.573	0.971	0.924	1.541	1.241	2.156	1.445	1.333	2.423	1.496	1.424	-0.31	0.48	-0.09	-0.21	0.65	-0.04	-0.11
High	Master Protein	Q07065	Cytoskeleton-associated protein 4 [OS=Homo sapiens]	0	509.108	74	49	1005	48	602	66	5.92	3099.57	49		plasma membrane;other membranes;cytoskeleton;ER/Golgi;other cytoplasmic organelle;other cell component			10970	CKAP4	hsa:10970; Q07065; Q504S5; Q53ES6	ENSG00000136026	Protein processing in endoplasmic reticulum		Neutrophil degranulation; RND2 GTPase cycle; Regulation of Insulin-like Growth Factor (IGF) transport and uptake by Insulin-like Growth Factor Binding Proteins (IGFBPs); Post-translational protein phosphorylation; RND3 GTPase cycle; Surfactant metabolism	7	1	0.995	0.835	0.902	1.015	1.485	0.93	0.976	2.636	2.624	2.201	2.377	2.676	3.914	2.452	2.573	-0.01	-0.26	-0.15	0.02	0.57	-0.1	-0.04
High	Master Protein	Q5SW79-2	Isoform 2 of Centrosomal protein of 170 kDa [OS=Homo sapiens]	0	506.418	62	73	416	2	1460	161.3	7.01	1264.32	73						CEP170	Q5SW79-2					0	0	0.546	1.518	1.219	0.582	0.724	0.34	0.682	3.988	2.176	6.054	4.859	2.321	2.886	1.355	2.719	-0.87	0.6	0.29	-0.78	-0.47	-1.56	-0.55
High	Master Protein	O95347-1	structural maintenance of chromosomes protein 2 [OS=Homo sapiens]	0	495.823	59	66	435	66	1197	135.6	8.43	1322.66	66	cell cycle OR cell proliferation;cell organization and biogenesis;other biological processes	cytosol;nucleus;other cell component	nucleic acid binding activity;other molecular function	Pf02463, Pf06470	10592	SMC2; SMC2L1	A0A024R158; hsa:10592; O95347; Q6IEE0; Q9P1P2	ENSG00000136824		Retinoblastoma gene in cancer	Condensation of Prophase Chromosomes; Condensation of Prometaphase Chromosomes	3	0	0.958	0.923	0.996	0.987	1.028	0.963	0.932	1.78	1.705	1.644	1.774	1.757	1.83	1.714	1.659	-0.06	-0.11	-0.01	-0.02	0.04	-0.05	-0.1
High	Master Protein	P07437	tubulin beta chain [OS=Homo sapiens]	0	488.792	79	30	2251	5	444	49.6	4.89	7066.54	30	cell cycle OR cell proliferation;cell organization and biogenesis;stress response;transport;other biological processes	non-structural extracellular;other membranes;cytosol;cytoskeleton;nucleus;other cytoplasmic organelle;other cell component	signal transduction activity or receptor binding;cytoskeletal activity;other molecular function	Pf00091, Pf03953	203068	TUBB	hsa:203068; P05218; P07437; Q8WUC1; Q9CY33	ENSG00000183311; ENSG00000196230; ENSG00000224156; ENSG00000227739; ENSG00000229684; ENSG00000232421; ENSG00000232575; ENSG00000235067	Phagosome; Gap junction; Alzheimer disease; Parkinson disease; Amyotrophic lateral sclerosis; Huntington disease; Prion disease; Pathways of neurodegeneration; Pathogenic Escherichia coli infection; Salmonella infection	Alzheimer's disease and miRNA effects; Pathogenic Escherichia coli infection; Parkin-ubiquitin proteasomal system pathway; Alzheimer's disease	Potential therapeutics for SARS; Recruitment of NuMA to mitotic centrosomes; Regulation of PLK1 Activity at G2/M Transition; Loss of Nlp from mitotic centrosomes; Recruitment of mitotic centrosome proteins and complexes; Anchoring of the basal body to the plasma membrane; AURKA Activation by TPX2; Neutrophil degranulation	23	0	1.012	0.651	0.878	0.993	0.841	1.121	0.982	2.833	2.868	1.844	2.488	2.813	2.381	3.175	2.783	0.02	-0.62	-0.19	-0.01	-0.25	0.16	-0.03
High	Master Protein	P49790	Nuclear pore complex protein Nup153 [OS=Homo sapiens]	0	483.344	52	57	345	57	1475	153.8	8.73	1046.24	57	cell organization and biogenesis;transport;other biological processes	other membranes;cytosol;nucleus;other cell component	nucleic acid binding activity;other molecular function	Pf00641, Pf08604, Pf10599	9972	NUP153	B4DIK2; E7EPX5; F6QR24; hsa:9972; P49790; Q4LE47; Q5T9I7; Q7Z743	ENSG00000124789	Nucleocytoplasmic transport; Viral life cycle; Amyotrophic lateral sclerosis	TGF-beta signaling pathway	Nuclear import of Rev protein; HCMV Late Events; HCMV Early Events; ISG15 antiviral mechanism; Transport of the SLBP independent Mature mRNA; Transport of the SLBP Dependant Mature mRNA; Transport of Mature mRNA Derived from an Intronless Transcript; Transport of Mature mRNA derived from an Intron-Containing Transcript; Rev-mediated nuclear export of HIV RNA; Transport of Ribonucleoproteins into …	32	0	0.513	1.283	1.189	0.543	0.803	0.669	0.383	2.182	1.12	2.798	2.593	1.186	1.751	1.459	0.836	-0.96	0.36	0.25	-0.88	-0.32	-0.58	-1.38
High	Master Protein	P16615	Sarcoplasmic/endoplasmic reticulum calcium ATPase 2 [OS=Homo sapiens]	0	482.154	52	49	469	31	1042	114.7	5.34	1555.96	49	cell adhesion;cell organization and biogenesis;other metabolic processes;stress response;transport;signal transduction;other biological processes	plasma membrane;other membranes;cytosol;ER/Golgi;other cell component	transporter activity;other molecular function	Pf00122, Pf00689, Pf00690, Pf08282, Pf13246	488	ATP2A2	A6NDN7; B4DF05; hsa:488; P16614; P16615; Q86VJ2	ENSG00000174437	Calcium signaling pathway; cGMP-PKG signaling pathway; cAMP signaling pathway; Cardiac muscle contraction; Adrenergic signaling in cardiomyocytes; Thyroid hormone signaling pathway; Pancreatic secretion; Alzheimer disease; Spinocerebellar ataxia; Pathways of neurodegeneration; Hypertrophic cardiomyopathy; Arrhythmogenic right ventricular cardiomyopathy; Dilated cardiomyopathy; Diabetic cardiomyop…	Alzheimer's disease and miRNA effects; Arrhythmogenic right ventricular cardiomyopathy; Endothelin pathways; Myometrial relaxation and contraction pathways; Alzheimer's disease; Calcium regulation in cardiac cells	Ion homeostasis; Ion transport by P-type ATPases; Pre-NOTCH Processing in Golgi; Reduction of cytosolic Ca++ levels	24	20	0.801	0.887	0.726	0.82	1.162	0.909	0.757	1.703	1.365	1.511	1.237	1.397	1.98	1.548	1.289	-0.32	-0.17	-0.46	-0.29	0.22	-0.14	-0.4
High	Master Protein	P38646	Stress-70 protein, mitochondrial [OS=Homo sapiens]	0	478.502	67	45	841	44	679	73.6	6.16	2601.15	45	cell organization and biogenesis;other metabolic processes;stress response;transport;other biological processes	other membranes;mitochondrion;nucleus;other cell component	other molecular function	Pf00012	3313	HSPA9	B2RCM1; hsa:3313; P30036; P31932; P38646; Q1HB43; Q53H23; Q6GU03; Q9BWB7; Q9UC56	ENSG00000113013	RNA degradation; Tuberculosis	Parkin-ubiquitin proteasomal system pathway	Regulation of HSF1-mediated heat shock response; Gene and protein expression by JAK-STAT signaling after Interleukin-12 stimulation; Mitochondrial protein import; Cristae formation	7	0	1.136	0.831	0.836	0.999	0.788	1.001	1.042	1.109	1.26	0.921	0.927	1.107	0.874	1.11	1.155	0.18	-0.27	-0.26	0	-0.34	0	0.06
High	Master Protein	P17987	T-complex protein 1 subunit alpha [OS=Homo sapiens]	0	477.636	78	36	689	36	556	60.3	6.11	2305.95	36	cell organization and biogenesis;transport;other biological processes	cytosol;cytoskeleton;ER/Golgi;other cell component	other molecular function	Pf00118	6950	TCP1	E1P5B2; hsa:6950; P17987; Q15556; Q5TCM3	ENSG00000120438		16p11.2 proximal deletion syndrome	Formation of tubulin folding intermediates by CCT/TriC; BBSome-mediated cargo-targeting to cilium; Gene and protein expression by JAK-STAT signaling after Interleukin-12 stimulation; Association of TriC/CCT with target proteins during biosynthesis; Cooperation of PDCL (PhLP1) and TRiC/CCT in G-protein beta folding; Prefoldin mediated transfer of substrate to CCT/TriC; Folding of actin by CCT/TriC	8	0	0.839	1.075	0.938	0.888	1.199	0.915	0.848	1.369	1.149	1.471	1.284	1.216	1.641	1.253	1.161	-0.25	0.1	-0.09	-0.17	0.26	-0.13	-0.24
High	Master Protein	P10809	60 kDa heat shock protein, mitochondrial [OS=Homo sapiens]	0	475.299	77	34	670	34	573	61	5.87	2117.35	34	cell cycle OR cell proliferation;cell organization and biogenesis;protein metabolism;DNA metabolism;other metabolic processes;stress response;transport;developmental processes;signal transduction;other biological processes	non-structural extracellular;plasma membrane;other membranes;cytosol;cytoskeleton;mitochondrion;other cytoplasmic organelle;other cell component	nucleic acid binding activity;other molecular function	Pf00118	3329	HSPD1	B2R5M6; B7Z712; hsa:3329; P10809; Q38L19; Q9UCR6	ENSG00000144381	RNA degradation; Type I diabetes mellitus; Legionellosis; Tuberculosis; Lipid and atherosclerosis	Apoptosis-related network due to altered Notch3 in ovarian cancer; Sudden infant death syndrome (SIDS) susceptibility pathways	Mitochondrial protein import; TFAP2A acts as a transcriptional repressor during retinoic acid induced cell differentiation	9	0	0.8	1.001	0.844	0.791	0.941	1.012	0.82	0.87	0.696	0.871	0.735	0.688	0.818	0.88	0.713	-0.32	0	-0.24	-0.34	-0.09	0.02	-0.29
High	Master Protein	P53621-1	coatomer subunit alpha [OS=Homo sapiens]	0	465.537	64	61	400	61	1224	138.3	7.66	1127.52	61	transport;signal transduction	non-structural extracellular;other membranes;cytosol;ER/Golgi;other cell component	signal transduction activity or receptor binding;other molecular function	Pf00400, Pf04053, Pf06957, Pf12894	1314	COPA	hsa:1314; P53621; Q5T201; Q8IXZ9	ENSG00000122218			COPI-dependent Golgi-to-ER retrograde traffic; COPI-mediated anterograde transport	2	0	0.688	0.929	0.908	0.755	1.31	0.937	0.714	1.488	1.023	1.383	1.351	1.124	1.949	1.395	1.062	-0.54	-0.11	-0.14	-0.4	0.39	-0.09	-0.49
High	Master Protein	Q9BVA1	Tubulin beta-2B chain [OS=Homo sapiens]	0	465.443	78	30	1738	1	445	49.9	4.89	5650.22	30	cell cycle OR cell proliferation;cell organization and biogenesis;developmental processes;other biological processes	cytoskeleton;other cell component	cytoskeletal activity;other molecular function	Pf00091, Pf03953	347733	TUBB2B	A8K068; hsa:347733; Q9BVA1	ENSG00000137285	Phagosome; Gap junction; Alzheimer disease; Parkinson disease; Amyotrophic lateral sclerosis; Huntington disease; Prion disease; Pathways of neurodegeneration; Pathogenic Escherichia coli infection; Salmonella infection	Alzheimer's disease and miRNA effects; Pathogenic Escherichia coli infection; Parkin-ubiquitin proteasomal system pathway; Alzheimer's disease	MHC class II antigen presentation; Recycling pathway of L1; Translocation of SLC2A4 (GLUT4) to the plasma membrane; Recruitment of NuMA to mitotic centrosomes; Separation of Sister Chromatids; Resolution of Sister Chromatid Cohesion; RHO GTPases Activate Formins; EML4 and NUDC in mitotic spindle formation; Intraflagellar transport; COPI-dependent Golgi-to-ER retrograde traffic; The role of GTSE1 …	44	10	0.922	0.548	0.854	1.032	0.687	1.085	0.789	2.009	1.853	1.1	1.715	2.073	1.381	2.179	1.586	-0.12	-0.87	-0.23	0.05	-0.54	0.12	-0.34
High	Master Protein	Q5UIP0	Telomere-associated protein RIF1 [OS=Homo sapiens]	0	459.659	37	74	253	2	2472	274.3	5.52	766.77	74	cell cycle OR cell proliferation;cell organization and biogenesis;DNA metabolism;other metabolic processes;stress response;other biological processes	plasma membrane;other membranes;cytoskeleton;nucleus;other cell component		Pf12231	55183	RIF1	A6NC27; C9JBR1; hsa:55183; Q5H9R3; Q5UIP0; Q5UIP2; Q66YK6; Q6PRU2; Q8TE94; Q99772; Q9H830; Q9H9B9; Q9NVP5; Q9Y4R4	ENSG00000080345	Signaling pathways regulating pluripotency of stem cells	ATM signaling in development and disease	Nonhomologous End-Joining (NHEJ)	3	73	1.565	1.153	1.134	1.433	0.869	1.02	1.633	1.432	2.241	1.651	1.624	2.052	1.244	1.461	2.338	0.65	0.21	0.18	0.52	-0.2	0.03	0.71
High	Master Protein	Q06787-9	Isoform 9 of Synaptic functional regulator FMR1 [OS=Homo sapiens]	0	458.676	67	38	1463	4	611	68.9	7.42	4525.61	38						FMR1	Q06787-9					0	33	1.255	0.793	0.935	0.873	0.623	0.498	0.789	3.475	4.361	2.755	3.248	3.035	2.166	1.73	2.741	0.33	-0.34	-0.1	-0.2	-0.68	-1.01	-0.34
High	Master Protein	Q5UIP0-2	Isoform 2 of Telomere-associated protein RIF1 [OS=Homo sapiens]	0	457.676	37	73	249	1	2446	271.5	5.41	763.47	73						RIF1	Q5UIP0-2					0	0	1.024	0.01	0.939	0.958	0.01	0.743	1.045	1.278	1.309	0.01	1.2	1.224	0.01	0.95	1.335	0.03	-6.64	-0.09	-0.06	-6.64	-0.43	0.06
High	Master Protein	Q14683	structural maintenance of chromosomes protein 1a [OS=Homo sapiens]	0	454.81	60	76	346	75	1233	143.1	7.64	912.55	76	cell cycle OR cell proliferation;cell organization and biogenesis;DNA metabolism;other metabolic processes;stress response;other biological processes	cytosol;cytoskeleton;nucleus;other cell component	nucleic acid binding activity;other molecular function	Pf02463, Pf06470	8243	SMC1A	hsa:8243; O14995; Q14683; Q16351; Q2M228	ENSG00000072501	Cell cycle; Oocyte meiosis	miRNA regulation of DNA damage response; Cell cycle; Retinoblastoma gene in cancer; Constitutive androstane receptor pathway; Nuclear receptors meta-pathway; Pathways affected in adenoid cystic carcinoma; ATM signaling in development and disease ; mRNA processing; Regulation of sister chromatid separation at the metaphase-anaphase transition; Rett syndrome causing genes; CAMKK2 pathway; Cohesin c…	Meiotic synapsis; Separation of Sister Chromatids; Resolution of Sister Chromatid Cohesion; SUMOylation of DNA damage response and repair proteins; Estrogen-dependent gene expression; Establishment of Sister Chromatid Cohesion; Cohesin Loading onto Chromatin	23	1	0.783	1.067	0.995	0.748	1.366	1.107	0.508	1.499	1.175	1.599	1.491	1.121	2.048	1.66	0.762	-0.35	0.09	-0.01	-0.42	0.45	0.15	-0.98
High	Master Protein	P11021	78 kDa glucose-regulated protein [OS=Homo sapiens]	0	450.27	61	41	808	38	654	72.3	5.16	2635.94	41	protein metabolism;other metabolic processes;stress response;transport;developmental processes;signal transduction;other biological processes	plasma membrane;other membranes;cytosol;mitochondrion;ER/Golgi;nucleus;other cell component	translation activity;other molecular function	Pf00012	3309	HSPA5	B0QZ61; hsa:3309; P11021; Q2EF78; Q9NPF1; Q9UK02	ENSG00000044574	Protein export; Protein processing in endoplasmic reticulum; Antigen processing and presentation; Thyroid hormone synthesis; Parkinson disease; Amyotrophic lateral sclerosis; Prion disease; Pathways of neurodegeneration; Lipid and atherosclerosis	Parkin-ubiquitin proteasomal system pathway; Apoptosis-related network due to altered Notch3 in ovarian cancer; Photodynamic therapy-induced unfolded protein response; Prion disease pathway; Unfolded protein response	Regulation of HSF1-mediated heat shock response; Platelet degranulation ; Antigen Presentation: Folding, assembly and peptide loading of class I MHC; IRE1alpha activates chaperones; PERK regulates gene expression; ATF6 (ATF6-alpha) activates chaperone genes	21	0	1.222	0.853	1.082	0.923	0.7	0.738	1.051	1.007	1.231	0.859	1.091	0.93	0.705	0.743	1.059	0.29	-0.23	0.11	-0.12	-0.52	-0.44	0.07
High	Master Protein	Q13885	Tubulin beta-2A chain [OS=Homo sapiens]	0	449.468	70	29	1615	1	445	49.9	4.89	5046.93	29	cell cycle OR cell proliferation;cell organization and biogenesis;developmental processes	cytoskeleton;other cell component	cytoskeletal activity;other molecular function	Pf00091, Pf03953	7280	TUBB2A	hsa:7280; Q13885; Q6FGZ8; Q8IWR2	ENSG00000137267	Phagosome; Gap junction; Alzheimer disease; Parkinson disease; Amyotrophic lateral sclerosis; Huntington disease; Prion disease; Pathways of neurodegeneration; Pathogenic Escherichia coli infection; Salmonella infection	Alzheimer's disease and miRNA effects; Pathogenic Escherichia coli infection; Parkin-ubiquitin proteasomal system pathway; Alzheimer's disease	Separation of Sister Chromatids; Resolution of Sister Chromatid Cohesion; RHO GTPases Activate Formins; EML4 and NUDC in mitotic spindle formation; The role of GTSE1 in G2/M progression after G2 checkpoint; HSP90 chaperone cycle for steroid hormone receptors (SHR) in the presence of ligand; Recruitment of NuMA to mitotic centrosomes; Aggrephagy; Intraflagellar transport; Recycling pathway of L1; …	44	0	0.469	1.083	0.95	0.441	1.415	0.874	0.48	1.849	0.866	2.003	1.756	0.816	2.616	1.616	0.887	-1.09	0.12	-0.07	-1.18	0.5	-0.19	-1.06
High	Master Protein	P42704	Leucine-rich PPR motif-containing protein, mitochondrial [OS=Homo sapiens]	0	446.125	57	67	318	67	1394	157.8	6.13	899.65	67	RNA metabolism OR transcription;other metabolic processes;transport;other biological processes	other membranes;cytoskeleton;mitochondrion;nucleus;other cell component	cytoskeletal activity;nucleic acid binding activity;other molecular function	Pf01535	10128	LRPPRC	A0PJE3; A8K1V1; hsa:10128; P42704; Q53PC0; Q53QN7; Q6ZUD8; Q7Z7A6; Q96D84	ENSG00000138095		Ciliary landscape	Respiratory electron transport; TP53 Regulates Metabolic Genes; Cytoprotection by HMOX1	4	0	0.97	1.029	0.929	0.988	1.184	1.272	0.704	1.36	1.32	1.4	1.263	1.344	1.61	1.73	0.958	-0.04	0.04	-0.11	-0.02	0.24	0.35	-0.51
High	Master Protein	O95071	E3 ubiquitin-protein ligase UBR5 [OS=Homo sapiens]	0	444.561	31	67	289	67	2799	309.2	5.85	775.86	67	protein metabolism;DNA metabolism;other metabolic processes;stress response;signal transduction;other biological processes	cytosol;nucleus;other cell component	nucleic acid binding activity;other molecular function	Pf00632, Pf00658, Pf11547	51366	UBR5	B2RP24; hsa:51366; J3KMW7; O94970; O95071; Q9NPL3	ENSG00000104517	Ubiquitin mediated proteolysis	Mesodermal commitment pathway		2	0	0.636	1.114	0.941	0.656	1.061	0.835	0.662	0.893	0.568	0.995	0.84	0.586	0.948	0.746	0.591	-0.65	0.16	-0.09	-0.61	0.09	-0.26	-0.6
High	Master Protein	P13645	Keratin, type I cytoskeletal 10 [OS=Homo sapiens]	0	438.733	64	35	592	32	584	58.8	5.21	2088.46	35	cell organization and biogenesis;protein metabolism;other metabolic processes;other biological processes	plasma membrane;cytosol;cytoskeleton;other cell component	bone, tooth or skin structural activity;other molecular function	Pf00038	3858	KRT10	hsa:3858; P13645; Q14664; Q8N175	ENSG00000186395	Estrogen signaling pathway; Staphylococcus aureus infection		Formation of the cornified envelope	4	3	0.697	1.009	0.803	1.05	0.782	1.338	0.865	0.113	0.079	0.114	0.091	0.119	0.088	0.151	0.098	-0.52	0.01	-0.32	0.07	-0.36	0.42	-0.21
High	Master Protein	Q7Z460-1	CLIP-associating protein 1 [OS=Homo sapiens]	0	438.695	51	66	378	2	1538	169.3	9.03	1085.29	66	cell cycle OR cell proliferation;cell organization and biogenesis;transport;other biological processes	cytosol;cytoskeleton;ER/Golgi;other cell component	cytoskeletal activity;other molecular function	Pf02985, Pf12348	101136074; 23332	CLASP1	A0A2I2Z2M8; A2RU21; B7ZLX3; F5GWS0; hsa:23332; O75118; Q2KHQ9; Q5H9P0; Q7Z460; Q8N5B8; Q9BQT5	ENSG00000074054; ENSGGOG00000008630		Microtubule cytoskeleton regulation; Splicing factor NOVA regulated synaptic proteins; 7q11.23 copy number variation syndrome	Separation of Sister Chromatids; Resolution of Sister Chromatid Cohesion; RHO GTPases Activate Formins; EML4 and NUDC in mitotic spindle formation; Amplification of signal from unattached kinetochores via a MAD2 inhibitory signal; Recruitment of NuMA to mitotic centrosomes; Regulation of PLK1 Activity at G2/M Transition; Loss of Nlp from mitotic centrosomes; Recruitment of mitotic centrosome prot…	17	54	0.489	1.733	1.492	0.627	0.917	0.704	0.492	2.155	1.054	3.734	3.216	1.352	1.977	1.517	1.06	-1.03	0.79	0.58	-0.67	-0.12	-0.51	-1.02
High	Master Protein	P49327	Fatty acid synthase [OS=Homo sapiens]	0	436.222	38	69	278	69	2511	273.3	6.44	801.29	69	other metabolic processes;stress response;other biological processes	plasma membrane;other membranes;cytosol;ER/Golgi;other cell component	other molecular function	Pf00107, Pf00109, Pf00550, Pf00698, Pf00975, Pf02801, Pf08242, Pf08659, Pf14765, Pf16197	2194	FASN	hsa:2194; P49327; Q13479; Q16702; Q4LE83; Q6P4U5; Q6SS02; Q969R1; Q96C68; Q96IT0	ENSG00000169710	Fatty acid biosynthesis; Metabolic pathways; Fatty acid metabolism; AMPK signaling pathway; Insulin signaling pathway; Alcoholic liver disease	AMP-activated protein kinase signaling; Sterol regulatory element-binding proteins (SREBP) signaling; SREBF and miR33 in cholesterol and lipid homeostasis; Liver X receptor pathway; Nuclear receptors meta-pathway; Fatty acid biosynthesis; Angiopoietin-like protein 8 regulatory pathway; Lipid metabolism pathway; Clear cell renal cell carcinoma pathways; Metabolic reprogramming in colon cancer; Cho…	ChREBP activates metabolic gene expression; Activation of gene expression by SREBF (SREBP); Fatty acyl-CoA biosynthesis; NR1H2 & NR1H3 regulate gene expression linked to lipogenesis; Vitamin B5 (pantothenate) metabolism	24	0	0.878	0.998	1.041	1.036	1.451	1.02	0.866	0.576	0.506	0.575	0.6	0.597	0.836	0.588	0.499	-0.19	0	0.06	0.05	0.54	0.03	-0.21
High	Master Protein	Q9NTJ3-1	Structural maintenance of chromosomes protein 4 [OS=Homo sapiens]	0	430.464	52	64	410	64	1288	147.1	6.79	1236.82	64	cell cycle OR cell proliferation;cell organization and biogenesis;other biological processes	cytosol;nucleus;other cell component	nucleic acid binding activity;other molecular function	Pf02463, Pf06470	10051	SMC4	A6NLT9; D3DNL8; hsa:10051; O95752; Q8NDL4; Q9NTJ3; Q9UNT9	ENSG00000113810		Ciliary landscape	Condensation of Prophase Chromosomes; Condensation of Prometaphase Chromosomes	3	0	0.755	0.96	0.815	0.789	1.158	1.012	0.758	1.74	1.314	1.67	1.417	1.373	2.014	1.761	1.319	-0.41	-0.06	-0.3	-0.34	0.21	0.02	-0.4
High	Master Protein	P33993-1	DNA replication licensing factor MCM7 [OS=Homo sapiens]	0	428.126	74	44	511	44	719	81.3	6.46	1630.27	44	cell cycle OR cell proliferation;cell organization and biogenesis;DNA metabolism;other metabolic processes;stress response;other biological processes	cytosol;nucleus;other cell component	nucleic acid binding activity;other molecular function	Pf00493, Pf14551, Pf17207, Pf17855	4176	MCM7	A0A0S2Z4A5; A4D2A1; A4D2A2; E9PGN9; hsa:4176; P33993; Q15076; Q96D34; Q96GL1	ENSG00000166508	DNA replication; Cell cycle	miRNA regulation of DNA damage response; Cell cycle; Retinoblastoma gene in cancer; Ciliary landscape; G1 to S cell cycle control; DNA replication	Orc1 removal from chromatin; Assembly of the pre-replicative complex; Activation of ATR in response to replication stress; Activation of the pre-replicative complex; Unwinding of DNA	14	0	0.729	1.036	0.958	0.794	1.12	0.77	0.78	1.315	0.958	1.363	1.26	1.044	1.473	1.013	1.026	-0.46	0.05	-0.06	-0.33	0.16	-0.38	-0.36
High	Master Protein	Q7Z460-4	Isoform 4 of CLIP-associating protein 1 [OS=Homo sapiens]	0	427.509	50	65	377	1	1477	163	8.53	1073.87	65						CLASP1	Q7Z460-4					0	0	0.877	1.15	1.174	1.018	0.464	0.766	1.136	2.646	2.319	3.043	3.106	2.695	1.227	2.027	3.006	-0.19	0.2	0.23	0.03	-1.11	-0.38	0.18
High	Master Protein	P46013	Proliferation marker protein Ki-67 [OS=Homo sapiens]	0	427.32	33	75	263	8	3256	358.5	9.45	663.62	75	cell cycle OR cell proliferation;other biological processes	nucleus;other cell component	nucleic acid binding activity;other molecular function	Pf00498, Pf08065, Pf15276	4288	MKI67	hsa:4288; P46013; Q5VWH2	ENSG00000148773		Primary focal segmental glomerulosclerosis (FSGS)		1	67	0.948	1.152	0.908	0.82	0.687	0.944	1.056	1.545	1.464	1.78	1.403	1.266	1.061	1.458	1.631	-0.08	0.2	-0.14	-0.29	-0.54	-0.08	0.08
High	Master Protein	P04350	Tubulin beta-4A chain [OS=Homo sapiens]	0	424.784	79	28	1576	3	444	49.6	4.88	4707.69	28	cell cycle OR cell proliferation;cell organization and biogenesis;other biological processes	cytosol;cytoskeleton;other cell component	cytoskeletal activity;other molecular function	Pf00091, Pf03953	10382	TUBB4A	B3KQP4; hsa:10382; P04350; Q969E5	ENSG00000104833	Phagosome; Gap junction; Alzheimer disease; Parkinson disease; Amyotrophic lateral sclerosis; Huntington disease; Prion disease; Pathways of neurodegeneration; Pathogenic Escherichia coli infection; Salmonella infection	Alzheimer's disease and miRNA effects; Pathogenic Escherichia coli infection; Parkin-ubiquitin proteasomal system pathway; Alzheimer's disease	COPI-dependent Golgi-to-ER retrograde traffic; Kinesins; Intraflagellar transport; Recycling pathway of L1; Separation of Sister Chromatids; The role of GTSE1 in G2/M progression after G2 checkpoint; Translocation of SLC2A4 (GLUT4) to the plasma membrane; Microtubule-dependent trafficking of connexons from Golgi to the plasma membrane; Gap junction assembly; MHC class II antigen presentation; Res…	50	2	1.262	0.474	0.579	1.396	0.723	1.176	1.306	0.898	1.134	0.425	0.52	1.254	0.649	1.056	1.173	0.34	-1.08	-0.79	0.48	-0.47	0.23	0.39
High	Master Protein	P07814	Bifunctional glutamate/proline--tRNA ligase [OS=Homo sapiens]	0	424.519	49	58	341	58	1512	170.5	7.33	957.18	58	cell organization and biogenesis;protein metabolism;RNA metabolism OR transcription;other metabolic processes;stress response;other biological processes	plasma membrane;other membranes;cytosol;other cell component	nucleic acid binding activity;other molecular function	Pf00043, Pf00458, Pf00587, Pf00749, Pf03129, Pf03950, Pf09180	2058	EPRS1	A0AVA9; B9EGH3; hsa:2058; P07814; Q05BP6; Q05DF8; Q5DSM1; Q5H9S5; Q6PD57; Q86X73	ENSG00000136628	Porphyrin metabolism; Aminoacyl-tRNA biosynthesis; Metabolic pathways; Biosynthesis of cofactors	Parkinson's disease pathway; VEGFA-VEGFR2 signaling; Amino acid metabolism	tRNA modification in the nucleus and cytosol; Selenoamino acid metabolism; Cytosolic tRNA aminoacylation	10	0	0.975	0.591	1.033	0.861	1.347	0.958	0.965	1.127	1.099	0.667	1.164	0.971	1.519	1.08	1.088	-0.04	-0.76	0.05	-0.22	0.43	-0.06	-0.05
High	Master Protein	Q9UM54-6	Isoform 6 of Unconventional myosin-VI [OS=Homo sapiens]	0	423.628	50	58	316	58	1285	148.6	8.56	923.95	58						MYO6	Q9UM54-6					0	0	1.094	1.185	1.014	1.226	1.874	1.365	1.551	0.435	0.476	0.516	0.441	0.534	0.815	0.594	0.675	0.13	0.24	0.02	0.29	0.91	0.45	0.63
High	Master Protein	Q06787-4	Isoform 3 of Synaptic functional regulator FMR1 [OS=Homo sapiens]	0	415.283	69	37	1428	6	603	68	7.62	4372.35	37						FMR1	Q06787-4					0	0	2.867	0.671	3.186	3.336	0.322	0.293	5.998	2.97	8.513	1.994	9.461	9.908	0.957	0.869	17.811	1.52	-0.57	1.67	1.74	-1.63	-1.77	2.58
High	Master Protein	P04264	Keratin, type II cytoskeletal 1 [OS=Homo sapiens]	0	413.448	68	41	462	33	644	66	8.12	1425.84	41	cell organization and biogenesis;protein metabolism;other metabolic processes;stress response;other biological processes	non-structural extracellular;plasma membrane;other membranes;cytosol;cytoskeleton;other cell component	bone, tooth or skin structural activity;other molecular function	Pf00038, Pf16208, Pf16210	3848	KRT1	B2RA01; hsa:3848; P04264; P85925; P86104; Q14720; Q6GSJ0; Q9H298	ENSG00000167768		Corticotropin-releasing hormone signaling pathway	Formation of the cornified envelope; Neutrophil degranulation	4	3	0.476	0.933	0.863	1.015	1.043	0.895	1.031	0.102	0.048	0.095	0.088	0.103	0.106	0.091	0.105	-1.07	-0.1	-0.21	0.02	0.06	-0.16	0.04
High	Master Protein	P25205	DNA replication licensing factor mcm3 [OS=Homo sapiens]	0	411.025	65	51	480	51	808	90.9	5.77	1456.12	51	cell cycle OR cell proliferation;cell organization and biogenesis;DNA metabolism;other metabolic processes;stress response;other biological processes	cytoskeleton;nucleus;other cell component	nucleic acid binding activity;other molecular function	Pf00493, Pf14551, Pf17207, Pf17855	4172	MCM3	B4DWW4; hsa:4172; P25205; Q92660; Q9BTR3; Q9NUE7	ENSG00000112118	DNA replication; Cell cycle	Cell cycle; Retinoblastoma gene in cancer; Ciliary landscape; G1 to S cell cycle control; DNA replication	Orc1 removal from chromatin; Assembly of the pre-replicative complex; Activation of ATR in response to replication stress; Activation of the pre-replicative complex; Unwinding of DNA	13	0	1.061	1.498	0.928	0.942	1.169	1.296	0.97	1.303	1.383	1.952	1.21	1.228	1.523	1.689	1.264	0.09	0.58	-0.11	-0.09	0.22	0.37	-0.04
High	Master Protein	P34932	Heat shock 70 kDa protein 4 [OS=Homo sapiens]	0	408.234	71	49	384	43	840	94.3	5.19	1190.39	49	cell organization and biogenesis;stress response;transport;other biological processes	non-structural extracellular;cytosol;mitochondrion;nucleus	other molecular function	Pf00012	3308	HSPA4	hsa:3308; O95756; P34932; Q2TAL4; Q9BUK9	ENSG00000170606	Tight junction; Antigen processing and presentation; Lipid and atherosclerosis	Parkin-ubiquitin proteasomal system pathway	Regulation of HSF1-mediated heat shock response	5	7	0.883	1.039	1.283	0.896	0.96	0.922	1.083	1.193	1.053	1.24	1.53	1.069	1.145	1.1	1.293	-0.18	0.06	0.36	-0.16	-0.06	-0.12	0.12
High	Master Protein	Q9UQE7	Structural maintenance of chromosomes protein 3 [OS=Homo sapiens]	0	407.338	51	65	253	65	1217	141.5	7.18	764.24	65	cell cycle OR cell proliferation;cell organization and biogenesis;DNA metabolism;other metabolic processes;stress response;other biological processes	cytosol;cytoskeleton;nucleus;other cell component	cytoskeletal activity;nucleic acid binding activity;other molecular function	Pf02463, Pf06470	9126	SMC3	A8K156; hsa:9126; O60464; Q5T482; Q9UQE7	ENSG00000108055	Cell cycle; Oocyte meiosis	Cell cycle; Retinoblastoma gene in cancer; MECP2 and associated Rett syndrome; Prion disease pathway; Regulation of sister chromatid separation at the metaphase-anaphase transition; Cohesin complex - Cornelia de Lange syndrome; SMC1/SMC3 role in DNA damage - Cornelia de Lange Syndrome	SUMOylation of DNA damage response and repair proteins; Separation of Sister Chromatids; Meiotic synapsis; Resolution of Sister Chromatid Cohesion; Estrogen-dependent gene expression; Establishment of Sister Chromatid Cohesion; Cohesin Loading onto Chromatin	16	0	0.776	0.951	1.024	0.717	1.351	0.919	0.681	1.48	1.148	1.407	1.515	1.061	1.999	1.359	1.007	-0.37	-0.07	0.03	-0.48	0.43	-0.12	-0.55
High	Master Protein	Q06787-8	Isoform 8 of Synaptic functional regulator FMR1 [OS=Homo sapiens]	0	404.2	66	36	1438	4	586	66.2	8.47	4356.38	36						FMR1	Q06787-8					0	0	1.649	0.879	0.781	1.26	0.775	0.923	1.473	2.967	4.894	2.608	2.318	3.739	2.299	2.738	4.369	0.72	-0.19	-0.36	0.33	-0.37	-0.12	0.56
High	Master Protein	P08238	Heat shock protein HSP 90-beta [OS=Homo sapiens]	0	403.437	65	44	620	25	724	83.2	5.03	1704.74	44	cell organization and biogenesis;DNA metabolism;other metabolic processes;stress response;developmental processes;other biological processes	non-structural extracellular;plasma membrane;other membranes;cytosol;nucleus;other cytoplasmic organelle;other cell component	signal transduction activity or receptor binding;enzyme regulator activity;cytoskeletal activity;nucleic acid binding activity;other molecular function	Pf00183, Pf02518	3326	HSP90AB1	B2R5P0; hsa:3326; P08238; Q5T9W7; Q9NQW0; Q9NTK6	ENSG00000096384	Protein processing in endoplasmic reticulum; PI3K-Akt signaling pathway; Necroptosis; Antigen processing and presentation; NOD-like receptor signaling pathway; IL-17 signaling pathway; Th17 cell differentiation; Progesterone-mediated oocyte maturation; Estrogen signaling pathway; Salmonella infection; Pathways in cancer; Chemical carcinogenesis; Prostate cancer; Lipid and atherosclerosis; Fluid s…	Nuclear receptors meta-pathway; NRF2 pathway; Focal adhesion: PI3K-Akt-mTOR-signaling pathway; PI3K-Akt signaling pathway	Regulation of actin dynamics for phagocytic cup formation; Potential therapeutics for SARS; The role of GTSE1 in G2/M progression after G2 checkpoint; HSP90 chaperone cycle for steroid hormone receptors (SHR) in the presence of ligand; SARS-CoV-2 activates/modulates innate and adaptive immune responses; Aryl hydrocarbon receptor signalling; Neutrophil degranulation; Estrogen-dependent gene expres…	38	21	1.133	0.704	0.954	0.965	1.204	1.142	0.846	0.471	0.534	0.332	0.449	0.454	0.567	0.538	0.399	0.18	-0.51	-0.07	-0.05	0.27	0.19	-0.24
High	Master Protein	P27816-1	Microtubule-associated protein 4 [OS=Homo sapiens]	0	403.351	57	50	389	16	1152	120.9	5.43	1113.97	50	cell cycle OR cell proliferation;cell organization and biogenesis;developmental processes;other biological processes	cytoskeleton;other cell component	cytoskeletal activity;other molecular function	Pf00418	4134	MAP4	hsa:4134; P27816; Q13082; Q59FT2; Q68D74; Q6ZUW9; Q86V26; Q96A76; Q96NS9	ENSG00000047849		Splicing factor NOVA regulated synaptic proteins; 2q37 copy number variation syndrome		2	34	0.754	1.276	1.064	0.794	0.683	0.827	0.78	2.226	1.679	2.841	2.367	1.767	1.519	1.841	1.737	-0.41	0.35	0.09	-0.33	-0.55	-0.27	-0.36
High	Master Protein	Q71U36	tubulin alpha-1A chain [OS=Homo sapiens]	0	399.317	75	28	1875	2	451	50.1	5.06	5838.61	28	cell cycle OR cell proliferation;cell organization and biogenesis;other metabolic processes;transport;developmental processes;signal transduction;other biological processes	plasma membrane;other membranes;cytosol;cytoskeleton;other cytoplasmic organelle;other cell component	cytoskeletal activity;other molecular function	Pf00091, Pf03953	7846	TUBA1A	A8K0B8; G3V1U9; hsa:7846; P04687; P05209; Q71U36	ENSG00000167552	Phagosome; Apoptosis; Tight junction; Gap junction; Alzheimer disease; Parkinson disease; Amyotrophic lateral sclerosis; Huntington disease; Prion disease; Pathways of neurodegeneration; Pathogenic Escherichia coli infection; Salmonella infection	Alzheimer's disease and miRNA effects; Pathogenic Escherichia coli infection; Parkin-ubiquitin proteasomal system pathway; Alzheimer's disease	Separation of Sister Chromatids; Resolution of Sister Chromatid Cohesion; RHO GTPases Activate Formins; EML4 and NUDC in mitotic spindle formation; Recycling pathway of L1; MHC class II antigen presentation; Aggrephagy; Intraflagellar transport; COPI-dependent Golgi-to-ER retrograde traffic; The role of GTSE1 in G2/M progression after G2 checkpoint; Translocation of SLC2A4 (GLUT4) to the plasma m…	52	4	0.923	1.049	1.027	1.078	1.237	0.927	0.803	1.79	1.652	1.879	1.839	1.93	2.214	1.66	1.437	-0.12	0.07	0.04	0.11	0.31	-0.11	-0.32
High	Master Protein	P35908	Keratin, type II cytoskeletal 2 epidermal [OS=Homo sapiens]	0	393.68	71	44	475	32	639	65.4	8	1404.48	44	cell cycle OR cell proliferation;cell organization and biogenesis;protein metabolism;other metabolic processes;other biological processes	plasma membrane;cytosol;cytoskeleton;other cell component	bone, tooth or skin structural activity;cytoskeletal activity	Pf00038, Pf16208	3849	KRT2	hsa:3849; P35908; Q4VAQ2	ENSG00000172867			Formation of the cornified envelope	2	12	0.724	1.177	0.947	0.873	1.001	1.203	0.903	0.097	0.07	0.114	0.092	0.085	0.097	0.117	0.088	-0.47	0.23	-0.08	-0.2	0	0.27	-0.15
High	Master Protein	P46013-2	Isoform Short of Proliferation marker protein Ki-67 [OS=Homo sapiens]	0	392.543	34	68	235	1	2896	319.2	9.51	601.95	68						MKI67	P46013-2					0	0
High	Master Protein	O43795	Unconventional myosin-Ib [OS=Homo sapiens]	0	388.695	51	55	404	1	1136	131.9	9.38	1158.95	55	cell organization and biogenesis;transport;other biological processes	plasma membrane;other membranes;cytoskeleton;other cytoplasmic organelle;other cell component	cytoskeletal activity;other molecular function	Pf00063, Pf00612, Pf06017	4430	MYO1B	hsa:4430; O43794; O43795; Q7Z6L5	ENSG00000128641	Pathogenic Escherichia coli infection			1	55	1.087	0.862	0.672	1.297	1.068	1.126	1.169	1.308	1.421	1.127	0.878	1.696	1.397	1.473	1.529	0.12	-0.21	-0.57	0.38	0.09	0.17	0.23
High	Master Protein	O43795-2	Isoform 2 of Unconventional myosin-Ib [OS=Homo sapiens]	0	383.434	54	55	405	1	1078	124.9	9.2	1158.72	55						MYO1B	O43795-2					0	0	0.642	0.923	0.85	0.776	1.145	0.642	0.775	0.974	0.625	0.899	0.828	0.755	1.115	0.625	0.755	-0.64	-0.12	-0.23	-0.37	0.19	-0.64	-0.37
High	Master Protein	P33992	DNA replication licensing factor mcm5 [OS=Homo sapiens]	0	381.323	63	43	472	43	734	82.2	8.37	1358.68	43	cell cycle OR cell proliferation;cell organization and biogenesis;DNA metabolism;other metabolic processes;stress response;other biological processes	nucleus;other cell component	nucleic acid binding activity;other molecular function	Pf00493, Pf14551, Pf17207, Pf17855	4174	MCM5	hsa:4174; O60785; P33992; Q14578; Q9BTJ4; Q9BWL8	ENSG00000100297	DNA replication; Cell cycle	Cell cycle; Ciliary landscape; G1 to S cell cycle control; DNA replication	Orc1 removal from chromatin; Assembly of the pre-replicative complex; Activation of ATR in response to replication stress; Activation of the pre-replicative complex; Unwinding of DNA	12	0	1.056	0.985	0.926	1.083	0.798	1.174	1.136	1.573	1.662	1.549	1.457	1.703	1.255	1.847	1.787	0.08	-0.02	-0.11	0.11	-0.33	0.23	0.18
High	Master Protein	Q13576-1	Ras GTPase-activating-like protein IQGAP2 [OS=Homo sapiens]	0	380.497	53	66	321	61	1575	180.5	5.64	908.32	66	cell organization and biogenesis;signal transduction;other biological processes	plasma membrane;other membranes;cytosol;cytoskeleton;other cell component	enzyme regulator activity;cytoskeletal activity;other molecular function	Pf00307, Pf00612, Pf00616, Pf03836	10788	IQGAP2	A8K4V1; B7Z8A4; hsa:10788; J3KR91; Q13576	ENSG00000145703	Regulation of actin cytoskeleton	Ciliary landscape; G13 signaling pathway	Neutrophil degranulation; CDC42 GTPase cycle; RAC1 GTPase cycle; RHOG GTPase cycle; RHO GTPases activate IQGAPs	8	5	0.62	0.875	0.73	0.568	1.087	0.963	0.638	1.725	1.07	1.51	1.259	0.979	1.875	1.662	1.101	-0.69	-0.19	-0.45	-0.82	0.12	-0.05	-0.65
High	Master Protein	Q9BQE3	Tubulin alpha-1C chain [OS=Homo sapiens]	0	380.187	74	28	1561	3	449	49.9	5.1	4638.83	28	cell cycle OR cell proliferation;cell organization and biogenesis;transport;other biological processes	other membranes;cytoskeleton;nucleus;other cell component	cytoskeletal activity;other molecular function	Pf00091, Pf03953	84790	TUBA1C	hsa:84790; Q9BQE3	ENSG00000167553	Phagosome; Apoptosis; Tight junction; Gap junction; Alzheimer disease; Parkinson disease; Amyotrophic lateral sclerosis; Huntington disease; Prion disease; Pathways of neurodegeneration; Pathogenic Escherichia coli infection; Salmonella infection	Alzheimer's disease and miRNA effects; Pathogenic Escherichia coli infection; Parkin-ubiquitin proteasomal system pathway; VEGFA-VEGFR2 signaling; Alzheimer's disease	HCMV Early Events; Intraflagellar transport; Recycling pathway of L1; COPI-dependent Golgi-to-ER retrograde traffic; Separation of Sister Chromatids; The role of GTSE1 in G2/M progression after G2 checkpoint; Translocation of SLC2A4 (GLUT4) to the plasma membrane; Microtubule-dependent trafficking of connexons from Golgi to the plasma membrane; Gap junction assembly; MHC class II antigen presenta…	47	29	1.121	1.013	0.786	0.842	1.354	1.089	0.657	1.727	1.936	1.75	1.358	1.453	2.338	1.881	1.135	0.16	0.02	-0.35	-0.25	0.44	0.12	-0.61
High	Master Protein	Q00610-1	Clathrin heavy chain 1 [OS=Homo sapiens]	0	375.091	43	53	330	53	1675	191.5	5.69	935.37	53	cell cycle OR cell proliferation;cell organization and biogenesis;other metabolic processes;transport;other biological processes	plasma membrane;other membranes;cytosol;cytoskeleton;ER/Golgi;other cytoplasmic organelle;other cell component	signal transduction activity or receptor binding;nucleic acid binding activity;other molecular function	Pf00637, Pf01394, Pf09268, Pf13838	100271929; 100406582; 100434550; 100728704; 100980300; 101039277; 101153825; 101571148; 101720552; 101958649; 102013895; 102514980; 102540304; 102987265; 104662926; 105476842; 105583333; 105712424; 105813663; 105874345; 108533052; 109379792; 109685120; 1213; 455168; 711563	Cltc; CLTC	A0A0P6J471; A0A286X7P2; A0A2J8MEY0; A0A2K5F5F8; A0A2K5N615; A0A2K6B2Q2; A0A2K6EMX6; A0A2K6MSR8; A0A2K6QF57; A0A2K6V0V1; A0A2R9A1V6; A0A2Y9FGQ6; A0A2Y9LHQ9; A0A341CEZ2; A0A484GI24; A0A663D8W8; A0A6D2X581; A0A6I9ISW2; A0A6J3I1T5; A0A6J3QJC5; A0A6P3FRG1; A0A7J7T3V4; A0A7J7U7K8; A0A7J8CWR7; A0A8B6YDQ2; A0A8B7ADJ2; A0A8B7QVF3; A0A8C0I5Q8; A0A8C0WPF4; A0A8C2VZC6; A0A8C5VAQ4; A0A8D1ZIN9; A0A8D2FNC3; A0A…	ENSANAG00000037583; ENSBMSG00010019649; ENSCATG00000039196; ENSCCNG00000013962; ENSCLAG00000015029; ENSCPOG00000005508; ENSDLEG00000007313; ENSG00000141367; ENSGGOG00000007938; ENSHGLG00000007006; ENSMICG00000003591; ENSMMUG00000010509; ENSMNEG00000022607; ENSPCOG00000008766; ENSPPAG00000028788; ENSPTRG00000009472; ENSRBIG00000042779; ENSRROG00000037422; ENSSBOG00000034754; ENSSSCG00055025056; EN…	Lysosome; Endocytosis; Synaptic vesicle cycle; Endocrine and other factor-regulated calcium reabsorption; Huntington disease; Bacterial invasion of epithelial cells	Synaptic vesicle pathway; VEGFA-VEGFR2 signaling; Ebola virus infection in host; Fragile X syndrome; 7q11.23 copy number variation syndrome; Complement and coagulation cascades; Kit receptor signaling pathway	ALK mutants bind TKIs; Signaling by ALK fusions and activated point mutants; Nuclear events stimulated by ALK signaling in cancer; Recycling pathway of L1; MHC class II antigen presentation; RHOV GTPase cycle; Lysosome Vesicle Biogenesis; RHOU GTPase cycle; Cargo recognition for clathrin-mediated endocytosis; WNT5A-dependent internalization of FZD4; EPH-ephrin mediated repulsion of cells; LDL cle…	32	0	1.403	0.954	1.71	1.385	1.458	1.258	1.517	0.3	0.421	0.286	0.513	0.415	0.437	0.377	0.455	0.49	-0.07	0.77	0.47	0.54	0.33	0.6
High	Master Protein	P35527	Keratin, type I cytoskeletal 9 [OS=Homo sapiens]	0	373.283	63	30	330	29	623	62	5.24	1107.72	30	cell organization and biogenesis;other biological processes	cytosol;cytoskeleton	cytoskeletal activity	Pf00038	3857	KRT9	hsa:3857; O00109; P35527; Q0IJ47; Q14665	ENSG00000171403	Estrogen signaling pathway; Staphylococcus aureus infection		Formation of the cornified envelope	4	0	0.447	0.996	0.628	0.882	1.116	0.754	0.626	0.073	0.033	0.073	0.046	0.065	0.082	0.055	0.046	-1.16	-0.01	-0.67	-0.18	0.16	-0.41	-0.68
High	Master Protein	Q8NE71-1	ATP-binding cassette sub-family F member 1 [OS=Homo sapiens]	0	368.921	60	42	321	39	845	95.9	6.8	975.03	42	protein metabolism;other metabolic processes;stress response;other biological processes	cytosol;translational apparatus;nucleus;other cell component	translation activity;nucleic acid binding activity;other molecular function	Pf00005, Pf12848	23	ABCF1	A0A1U9X609; A2BF75; hsa:23; O14897; Q69YP6; Q8NE71	ENSG00000204574; ENSG00000206490; ENSG00000225989; ENSG00000231129; ENSG00000232169; ENSG00000236149; ENSG00000236342		IL-18 signaling pathway	ABC-family proteins mediated transport	2	2	1.113	1.168	1.26	1.263	0.811	1.081	1.324	1.713	1.906	2	2.159	2.163	1.389	1.851	2.268	0.15	0.22	0.33	0.34	-0.3	0.11	0.41
High	Master Protein	P40939	Trifunctional enzyme subunit alpha, mitochondrial [OS=Homo sapiens]	0	368.71	58	35	443	35	763	82.9	9.04	1340.35	35	other metabolic processes;other biological processes	other membranes;mitochondrion	other molecular function	Pf00378, Pf00725, Pf02737	3030	HADHA	B2R7L4; B4DYP2; hsa:3030; P40939; Q16679; Q53T69; Q53TA2; Q96GT7; Q9UQC5	ENSG00000084754	Fatty acid elongation; Fatty acid degradation; Valine, leucine and isoleucine degradation; Lysine degradation; Tryptophan metabolism; beta-Alanine metabolism; Propanoate metabolism; Butanoate metabolism; Metabolic pathways; Fatty acid metabolism	Fatty acid beta-oxidation; Mitochondrial long chain fatty acid beta-oxidation; Valproic acid pathway; Sudden infant death syndrome (SIDS) susceptibility pathways	Acyl chain remodeling of CL; mitochondrial fatty acid beta-oxidation of unsaturated fatty acids; Beta oxidation of decanoyl-CoA to octanoyl-CoA-CoA; Beta oxidation of octanoyl-CoA to hexanoyl-CoA; Beta oxidation of hexanoyl-CoA to butanoyl-CoA; Beta oxidation of myristoyl-CoA to lauroyl-CoA; Beta oxidation of lauroyl-CoA to decanoyl-CoA-CoA; Beta oxidation of palmitoyl-CoA to myristoyl-CoA	22	0	0.92	1.186	0.829	0.825	1.231	1.09	0.786	1.14	1.049	1.352	0.945	0.94	1.403	1.242	0.895	-0.12	0.25	-0.27	-0.28	0.3	0.12	-0.35
High	Master Protein	Q16891-2	Isoform 2 of MICOS complex subunit MIC60 [OS=Homo sapiens]	0	366.973	65	41	368	2	747	82.6	6.57	1099.83	41						IMMT	Q16891-2					0	40	1.094	1.173	0.989	1.022	1.521	1.263	0.988	2.482	2.714	2.91	2.456	2.538	3.775	3.135	2.453	0.13	0.23	-0.02	0.03	0.61	0.34	-0.02
High	Master Protein	Q9NVI7-2	Isoform 2 of ATPase family AAA domain-containing protein 3A [OS=Homo sapiens]	0	366.969	68	42	490	1	586	66.2	9.25	1425.65	42						ATAD3A	Q9NVI7-2					0	45	0.73	1.195	0.988	0.843	1.519	0.992	0.829	2.225	1.623	2.658	2.2	1.875	3.381	2.207	1.845	-0.45	0.26	-0.02	-0.25	0.6	-0.01	-0.27
High	Master Protein	Q5VYK3	Proteasome-associated protein ECM29 homolog [OS=Homo sapiens]	0	362.034	47	59	287	59	1845	204.2	7.12	805.18	59	cell organization and biogenesis;protein metabolism;other metabolic processes;stress response	cytoskeleton;ER/Golgi;nucleus;other cytoplasmic organelle;other cell component	other molecular function	Pf13001		ECPAS	O15074; Q5VYK3; Q8WU82	ENSG00000136813				0	0	1.02	0.847	0.734	0.939	1.181	1.097	1.005	1.272	1.298	1.078	0.933	1.195	1.502	1.395	1.278	0.03	-0.24	-0.45	-0.09	0.24	0.13	0.01
High	Master Protein	P24928	DNA-directed RNA polymerase II subunit RPB1 [OS=Homo sapiens]	0	358.978	40	61	240	61	1970	217	7.37	712.26	61	RNA metabolism OR transcription;other metabolic processes;other biological processes	nucleus;other cell component	nucleic acid binding activity;other molecular function	Pf00623, Pf04983, Pf04990, Pf04992, Pf04997, Pf04998, Pf05000, Pf05001	5430	POLR2A	A6NN93; B9EH88; hsa:5430; P24928; Q6NX41		RNA polymerase; Huntington disease	Pyrimidine metabolism; Eukaryotic transcription initiation; mRNA processing	Formation of TC-NER Pre-Incision Complex; Dual incision in TC-NER; Gap-filling DNA repair synthesis and ligation in TC-NER; Viral Messenger RNA Synthesis; Transcriptional regulation by small RNAs; Formation of RNA Pol II elongation complex ; Formation of the Early Elongation Complex; Formation of HIV elongation complex in the absence of HIV Tat; Formation of the HIV-1 Early Elongation Complex; RN…	46	0	1.113	1.18	0.998	0.738	0.91	0.959	0.699	1.499	1.669	1.768	1.497	1.107	1.364	1.438	1.049	0.15	0.24	0	-0.44	-0.14	-0.06	-0.52
High	Master Protein	P21333	Filamin-A [OS=Homo sapiens]	0	358.722	36	64	180	58	2647	280.6	6.06	528.48	64	cell cycle OR cell proliferation;cell organization and biogenesis;protein metabolism;other metabolic processes;stress response;transport;developmental processes;signal transduction;other biological processes	non-structural extracellular;plasma membrane;other membranes;cytosol;cytoskeleton;ER/Golgi;nucleus;other cell component	signal transduction activity or receptor binding;cytoskeletal activity;other molecular function	Pf00307, Pf00630	2316	FLNA	E9KL45; hsa:2316; P21333; Q5HY53; Q5HY55; Q8NF52	ENSG00000196924	MAPK signaling pathway; Focal adhesion; Salmonella infection; Proteoglycans in cancer	Androgen receptor signaling pathway; Prolactin signaling pathway; Focal adhesion; Hypothesized pathways in pathogenesis of cardiovascular disease; MAPK signaling pathway; IL-4 signaling pathway; Ebola virus infection in host; Joubert syndrome	OAS antiviral response; Platelet degranulation ; RHO GTPases activate PAKs; GP1b-IX-V activation signalling; Cell-extracellular matrix interactions	17	6	1.508	0.92	1.36	1.315	1.376	0.947	1.337	0.547	0.825	0.503	0.744	0.719	0.752	0.518	0.731	0.59	-0.12	0.44	0.4	0.46	-0.08	0.42
High	Master Protein	Q5JSZ5-1	Protein PRRC2B [OS=Homo sapiens]	0	354.859	36	60	225	56	2229	242.8	8.34	651.44	60	other biological processes			Pf07001	84726	PRRC2B	hsa:84726; O60270; Q5JSZ5; Q5JSZ7; Q66VZ2; Q68CR0; Q96EI9; Q9H683	ENSG00000288701				0	4	0.462	1.439	1.433	0.968	0.82	0.902	0.868	2.097	0.968	3.018	3.005	2.03	1.718	1.891	1.819	-1.12	0.53	0.52	-0.05	-0.29	-0.15	-0.2
High	Master Protein	Q16891-4	Isoform 4 of MICOS complex subunit MIC60 [OS=Homo sapiens]	0	348.579	65	41	338	2	757	83.5	6.57	1027.99	41						IMMT	Q16891-4					0	0	0.845	0.905	0.986	0.933	1.352	1.11	0.971	2.409	2.036	2.181	2.376	2.248	3.256	2.675	2.34	-0.24	-0.14	-0.02	-0.1	0.43	0.15	-0.04
High	Master Protein	P60709	Actin, cytoplasmic 1 [OS=Homo sapiens]	0	345.299	69	21	519	9	375	41.7	5.48	1998.57	21	cell organization and biogenesis;protein metabolism;other metabolic processes;developmental processes;other biological processes	plasma membrane;other membranes;cytosol;cytoskeleton;nucleus;other cell component	cytoskeletal activity;other molecular function	Pf00022	60	ACTB	hsa:60; P02570; P60709; P70514; P99021; Q11211; Q64316; Q75MN2; Q96B34; Q96HG5	ENSG00000075624	Rap1 signaling pathway; Phagosome; Apoptosis; Hippo signaling pathway; Focal adhesion; Adherens junction; Tight junction; Platelet activation; Neutrophil extracellular trap formation; Leukocyte transendothelial migration; Thermogenesis; Regulation of actin cytoskeleton; Thyroid hormone signaling pathway; Oxytocin signaling pathway; Gastric acid secretion; Amyotrophic lateral sclerosis; Bacterial …	Arrhythmogenic right ventricular cardiomyopathy; Pathogenic Escherichia coli infection; Common pathways underlying drug addiction; Myometrial relaxation and contraction pathways; Focal adhesion; Fas ligand pathway and stress induction of heat shock proteins; Ebola virus infection in host; Acute viral myocarditis; Thermogenesis; Mechanoregulation and pathology of YAP/TAZ via Hippo and non-Hippo me…	UCH proteinases; RHO GTPases Activate Formins; Regulation of actin dynamics for phagocytic cup formation; FCGR3A-mediated phagocytosis; Recycling pathway of L1; Sensory processing of sound by inner hair cells of the cochlea; Sensory processing of sound by outer hair cells of the cochlea; RHO GTPases Activate WASPs and WAVEs; Translocation of SLC2A4 (GLUT4) to the plasma membrane; RHO GTPases acti…	77	17	0.841	1.203	0.83	0.731	1.596	0.993	0.744	0.327	0.275	0.393	0.271	0.239	0.522	0.325	0.243	-0.25	0.27	-0.27	-0.45	0.67	-0.01	-0.43
High	Master Protein	O00159-1	Unconventional myosin-Ic [OS=Homo sapiens]	0	344.009	48	48	340	47	1063	121.6	9.41	972.61	48	cell organization and biogenesis;stress response;transport;signal transduction;other biological processes	plasma membrane;other membranes;cytosol;cytoskeleton;nucleus;other cell component	signal transduction activity or receptor binding;cytoskeletal activity;other molecular function	Pf00063, Pf00612, Pf06017	4641	MYO1C	hsa:4641; O00159; Q4LE56; Q6NVJ7; Q86Y95	ENSG00000197879	Pathogenic Escherichia coli infection	VEGFA-VEGFR2 signaling; Insulin signaling	Regulation of actin dynamics for phagocytic cup formation; FCGR3A-mediated phagocytosis; Sensory processing of sound by inner hair cells of the cochlea; Sensory processing of sound by outer hair cells of the cochlea; Translocation of SLC2A4 (GLUT4) to the plasma membrane	8	0	0.862	0.833	0.862	1.078	1.017	1.024	0.949	1.386	1.194	1.155	1.195	1.494	1.41	1.419	1.316	-0.21	-0.26	-0.21	0.11	0.02	0.03	-0.07
High	Master Protein	P13639	Elongation factor 2 [OS=Homo sapiens]	0	343.025	64	43	325	41	858	95.3	6.83	917.72	43	protein metabolism;other metabolic processes;other biological processes	non-structural extracellular;plasma membrane;other membranes;cytosol;other cell component	translation activity;nucleic acid binding activity;other molecular function	Pf00009, Pf00679, Pf03144, Pf03764, Pf14492	1938	EEF2	B2RMP5; D6W618; hsa:1938; P13639; Q58J86	ENSG00000167658	AMPK signaling pathway; Oxytocin signaling pathway	Translation factors; AMP-activated protein kinase signaling; Brain-derived neurotrophic factor (BDNF) signaling pathway; IL-18 signaling pathway	Neutrophil degranulation; Protein methylation; Uptake and function of diphtheria toxin; Peptide chain elongation; Synthesis of diphthamide-EEF2	11	0	1.153	0.819	0.882	0.847	1.219	0.999	0.812	0.559	0.644	0.458	0.493	0.473	0.681	0.558	0.454	0.2	-0.29	-0.18	-0.24	0.29	0	-0.3
High	Master Protein	P11586	C-1-tetrahydrofolate synthase, cytoplasmic [OS=Homo sapiens]	0	342.179	61	43	249	43	935	101.5	7.3	733.22	43												0	0	0.933	0.873	0.519	0.875	0.99	0.988	1.023	0.874	0.816	0.763	0.453	0.765	0.865	0.863	0.894	-0.1	-0.2	-0.95	-0.19	-0.01	-0.02	0.03
High	Master Protein	P52701	DNA mismatch repair protein MSH6 [OS=Homo sapiens]	0	341.531	47	51	320	51	1360	152.7	6.9	987.12	51	cell cycle OR cell proliferation;DNA metabolism;other metabolic processes;stress response;developmental processes;signal transduction;other biological processes	cytosol;ER/Golgi;nucleus;other cell component	nucleic acid binding activity;other molecular function	Pf00488, Pf00855, Pf01624, Pf05188, Pf05190, Pf05192	2956	MSH6	B4DF41; B4E3I4; F5H2F9; hsa:2956; O43706; O43917; P52701; Q8TCX4; Q9BTB5	ENSG00000116062	Platinum drug resistance; Mismatch repair; Pathways in cancer; Colorectal cancer	Glioblastoma signaling pathways; Retinoblastoma gene in cancer; Chromosomal and microsatellite instability in colorectal cancer ; DNA repair pathways, full network; DNA mismatch repair	Mismatch repair (MMR) directed by MSH2:MSH6 (MutSalpha); Defective Mismatch Repair Associated With MSH2; Defective Mismatch Repair Associated With MSH6	12	0	1.042	0.701	0.911	1.151	0.906	1.027	0.978	2.041	2.126	1.432	1.86	2.349	1.85	2.097	1.996	0.06	-0.51	-0.13	0.2	-0.14	0.04	-0.03
High	Master Protein	Q9BQG0	Myb-binding protein 1A [OS=Homo sapiens]	0	340.562	45	47	257	47	1328	148.8	9.28	685.2	47	cell organization and biogenesis;RNA metabolism OR transcription;other metabolic processes;stress response;signal transduction;other biological processes	nucleus;other cell component	nucleic acid binding activity;other molecular function	Pf04931	10514	MYBBP1A	hsa:10514; Q86VM3; Q9BQG0; Q9BW49; Q9P0V5; Q9UF99	ENSG00000132382		Energy metabolism	B-WICH complex positively regulates rRNA expression	2	0	0.918	1.238	1.214	0.925	1.509	1.106	0.717	1.283	1.177	1.588	1.557	1.187	1.935	1.419	0.92	-0.12	0.31	0.28	-0.11	0.59	0.15	-0.48
High	Master Protein	P48634-1	Protein PRRC2A [OS=Homo sapiens]	0	337.445	29	48	247	44	2157	228.7	9.45	676.25	48	other biological processes	plasma membrane;other membranes;cytosol;nucleus		Pf07001	7916	PRRC2A	A0A1U9X974; B0UX77; B0UZE9; B0UZL3; hsa:7916; O95875; P48634; Q05BK4; Q4LE37; Q5SQ29; Q5SQ30; Q5ST84; Q5STX6; Q5STX7; Q68DW9; Q6P9P7; Q6PIN1; Q8MGQ9; Q96QC6	ENSG00000204469; ENSG00000206427; ENSG00000225164; ENSG00000225748; ENSG00000226618; ENSG00000231370; ENSG00000231825				0	0	0.903	1.653	2.312	1.257	0.762	0.956	0.997	1.46	1.318	2.414	3.375	1.835	1.113	1.396	1.456	-0.15	0.73	1.21	0.33	-0.39	-0.06	0
High	Master Protein	P78371-1	T-complex protein 1 subunit beta [OS=Homo sapiens]	0	335.014	75	32	283	32	535	57.5	6.46	974.75	32	cell organization and biogenesis;transport;other biological processes	non-structural extracellular;cytosol;cytoskeleton;other cytoplasmic organelle;other cell component	other molecular function	Pf00118	100452880; 101133725; 101926418; 10576; 452071; 717182	CCT2; HEL-S-100n	A0A0D9QW25; A0A2J8K4R5; A0A2K5IDP1; A0A2K6C5Q6; A0A2K6MQC6; A0A2K6NWM5; A0A6D2WUP2; A0A6D2XBE1; A0A8C9IAR8; A0A8D2FY99; A8K402; B5BTY7; B7Z243; B7Z7K4; B7ZAT2; G2HH56; G3QTT0; ggo:101133725; hsa:10576; I0FNJ0; mcc:717182; P78371; pon:100452880; ptr:452071; Q14D36; Q4R6F8; Q6IAT3; V9HW96	ENSCANG00000030834; ENSCSAG00000004209; ENSG00000166226; ENSGGOG00000006241; ENSMNEG00000033246; ENSPTEG00000030838; ENSPTRG00000005210; ENSRBIG00000042534; ENSRROG00000028760; ENSTGEG00000022886		16p11.2 proximal deletion syndrome	Formation of tubulin folding intermediates by CCT/TriC; BBSome-mediated cargo-targeting to cilium; Neutrophil degranulation; Association of TriC/CCT with target proteins during biosynthesis; Cooperation of PDCL (PhLP1) and TRiC/CCT in G-protein beta folding; Prefoldin mediated transfer of substrate to CCT/TriC; RHOBTB2 GTPase cycle; RHOBTB1 GTPase cycle; Folding of actin by CCT/TriC	10	0	0.841	3.01	0.951	0.592	1.437	0.902	0.598	0.562	0.473	1.692	0.535	0.333	0.808	0.507	0.337	-0.25	1.59	-0.07	-0.76	0.52	-0.15	-0.74
High	Master Protein	Q08J23	tRNA (Cytosine(34)-C(5))-methyltransferase [OS=Homo sapiens]	0	333.428	70	41	212	41	767	86.4	6.77	688.3	41	cell cycle OR cell proliferation;RNA metabolism OR transcription;other metabolic processes;developmental processes;signal transduction;other biological processes	non-structural extracellular;cytoskeleton;mitochondrion;nucleus;other cell component	nucleic acid binding activity;other molecular function	Pf01189	54888	NSUN2	A8K529; B2RNR4; B3KP09; B4DQW2; G3V1R4; hsa:54888; Q08J23; Q9BVN4; Q9H858; Q9NXD9	ENSG00000037474			tRNA modification in the nucleus and cytosol	1	0	0.369	1.136	0.924	0.401	1.217	0.602	0.366	1.626	0.6	1.847	1.502	0.651	1.979	0.979	0.595	-1.44	0.18	-0.11	-1.32	0.28	-0.73	-1.45
High	Master Protein	Q14674-1	Separin [OS=Homo sapiens]	0	333.07	36	55	189	55	2120	233	7.55	598.01	55	cell cycle OR cell proliferation;cell organization and biogenesis;protein metabolism;other biological processes	cytosol;cytoskeleton;nucleus;other cell component	other molecular function	Pf03568	9700	ESPL1	hsa:9700; Q14674	ENSG00000135476	Cell cycle; Oocyte meiosis; Human T-cell leukemia virus 1 infection	Cell cycle; Regulation of sister chromatid separation at the metaphase-anaphase transition	Separation of Sister Chromatids	6	0	0.597	1.643	1.176	0.646	1.181	0.715	0.583	1.262	0.753	2.075	1.485	0.816	1.492	0.903	0.736	-0.75	0.72	0.23	-0.63	0.24	-0.48	-0.78
High	Master Protein	Q04637-4	Isoform C of Eukaryotic translation initiation factor 4 gamma 1 [OS=Homo sapiens]	0	328.793	45	54	300	2	1512	166.5	5.21	729.12	54						EIF4G1	Q04637-4					0	53	0.934	1.48	1.542	0.997	1.934	1.067	0.961	0.705	0.658	1.043	1.086	0.703	1.363	0.752	0.677	-0.1	0.57	0.62	0	0.95	0.09	-0.06
High	Master Protein	P53618	Coatomer subunit beta [OS=Homo sapiens]	0	327.226	43	35	286	35	953	107.1	6.05	881.58	35	transport	plasma membrane;other membranes;cytosol;ER/Golgi;other cell component	other molecular function	Pf01602, Pf07718, Pf14806	1315	COPB1	D3DQX0; hsa:1315; P53618; Q6GTT7; Q9NTK2; Q9UNW7	ENSG00000129083			Neutrophil degranulation; COPI-dependent Golgi-to-ER retrograde traffic; COPI-mediated anterograde transport	3	0	0.73	1.15	1.223	0.711	1.456	0.911	0.621	1.363	0.995	1.567	1.667	0.969	1.985	1.242	0.847	-0.45	0.2	0.29	-0.49	0.54	-0.13	-0.69
High	Master Protein	P33991	DNA replication licensing factor MCM4 [OS=Homo sapiens]	0	326.458	51	38	229	37	863	96.5	6.74	701.64	38	cell cycle OR cell proliferation;cell organization and biogenesis;DNA metabolism;other metabolic processes;stress response;other biological processes	nucleus;other cell component	nucleic acid binding activity;other molecular function	Pf00493, Pf14551, Pf17207, Pf17855	4173	MCM4	hsa:4173; P33991; Q8NEH1; Q99658	ENSG00000104738	DNA replication; Cell cycle	Cell cycle; Gastric cancer network 1; Retinoblastoma gene in cancer; Ciliary landscape; G1 to S cell cycle control; DNA replication	Orc1 removal from chromatin; Assembly of the pre-replicative complex; Activation of ATR in response to replication stress; Activation of the pre-replicative complex; Unwinding of DNA	14	1	0.739	1.088	1.064	0.595	1.051	0.788	0.578	1.424	1.052	1.548	1.515	0.847	1.496	1.122	0.822	-0.44	0.12	0.09	-0.75	0.07	-0.34	-0.79
High	Master Protein	Q04637-8	Isoform 8 of Eukaryotic translation initiation factor 4 gamma 1 [OS=Homo sapiens]	0	326.193	41	53	298	1	1600	175.5	5.33	721.59	53						EIF4G1	Q04637-8					0	0	1.233	0.01	1.235	1.17	0.01	1.342	0.877	0.44	0.542	0.01	0.543	0.515	0.01	0.59	0.386	0.3	-6.64	0.3	0.23	-6.64	0.42	-0.19
High	Master Protein	P14618	Pyruvate kinase PKM [OS=Homo sapiens]	0	326.079	64	31	403	4	531	57.9	7.84	1328.16	31	protein metabolism;RNA metabolism OR transcription;other metabolic processes;other biological processes	non-structural extracellular;cytosol;ER/Golgi;nucleus;other cell component	nucleic acid binding activity;kinase activity;other molecular function	Pf00224, Pf02887	5315	PKM	A6NFK3; B2R5N8; B3KRY0; B4DFX8; B4DUU6; hsa:5315; P14618; P14786; Q53GK4; Q96E76; Q9BWB5; Q9UCV6; Q9UPF2	ENSG00000067225	Glycolysis / Gluconeogenesis; Pyruvate metabolism; Metabolic pathways; Carbon metabolism; Biosynthesis of amino acids; Glucagon signaling pathway; Type II diabetes mellitus; Human papillomavirus infection; Viral carcinogenesis; Central carbon metabolism in cancer	Photodynamic therapy-induced HIF-1 survival signaling; Amino acid metabolism; Clear cell renal cell carcinoma pathways; Metabolic reprogramming in colon cancer; Aerobic glycolysis; Glycolysis in senescence; Glucose metabolism in triple-negative breast cancer cells; Glycolysis and gluconeogenesis	Neutrophil degranulation	19	29	0.873	0.973	0.907	0.975	1.144	1.068	1.067	0.396	0.346	0.385	0.36	0.386	0.453	0.423	0.423	-0.2	-0.04	-0.14	-0.04	0.19	0.09	0.09
High	Master Protein	O14980	Exportin-1 [OS=Homo sapiens]	0	324.973	47	38	469	38	1071	123.3	6.06	1424.37	38	transport;other biological processes	other membranes;cytosol;nucleus;other cell component	nucleic acid binding activity;other molecular function	Pf03810, Pf08389, Pf08767, Pf18777, Pf18784, Pf18787	7514	XPO1	A6NL14; A8K1K5; D6W5E2; hsa:7514; O14980; Q63HP8; Q68CP3; Q99433	ENSG00000082898	Ribosome biogenesis in eukaryotes; Nucleocytoplasmic transport; Viral life cycle; Influenza A; Human T-cell leukemia virus 1 infection	eIF5A regulation in response to inhibition of the nuclear export system; 22q11.2 copy number variation syndrome	Separation of Sister Chromatids; MAPK6/MAPK4 signaling; NPAS4 regulates expression of target genes; Resolution of Sister Chromatid Cohesion; RHO GTPases Activate Formins; EML4 and NUDC in mitotic spindle formation; Rev-mediated nuclear export of HIV RNA; NEP/NS2 Interacts with the Cellular Export Machinery; Amplification of signal from unattached kinetochores via a MAD2 inhibitory signal; Heme si…	23	0	0.729	0.882	0.802	0.868	1.084	0.989	0.746	1.994	1.453	1.758	1.599	1.73	2.161	1.972	1.488	-0.46	-0.18	-0.32	-0.2	0.12	-0.02	-0.42
High	Master Protein	P49368-1	T-complex protein 1 subunit gamma [OS=Homo sapiens]	0	322.95	67	38	330	38	545	60.5	6.49	978.15	38	cell organization and biogenesis;transport;other biological processes	cytosol;cytoskeleton;other cell component	other molecular function	Pf00118	100975912; 7203	CCT3	A0A2R9CAM9; A6NE14; hsa:7203; P49368; pps:100975912; Q5SZY1; Q9BR64	ENSG00000163468; ENSPPAG00000042161		16p11.2 proximal deletion syndrome	Formation of tubulin folding intermediates by CCT/TriC; BBSome-mediated cargo-targeting to cilium; Association of TriC/CCT with target proteins during biosynthesis; Cooperation of PDCL (PhLP1) and TRiC/CCT in G-protein beta folding; Prefoldin mediated transfer of substrate to CCT/TriC; Folding of actin by CCT/TriC	7	0	0.625	1.185	0.885	0.607	1.154	0.816	0.578	1.453	0.908	1.721	1.286	0.882	1.677	1.185	0.839	-0.68	0.24	-0.18	-0.72	0.21	-0.29	-0.79
High	Master Protein	P17844	probable ATP-dependent RNA helicase DDX5 [OS=Homo sapiens]	0	322.825	63	41	426	32	614	69.1	8.92	1240.64	41	RNA metabolism OR transcription;other metabolic processes;signal transduction;other biological processes	cytosol;nucleus;other cell component	nucleic acid binding activity;other molecular function	Pf00270, Pf00271, Pf08061	1655	DDX5	B4DLW8; B5BU21; D3DU32; E7ETL9; hsa:1655; O75681; P17844; Q53Y61	ENSG00000108654	Spliceosome; Transcriptional misregulation in cancer; Proteoglycans in cancer	Ciliary landscape	mRNA Splicing - Major Pathway; SUMOylation of transcription cofactors; Estrogen-dependent gene expression; Replication of the SARS-CoV-1 genome; Replication of the SARS-CoV-2 genome	9	10	0.884	1.07	0.933	0.943	0.832	1.104	0.898	0.963	0.852	1.031	0.899	0.909	0.801	1.064	0.865	-0.18	0.1	-0.1	-0.08	-0.27	0.14	-0.15
High	Master Protein	Q9BW19	Kinesin-like protein KIFC1 [OS=Homo sapiens]	0	321.288	61	41	250	41	673	73.7	8.98	754.11	41	cell cycle OR cell proliferation;cell organization and biogenesis;other biological processes	cytoskeleton;nucleus;other cytoplasmic organelle	cytoskeletal activity;other molecular function	Pf00225	3833	KIFC1	hsa:3833; O60887; Q14834; Q4KMP0; Q5SU09; Q6GMS7; Q6P4A5; Q9BW19; Q9UQP7	ENSG00000204197; ENSG00000233450; ENSG00000237649			COPI-dependent Golgi-to-ER retrograde traffic; Kinesins	2	0	0.884	1.214	1.581	1.178	0.745	0.901	0.926	2.045	1.807	2.482	3.233	2.408	1.523	1.842	1.892	-0.18	0.28	0.66	0.24	-0.43	-0.15	-0.11
High	Master Protein	Q9NR30-1	Nucleolar RNA helicase 2 [OS=Homo sapiens]	0	320.779	57	38	265	37	783	87.3	9.28	746.58	38	cell organization and biogenesis;RNA metabolism OR transcription;other metabolic processes;stress response;other biological processes	cytosol;mitochondrion;nucleus;other cell component	nucleic acid binding activity;other molecular function	Pf00270, Pf00271, Pf08152	9188	DDX21	B2RDL0; hsa:9188; Q13436; Q5VX41; Q68D35; Q9NR30	ENSG00000165732			Major pathway of rRNA processing in the nucleolus and cytosol; B-WICH complex positively regulates rRNA expression	2	1	1.281	0.92	1.178	1	1.218	0.96	1.034	0.509	0.652	0.468	0.6	0.509	0.62	0.488	0.526	0.36	-0.12	0.24	0	0.29	-0.06	0.05
High	Master Protein	O60884	DnaJ homolog subfamily A member 2 [OS=Homo sapiens]	0	317.704	67	23	436	23	412	45.7	6.48	1665.53	23	stress response;other biological processes	other membranes;cytosol;other cell component	other molecular function	Pf00226, Pf00684, Pf01556	10294	DNAJA2	B2R7L7; hsa:10294; O14711; O60884	ENSG00000069345	Protein processing in endoplasmic reticulum		HSP90 chaperone cycle for steroid hormone receptors (SHR) in the presence of ligand	2	0	0.944	0.841	0.86	0.96	1.142	1.146	0.905	1.965	1.856	1.654	1.691	1.886	2.244	2.253	1.778	-0.08	-0.25	-0.22	-0.06	0.19	0.2	-0.14
High	Master Protein	Q08211	Atp-dependent rna helicase a [OS=Homo sapiens]	0	316.925	41	43	215	43	1270	140.9	6.84	668.23	43	cell organization and biogenesis;DNA metabolism;RNA metabolism OR transcription;other metabolic processes;stress response;transport;other biological processes	cytosol;cytoskeleton;translational apparatus;nucleus;other cell component	nucleic acid binding activity;other molecular function	Pf00035, Pf00270, Pf00271, Pf04408, Pf07717	1660	DHX9	B2RNV4; hsa:1660; Q05CI5; Q08211; Q12803; Q32Q22; Q5VY62; Q6PD69; Q99556	ENSG00000135829		MECP2 and associated Rett syndrome; mRNA processing	mRNA Splicing - Major Pathway; RIP-mediated NFkB activation via ZBP1; DEx/H-box helicases activate type I IFN and inflammatory cytokines production	5	0	1.414	1.056	1.259	1.255	1.318	1.052	0.997	0.593	0.839	0.627	0.747	0.745	0.782	0.624	0.591	0.5	0.08	0.33	0.33	0.4	0.07	0
High	Master Protein	Q13535	serine/threonine-protein kinase ATR [OS=Homo sapiens]	0	316.711	31	61	172	61	2644	301.2	7.43	472.4	61	cell organization and biogenesis;protein metabolism;DNA metabolism;other metabolic processes;stress response;signal transduction;other biological processes	ER/Golgi;nucleus;other cell component	nucleic acid binding activity;kinase activity;other molecular function	Pf00454, Pf02259, Pf02260, Pf08064	545	ATR	hsa:545; Q13535; Q59HB2; Q7KYL3; Q93051; Q9BXK4	ENSG00000175054	Fanconi anemia pathway; Cell cycle; p53 signaling pathway; Cellular senescence; Human papillomavirus infection; Human T-cell leukemia virus 1 infection; Human immunodeficiency virus 1 infection	miRNA regulation of DNA damage response; Cell cycle; ATR signaling; ATM signaling in development and disease ; Breast cancer pathway; DNA repair pathways, full network; NIPBL role in DNA damage - Cornelia de Lange syndrome; DNA damage response	TP53 Regulates Transcription of DNA Repair Genes; Meiotic synapsis; Fanconi Anemia Pathway; Regulation of HSF1-mediated heat shock response; Regulation of TP53 Activity through Phosphorylation; Activation of ATR in response to replication stress; Processing of DNA double-strand break ends; Presynaptic phase of homologous DNA pairing and strand exchange; G2/M DNA damage checkpoint; HDR through Sin…	26	0	0.974	0.873	0.959	0.915	0.92	1.004	0.967	1.775	1.728	1.549	1.702	1.624	1.633	1.782	1.717	-0.04	-0.2	-0.06	-0.13	-0.12	0.01	-0.05
High	Master Protein	P68366	Tubulin alpha-4A chain [OS=Homo sapiens]	0	315.252	59	22	1514	4	448	49.9	5.06	4694.88	22	cell cycle OR cell proliferation;cell organization and biogenesis	non-structural extracellular;cytosol;cytoskeleton;other cell component	cytoskeletal activity;other molecular function	Pf00091, Pf03953	7277	TUBA4A	A8MUB1; B3KNQ6; hsa:7277; P05215; P68366	ENSG00000127824	Phagosome; Apoptosis; Tight junction; Gap junction; Alzheimer disease; Parkinson disease; Amyotrophic lateral sclerosis; Huntington disease; Prion disease; Pathways of neurodegeneration; Pathogenic Escherichia coli infection; Salmonella infection	Alzheimer's disease and miRNA effects; Pathogenic Escherichia coli infection; Parkin-ubiquitin proteasomal system pathway; Alzheimer's disease	Intraflagellar transport; Recycling pathway of L1; COPI-dependent Golgi-to-ER retrograde traffic; Separation of Sister Chromatids; The role of GTSE1 in G2/M progression after G2 checkpoint; Translocation of SLC2A4 (GLUT4) to the plasma membrane; Microtubule-dependent trafficking of connexons from Golgi to the plasma membrane; Gap junction assembly; MHC class II antigen presentation; Resolution of…	53	0	1.244	0.299	1.229	1.35	0.42	1.154	1.174	5.715	7.108	1.711	7.024	7.716	2.402	6.594	6.709	0.31	-1.74	0.3	0.43	-1.25	0.21	0.23
High	Master Protein	P11940-1	Polyadenylate-binding protein 1 [OS=Homo sapiens]	0	312.311	56	33	427	23	636	70.6	9.5	1353.08	33	RNA metabolism OR transcription;other metabolic processes;other biological processes	cytosol;nucleus;other cell component	nucleic acid binding activity	Pf00076, Pf00658	100153958; 100674997; 101019664; 101321456; 101600852; 102175779; 102983711; 103086490; 103237219; 103732835; 105586542; 109278007; 109697130; 26986; 282296; 464318; 612751; 705847	Pabpc1; PABPC1	A0A024R9C1; A0A096N729; A0A0D9RHW7; A0A250YKH3; A0A2I3RYA5; A0A2J8PMH3; A0A2J8UFH2; A0A2K5N483; A0A2U3V805; A0A2Y9ELR6; A0A2Y9PD08; A0A337RXS6; A0A340XWT0; A0A3Q0DWI0; A0A3Q2HKM4; A0A3Q7US50; A0A452FUU1; A0A452SHE2; A0A4W2CP27; A0A4X1TSV7; A0A5E4BC73; A0A5N3W5S9; A0A5N3XFI0; A0A5N4CH24; A0A667I8L2; A0A671FU52; A0A673UF48; A0A6D2VST8; A0A6D2WKU6; A0A6J1ZR79; A0A6P4XJI9; A0A6P6HRU7; A0A6P7ECX8; A0A…	ENSBGRG00000009759; ENSBIXG00000019514; ENSBMSG00010017940; ENSBTAG00000046358; ENSCAFG00000000567; ENSCAFG00020000440; ENSCAFG00845028663; ENSCATG00000039184; ENSCCNG00000015738; ENSCHIG00000023714; ENSCSAG00000012017; ENSDLEG00000002559; ENSEASG00005002810; ENSECAG00000020699; ENSFCAG00000001874; ENSG00000070756; ENSJJAG00000015918; ENSLAFG00000013994; ENSLCNG00005018409; ENSMICG00000009121; EN…	mRNA surveillance pathway; RNA degradation	Translation factors; Endoderm differentiation; Endoderm differentiation; VEGFA-VEGFR2 signaling; Acute viral myocarditis; Translation factors	AUF1 (hnRNP D0) binds and destabilizes mRNA; Regulation of expression of SLITs and ROBOs; Deadenylation of mRNA; L13a-mediated translational silencing of Ceruloplasmin expression; Translation initiation complex formation; Nonsense Mediated Decay (NMD) enhanced by the Exon Junction Complex (EJC); Nonsense Mediated Decay (NMD) independent of the Exon Junction Complex (EJC); L13a-mediated translatio…	21	13	1	1.153	0.934	1.069	0.979	1.011	1	1.193	1.193	1.375	1.114	1.276	1.168	1.206	1.193	0	0.2	-0.1	0.1	-0.03	0.02	0
High	Master Protein	Q14839	Chromodomain-helicase-DNA-binding protein 4 [OS=Homo sapiens]	0	312.248	34	51	222	34	1912	217.9	5.86	548.5	51	cell organization and biogenesis;protein metabolism;other metabolic processes;other biological processes	cytoskeleton;nucleus;other cell component	nucleic acid binding activity;other molecular function	Pf00176, Pf00271, Pf00385, Pf00628, Pf06461, Pf06465, Pf08073, Pf08074	1108	CHD4	hsa:1108; Q14839; Q8IXZ5	ENSG00000111642	Human papillomavirus infection; Viral carcinogenesis	Rett syndrome causing genes; Effect of progerin on genes involved in Hutchinson-Gilford progeria syndrome	Potential therapeutics for SARS; NGF-stimulated transcription; Regulation of PTEN gene transcription; HDACs deacetylate histones; RNA Polymerase I Transcription Initiation; ERCC6 (CSB) and EHMT2 (G9a) positively regulate rRNA expression; Regulation of TP53 Activity through Acetylation	11	17	0.984	1.005	1.046	0.82	1.19	1.192	0.824	0.948	0.933	0.953	0.992	0.777	1.128	1.13	0.781	-0.02	0.01	0.07	-0.29	0.25	0.25	-0.28
High	Master Protein	Q9NVI7-3	Isoform 3 of ATPase family AAA domain-containing protein 3A [OS=Homo sapiens]	0	311.64	69	39	362	1	507	57.9	9.25	1028.23	39						ATAD3A	Q9NVI7-3					0	0
High	Master Protein	Q00839	Heterogeneous nuclear ribonucleoprotein U [OS=Homo sapiens]	0	310.756	47	33	616	2	825	90.5	6	1771.88	33	cell cycle OR cell proliferation;cell organization and biogenesis;RNA metabolism OR transcription;other metabolic processes;transport;developmental processes;other biological processes	cytosol;cytoskeleton;nucleus;other cell component	cytoskeletal activity;nucleic acid binding activity;other molecular function	Pf00622, Pf02037, Pf13671	3192	HNRNPU	hsa:3192; O75507; Q00839; Q8N174; Q96HY9; Q9BQ09	ENSG00000153187	Spliceosome	mRNA processing; lncRNA in canonical Wnt signaling and colorectal cancer	mRNA Splicing - Major Pathway; Processing of Capped Intron-Containing Pre-mRNA	5	34	1.057	0.945	1.091	0.964	1.186	1.149	0.977	0.652	0.689	0.616	0.711	0.628	0.773	0.749	0.637	0.08	-0.08	0.13	-0.05	0.25	0.2	-0.03
High	Master Protein	P34931	Heat shock 70 kDa protein 1-like [OS=Homo sapiens]	0	307.827	37	24	1411	1	641	70.3	6.02	4963.21	24	stress response;transport;other biological processes	plasma membrane;other membranes;cytosol;mitochondrion;nucleus;other cell component	other molecular function	Pf00012	3305	HSPA1L	A6NNB0; B0UXW8; hsa:3305; O75634; P34931; Q2HXR3; Q8NE72; Q96QC9; Q9UQM1	ENSG00000204390; ENSG00000206383; ENSG00000234258; ENSG00000236251	Spliceosome; MAPK signaling pathway; Protein processing in endoplasmic reticulum; Endocytosis; Longevity regulating pathway; Antigen processing and presentation; Estrogen signaling pathway; Prion disease; Legionellosis; Toxoplasmosis; Measles; Lipid and atherosclerosis	Parkin-ubiquitin proteasomal system pathway; MAPK signaling pathway; Measles virus infection	HSP90 chaperone cycle for steroid hormone receptors (SHR) in the presence of ligand; Regulation of HSF1-mediated heat shock response; Attenuation phase	19	0	2.645	0.305	0.329	2.578	0.301	1.794	2.387	0.3	0.793	0.091	0.099	0.773	0.09	0.538	0.716	1.4	-1.71	-1.61	1.37	-1.73	0.84	1.26
High	Master Protein	P07900	Heat shock protein HSP 90-alpha [OS=Homo sapiens]	0	306.95	57	39	436	21	732	84.6	5.02	1145.24	39	cell organization and biogenesis;protein metabolism;DNA metabolism;other metabolic processes;stress response;transport;developmental processes;other biological processes	non-structural extracellular;plasma membrane;other membranes;cytosol;mitochondrion;nucleus;other cytoplasmic organelle;other cell component	enzyme regulator activity;cytoskeletal activity;other molecular function	Pf00183, Pf02518	3320	HSP90AA1	A8K500; B3KPJ9; hsa:3320; P07900; Q2PP14; Q5CAQ6; Q5CAQ7; Q9BVQ5	ENSG00000080824	Protein processing in endoplasmic reticulum; PI3K-Akt signaling pathway; Necroptosis; Antigen processing and presentation; NOD-like receptor signaling pathway; IL-17 signaling pathway; Th17 cell differentiation; Progesterone-mediated oocyte maturation; Estrogen signaling pathway; Salmonella infection; Pathways in cancer; Chemical carcinogenesis; Prostate cancer; Lipid and atherosclerosis; Fluid s…	Nucleotide-binding oligomerization domain (NOD) pathway; TNF-alpha signaling pathway; Corticotropin-releasing hormone signaling pathway; Aryl hydrocarbon receptor pathway; Ebstein-Barr virus LMP1 signaling; Aryl hydrocarbon receptor pathway; Constitutive androstane receptor pathway; Pregnane X receptor pathway; Glucocorticoid receptor pathway; Nuclear receptors meta-pathway; NRF2 pathway; VEGFA-V…	Regulation of actin dynamics for phagocytic cup formation; Potential therapeutics for SARS; The role of GTSE1 in G2/M progression after G2 checkpoint; HSP90 chaperone cycle for steroid hormone receptors (SHR) in the presence of ligand; Recruitment of NuMA to mitotic centrosomes; Aggrephagy; SARS-CoV-2 activates/modulates innate and adaptive immune responses; Regulation of PLK1 Activity at G2/M Tr…	82	1	1.771	0.834	1.255	1.094	1.72	1.124	0.99	0.17	0.301	0.142	0.214	0.186	0.293	0.191	0.168	0.82	-0.26	0.33	0.13	0.78	0.17	-0.01
High	Master Protein	Q14980-2	Isoform 2 of Nuclear mitotic apparatus protein 1 [OS=Homo sapiens]	0	305.281	35	54	152	53	2101	236.4	5.8	409.42	54						NUMA1	Q14980-2					0	1	1.185	0.86	0.454	1.037	0.874	1.324	1.063	0.825	0.978	0.71	0.375	0.856	0.721	1.092	0.877	0.25	-0.22	-1.14	0.05	-0.19	0.4	0.09
High	Master Protein	Q00839-2	Isoform Short of Heterogeneous nuclear ribonucleoprotein U [OS=Homo sapiens]	0	305.001	46	32	609	1	806	88.9	5.78	1766.02	32						HNRNPU	Q00839-2					0	0	2.332	0.862	1.245	1.652	1.06	1.905	1.912	0.51	1.189	0.44	0.635	0.842	0.54	0.972	0.975	1.22	-0.21	0.32	0.72	0.08	0.93	0.94
High	Master Protein	Q16531	DNA damage-binding protein 1 [OS=Homo sapiens]	0	303.384	47	44	323	44	1140	126.9	5.26	873.26	44	cell-cell signaling;protein metabolism;DNA metabolism;other metabolic processes;stress response;signal transduction;other biological processes	nucleus;other cell component	nucleic acid binding activity;other molecular function	Pf03178, Pf10433	1642	DDB1	A6NG77; B2R648; B4DG00; hsa:1642; O15176; Q13289; Q16531; Q58F96	ENSG00000167986	Nucleotide excision repair; Ubiquitin mediated proteolysis; Hepatitis B; Human immunodeficiency virus 1 infection; Viral carcinogenesis	Hippo-Merlin signaling dysregulation; Hepatitis B infection; Nucleotide excision repair; DNA repair pathways, full network; Nucleotide excision repair in xeroderma pigmentosum	Neddylation; Formation of TC-NER Pre-Incision Complex; Dual incision in TC-NER; Gap-filling DNA repair synthesis and ligation in TC-NER; Formation of Incision Complex in GG-NER; Recognition of DNA damage by PCNA-containing replication complex; DNA Damage Recognition in GG-NER; Dual Incision in GG-NER	19	0	0.93	1.073	0.913	1.022	1.413	1.297	0.913	0.813	0.757	0.873	0.742	0.831	1.149	1.055	0.742	-0.1	0.1	-0.13	0.03	0.5	0.38	-0.13
High	Master Protein	Q92621	Nuclear pore complex protein Nup205 [OS=Homo sapiens]	0	300.876	27	41	243	41	2012	227.8	6.19	707.1	41	cell organization and biogenesis;transport	other membranes;cytosol;nucleus	other molecular function	Pf11894	23165	NUP205	A6H8X3; hsa:23165; Q86YC1; Q92621	ENSG00000155561	Nucleocytoplasmic transport; Amyotrophic lateral sclerosis		HCMV Late Events; HCMV Early Events; ISG15 antiviral mechanism; Transport of the SLBP independent Mature mRNA; Transport of the SLBP Dependant Mature mRNA; Transport of Mature mRNA Derived from an Intronless Transcript; Transport of Mature mRNA derived from an Intron-Containing Transcript; Rev-mediated nuclear export of HIV RNA; Transport of Ribonucleoproteins into the Host Nucleus; NS1 Mediated …	31	0	0.916	0.449	0.952	1.109	0.675	1.358	0.906	1.742	1.597	0.782	1.658	1.932	1.177	2.365	1.578	-0.13	-1.16	-0.07	0.15	-0.57	0.44	-0.14
High	Master Protein	Q92547	DNA topoisomerase 2-binding protein 1 [OS=Homo sapiens]	0	298.988	41	45	204	45	1522	170.6	6.96	605.15	45	cell cycle OR cell proliferation;DNA metabolism;other metabolic processes;stress response;signal transduction;other biological processes	plasma membrane;other membranes;cytoskeleton;nucleus;other cell component	nucleic acid binding activity;other molecular function	Pf00533	11073	TOPBP1	B7Z7W8; hsa:11073; Q7LGC1; Q92547; Q9UEB9	ENSG00000163781	Homologous recombination	ATR signaling	Regulation of TP53 Activity through Phosphorylation; Processing of DNA double-strand break ends; Presynaptic phase of homologous DNA pairing and strand exchange; G2/M DNA damage checkpoint; HDR through Single Strand Annealing (SSA); Impaired BRCA2 binding to RAD51	8	0	0.957	1.8	1.653	1.125	1.151	0.939	1.06	1.925	1.841	3.465	3.181	2.165	2.216	1.808	2.041	-0.06	0.85	0.72	0.17	0.2	-0.09	0.08
High	Master Protein	P35606	Coatomer subunit beta' [OS=Homo sapiens]	0	298.5	54	38	226	38	906	102.4	5.27	669.59	38	transport	other membranes;cytosol;ER/Golgi	other molecular function	Pf00400, Pf04053	9276	COPB2	B4DZI8; hsa:9276; P35606	ENSG00000184432			COPI-dependent Golgi-to-ER retrograde traffic; COPI-mediated anterograde transport	2	0	0.977	1.239	0.954	0.905	1.728	1.084	0.908	1.093	1.068	1.353	1.043	0.988	1.888	1.184	0.992	-0.03	0.31	-0.07	-0.14	0.79	0.12	-0.14
High	Master Protein	P68104	Elongation factor 1-alpha 1 [OS=Homo sapiens]	0	297.744	65	25	923	1	462	50.1	9.01	2516.79	25	protein metabolism;other metabolic processes;other biological processes	non-structural extracellular;plasma membrane;other membranes;cytosol;cytoskeleton;nucleus;other cytoplasmic organelle;other cell component	nucleic acid binding activity;other molecular function	Pf00009, Pf03143, Pf03144	1915	EEF1A1	hsa:1915; P04719; P04720; P68104; Q6IQ15	ENSG00000156508	Nucleocytoplasmic transport; Legionellosis; Leishmaniasis	Translation factors; Fragile X syndrome; 2q37 copy number variation syndrome	Neutrophil degranulation; Chaperone Mediated Autophagy; Protein methylation; HSF1 activation; Peptide chain elongation; SARS-CoV-1 modulates host translation machinery	13	30	1.05	0.783	1.076	1.029	1.091	0.989	1.04	2.151	2.259	1.685	2.314	2.215	2.348	2.129	2.237	0.07	-0.35	0.11	0.04	0.13	-0.02	0.06
High	Master Protein	O00571	ATP-dependent RNA helicase DDX3X [OS=Homo sapiens]	0	297.451	61	36	403	35	662	73.2	7.18	1134.69	36	cell-cell signaling;cell cycle OR cell proliferation;cell organization and biogenesis;protein metabolism;RNA metabolism OR transcription;other metabolic processes;stress response;signal transduction;other biological processes	non-structural extracellular;plasma membrane;other membranes;cytosol;cytoskeleton;nucleus;other cell component	enzyme regulator activity;cytoskeletal activity;translation activity;nucleic acid binding activity;other molecular function	Pf00270, Pf00271	1654	DDX3X	A8K538; B4E3E8; hsa:1654; O00571; O15536	ENSG00000215301	RIG-I-like receptor signaling pathway; Hepatitis B; Viral carcinogenesis	Novel intracellular components of RIG-I-like receptor pathway; Hepatitis B infection	Neutrophil degranulation	6	0	1.248	1.136	1.009	1.015	1.069	1.167	1.13	0.804	1.004	0.914	0.811	0.817	0.86	0.939	0.909	0.32	0.18	0.01	0.02	0.1	0.22	0.18
High	Master Protein	Q9UG63	ATP-binding cassette sub-family F member 2 [OS=Homo sapiens]	0	294.637	49	33	457	33	623	71.2	7.37	1289.22	33			other molecular function	Pf00005, Pf12848	10061; 114483834	ABCF2	hsa:10061; hsa:114483834; O60864; Q75MJ0; Q75MJ1; Q96TE8; Q9UG63	ENSG00000033050	Pathogenic Escherichia coli infection	VEGFA-VEGFR2 signaling		2	0	0.786	1.06	1.033	0.903	1.006	0.924	0.956	1.717	1.35	1.82	1.774	1.55	1.727	1.586	1.641	-0.35	0.08	0.05	-0.15	0.01	-0.11	-0.07
High	Master Protein	A0FGR8-2	Isoform 2 of Extended synaptotagmin-2 [OS=Homo sapiens]	0	294.573	51	36	221	35	893	98.8	8.68	723.85	36						ESYT2	A0FGR8-2					0	1	0.508	1.277	0.999	0.591	1.333	0.647	0.519	1.75	0.889	2.236	1.749	1.034	2.333	1.132	0.908	-0.98	0.35	0	-0.76	0.41	-0.63	-0.95
High	Master Protein	Q9UJS0	Calcium-binding mitochondrial carrier protein Aralar2 [OS=Homo sapiens]	0	293.256	49	26	396	17	675	74.1	8.62	1192.35	26	other metabolic processes;transport;other biological processes	plasma membrane;other membranes;mitochondrion	transporter activity;other molecular function	Pf00153	10165	SLC25A13	hsa:10165; O14566; O14575; Q546F9; Q9NZW1; Q9UJS0; Q9UNI7	ENSG00000004864			Gluconeogenesis; Mitochondrial protein import; Aspartate and asparagine metabolism	3	0	1.095	0.921	0.992	1.008	1.361	1.269	0.961	2.203	2.413	2.03	2.185	2.221	2.998	2.796	2.117	0.13	-0.12	-0.01	0.01	0.44	0.34	-0.06
High	Master Protein	P30876	DNA-directed RNA polymerase II subunit RPB2 [OS=Homo sapiens]	0	290.386	49	46	212	46	1174	133.8	6.87	617.43	46	RNA metabolism OR transcription;other metabolic processes	nucleus	nucleic acid binding activity;other molecular function	Pf00562, Pf04560, Pf04561, Pf04563, Pf04565, Pf04566, Pf04567	5431	POLR2B	A8K1A8; hsa:5431; P30876; Q8IZ61	ENSG00000047315	RNA polymerase; Huntington disease	Pyrimidine metabolism; Eukaryotic transcription initiation	mRNA Splicing - Major Pathway; Viral Messenger RNA Synthesis; Transcriptional regulation by small RNAs; Formation of RNA Pol II elongation complex ; Formation of the Early Elongation Complex; Formation of HIV elongation complex in the absence of HIV Tat; Formation of the HIV-1 Early Elongation Complex; RNA Pol II CTD phosphorylation and interaction with CE during HIV infection; Formation of HIV-1…	45	0	0.915	1.188	1.091	0.912	1.086	1.069	0.806	1.522	1.393	1.807	1.659	1.388	1.652	1.626	1.226	-0.13	0.25	0.13	-0.13	0.12	0.1	-0.31
High	Master Protein	P31689-1	DnaJ homolog subfamily A member 1 [OS=Homo sapiens]	0	290.208	59	21	561	21	397	44.8	7.08	1796	21	stress response;transport;signal transduction;other biological processes	other membranes;cytosol;cytoskeleton;mitochondrion;ER/Golgi;nucleus;other cell component	signal transduction activity or receptor binding;other molecular function	Pf00226, Pf00684, Pf01556	100054696; 100412197; 100592641; 100722445; 100855671; 100972241; 101023945; 101098261; 101137391; 101959913; 102011980; 104674273; 105306409; 105485650; 105539638; 105590085; 105993390; 107147856; 108175354; 109252049; 109263810; 109681412; 119863874; 3301; 703765; 746627	Dnaja1; DNAJA1; LOC100054696; LOC109263810; LOC111146318; LOC112645844; LOC112809310	A0A1S3FZV9; A0A250YHF4; A0A2I2U399; A0A2I3LLW0; A0A2J8QSU4; A0A2J8XIP9; A0A2K5M237; A0A2K5UZS5; A0A2K6ABU1; A0A2K6BPH7; A0A2K6P2W7; A0A2R8ZXS2; A0A2Y9H588; A0A2Y9JAB8; A0A3Q7MN35; A0A3Q7XI71; A0A485MHL3; A0A4X1UQT0; A0A5E4BAA0; A0A663DEQ0; A0A667IMK3; A0A673VFZ5; A0A6D2WAG5; A0A6J1XRJ1; A0A6J3JLQ7; A0A6P3RDL6; A0A6P4VN64; A0A6P9FCJ5; A0A7J8IJF1; A0A8C0L3H8; A0A8C0RZG3; A0A8C2VR39; A0A8C3X7V1; A0A…	ENSCAFG00000001818; ENSCAFG00020015600; ENSCAFG00020020188; ENSCAFG00030007133; ENSCAFG00040006567; ENSCATG00000033398; ENSCCNG00000028174; ENSCJAG00000008022; ENSCLAG00000012089; ENSCPOG00000000462; ENSCWAG00000017766; ENSEASG00005004562; ENSECAG00000010324; ENSFCAG00000008729; ENSG00000086061; ENSGGOG00000007030; ENSLCNG00005016649; ENSMFAG00000032081; ENSMLEG00000042863; ENSMMMG00000008778; EN…	Protein processing in endoplasmic reticulum	VEGFA-VEGFR2 signaling; Exercise-induced circadian regulation	HSP90 chaperone cycle for steroid hormone receptors (SHR) in the presence of ligand; HSP90 chaperone cycle for steroid hormone receptors (SHR) in the presence of ligand	5	0	0.885	0.857	0.781	0.964	1.174	1.113	0.851	2.197	1.944	1.882	1.715	2.118	2.578	2.445	1.87	-0.18	-0.22	-0.36	-0.05	0.23	0.15	-0.23
High	Master Protein	Q9NRZ9	Lymphoid-specific helicase [OS=Homo sapiens]	0	290.091	55	43	207	43	838	97	7.93	597.91	43	cell cycle OR cell proliferation;cell organization and biogenesis;DNA metabolism;other metabolic processes;developmental processes;other biological processes	nucleus;other cell component	other molecular function	Pf00176, Pf00271	3070	HELLS	B2RB41; hsa:3070; Q3LID1; Q6I7N7; Q76H76; Q76H77; Q76H78; Q76H79; Q76H80; Q76H81; Q7Z397; Q7Z5X2; Q8N6P4; Q9H4P5; Q9NRZ9	ENSG00000119969		Apoptosis; Apoptosis-related network due to altered Notch3 in ovarian cancer		2	0	0.526	1.503	1.004	0.502	1.529	0.825	0.533	1.696	0.891	2.548	1.702	0.851	2.593	1.398	0.904	-0.93	0.59	0.01	-0.99	0.61	-0.28	-0.91
High	Master Protein	Q14157-5	Isoform 5 of Ubiquitin-associated protein 2-like [OS=Homo sapiens]	0	287.515	39	28	260	28	1104	116.6	7.02	855.21	28						UBAP2L	Q14157-5					0	0	1.098	1.186	1.324	1.515	0.69	1.107	1.637	2.148	2.358	2.547	2.845	3.254	1.482	2.378	3.517	0.13	0.25	0.41	0.6	-0.53	0.15	0.71
High	Master Protein	Q9H583	HEAT repeat-containing protein 1 [OS=Homo sapiens]	0	287.43	27	48	232	48	2144	242.2	6.54	629.19	48	RNA metabolism OR transcription;other metabolic processes;other biological processes	mitochondrion;nucleus;other cell component	nucleic acid binding activity	Pf08146, Pf12397	55127	HEATR1	hsa:55127; Q5T3Q8; Q6P197; Q9H583; Q9NW23	ENSG00000119285	Ribosome biogenesis in eukaryotes		Major pathway of rRNA processing in the nucleolus and cytosol; rRNA modification in the nucleus and cytosol	3	0	0.975	0.882	0.847	0.813	1.329	1.208	0.786	1.274	1.243	1.125	1.08	1.036	1.694	1.54	1.002	-0.04	-0.18	-0.24	-0.3	0.41	0.27	-0.35
High	Master Protein	Q15393-1	Splicing factor 3B subunit 3 [OS=Homo sapiens]	0	284.668	41	40	259	40	1217	135.5	5.26	690.69	40	cell organization and biogenesis;protein metabolism;RNA metabolism OR transcription;other metabolic processes;other biological processes	nucleus;other cell component	nucleic acid binding activity;other molecular function	Pf03178, Pf10433	100413282; 100982950; 101005727; 101050172; 101132902; 101614782; 101723195; 101957483; 102004819; 102126250; 102268420; 103265657; 103735634; 104677818; 104996460; 105491292; 105575990; 105706812; 105983101; 107150917; 108294403; 108527445; 109572544; 109684989; 23450; 454216; 504962; 708939	Sf3b3; SF3B3	A0A096NR05; A0A0P6J5X4; A0A1S3EY05; A0A1U7TYF5; A0A250Y758; A0A2J8KA58; A0A2K5DHY5; A0A2K5MM51; A0A2K5PHY0; A0A2K5VTZ5; A0A2K6C5R0; A0A2K6K0K7; A0A2K6RX73; A0A2K6U0D8; A0A2R8N5D5; A0A2R8ZRD4; A0A4W2EAD7; A0A5F8AG95; A0A6B0S3M6; A0A6D2WHY0; A0A6J3IB34; A0A6P3IBC7; A0A6P5D9S0; A0A7J7V1G8; A0A8B9Y4X2; A0A8C2YKK2; A0A8C5JZI4; A0A8C5ZHL4; A0A8C6RVD5; A0A8C9GGF7; A0A8C9Q9G4; A0A8D2DQM9; A0A8D2F2U0; A0A…	ENSANAG00000028001; ENSBGRG00000019103; ENSBIXG00000000514; ENSBTAG00000010627; ENSCATG00000036562; ENSCCAG00000017736; ENSCCNG00000009304; ENSCJAG00000014773; ENSCLAG00000003921; ENSG00000189091; ENSGGOG00000003246; ENSHGLG00000010135; ENSJJAG00000003948; ENSMFAG00000045487; ENSMMMG00000013300; ENSMMUG00000017812; ENSMNEG00000033385; ENSNGAG00000021903; ENSPANG00000024075; ENSPPAG00000026807; EN…	Spliceosome	mRNA Processing; mRNA processing; mRNA Processing	mRNA Splicing - Major Pathway; mRNA Splicing - Minor Pathway; mRNA Splicing - Major Pathway; mRNA Splicing - Minor Pathway	8	0	1.578	0.969	1.324	1.381	1.588	0.997	1.249	0.17	0.269	0.165	0.226	0.235	0.271	0.17	0.213	0.66	-0.05	0.41	0.47	0.67	0	0.32
High	Master Protein	Q8IWC1	MAP7 domain-containing protein 3 [OS=Homo sapiens]	0	284.174	53	44	220	43	876	98.4	9.32	591.71	44	cell organization and biogenesis	cytoskeleton;other cell component	cytoskeletal activity	Pf05672	79649	MAP7D3	A2A2J0; A6NCZ7; A6NHR4; B4DWD2; H7BY77; hsa:79649; Q5JXI5; Q5JXI6; Q6P2S1; Q8IWC1; Q9H9M8	ENSG00000129680				0	1	0.562	1.57	1.007	0.738	0.755	0.627	0.68	2.417	1.359	3.796	2.433	1.785	1.824	1.517	1.643	-0.83	0.65	0.01	-0.44	-0.41	-0.67	-0.56
High	Master Protein	Q5T9A4	ATPase family AAA domain-containing protein 3B [OS=Homo sapiens]	0	282.7	60	35	396	9	648	72.5	9.2	1065.6	35	cell organization and biogenesis	plasma membrane;other membranes;mitochondrion	other molecular function	Pf00004, Pf12037	83858	ATAD3B	A8K3H1; hsa:83858; Q5T9A4; Q6ZRB5; Q9BUK4; Q9ULE7	ENSG00000160072			Neutrophil degranulation	1	0	0.364	1.3	1.035	0.421	1.44	0.642	0.347	0.953	0.347	1.24	0.987	0.401	1.373	0.612	0.331	-1.46	0.38	0.05	-1.25	0.53	-0.64	-1.53
High	Master Protein	Q9NYZ3	G2 and S phase-expressed protein 1 [OS=Homo sapiens]	0	281.894	52	29	285	29	720	76.6	9.39	799.84	29	cell cycle OR cell proliferation;stress response;signal transduction;other biological processes	cytosol;cytoskeleton;nucleus	cytoskeletal activity	Pf15259	51512	GTSE1	B0QYM3; hsa:51512; Q20WK2; Q53GX5; Q5R3I6; Q6DHX4; Q9BRE0; Q9NYZ3; Q9UGZ9; Q9Y557	ENSG00000075218	p53 signaling pathway		G2/M Checkpoints; The role of GTSE1 in G2/M progression after G2 checkpoint	3	0	0.76	1.029	1.142	1.134	0.757	0.813	0.946	2.612	1.985	2.687	2.984	2.962	1.977	2.124	2.472	-0.4	0.04	0.19	0.18	-0.4	-0.3	-0.08
High	Master Protein	P20585	DNA mismatch repair protein MSH3 [OS=Homo sapiens]	0	280.609	41	34	147	34	1137	127.3	8.02	444.31	34	cell organization and biogenesis;DNA metabolism;other metabolic processes;stress response;developmental processes;other biological processes	nucleus	nucleic acid binding activity;other molecular function	Pf00488, Pf01624, Pf05188, Pf05192	4437	MSH3	A1L480; A1L482; A6NMM6; hsa:4437; P20585; Q6PJT5; Q86UQ6; Q92867	ENSG00000113318	Platinum drug resistance; Mismatch repair; Pathways in cancer; Colorectal cancer	Chromosomal and microsatellite instability in colorectal cancer ; DNA repair pathways, full network	Mismatch repair (MMR) directed by MSH2:MSH3 (MutSbeta); Defective Mismatch Repair Associated With MSH3; Defective Mismatch Repair Associated With MSH2	9	0	0.567	1.51	0.909	0.933	1.165	0.805	0.811	1.589	0.901	2.399	1.444	1.483	1.851	1.28	1.288	-0.82	0.59	-0.14	-0.1	0.22	-0.31	-0.3
High	Master Protein	Q9Y4A5	Transformation/transcription domain-associated protein [OS=Homo sapiens]	0	279.012	19	62	206	62	3859	437.3	8.19	489.88	62	cell organization and biogenesis;protein metabolism;DNA metabolism;RNA metabolism OR transcription;other metabolic processes;stress response;other biological processes	ER/Golgi;nucleus;other cell component	other molecular function	Pf00454, Pf02259, Pf20175, Pf20206	8295	TRRAP	A4D265; hsa:8295; O75218; Q9Y4A5; Q9Y631; Q9Y6H4	ENSG00000196367	Human T-cell leukemia virus 1 infection	Rett syndrome causing genes	Ub-specific processing proteases; Formation of the beta-catenin:TCF transactivating complex; HATs acetylate histones	5	0	0.692	1.804	1.24	0.853	1.496	0.88	0.708	1.198	0.829	2.162	1.486	1.022	1.793	1.055	0.849	-0.53	0.85	0.31	-0.23	0.58	-0.18	-0.5
High	Master Protein	O94906-1	Pre-mRNA-processing factor 6 [OS=Homo sapiens]	0	278.546	50	46	272	46	941	106.9	8.25	760.07	46	cell organization and biogenesis;RNA metabolism OR transcription;other metabolic processes;other biological processes	nucleus	nucleic acid binding activity;other molecular function	Pf06424, Pf13181	100980821; 101153377; 24148; 458425	PRPF6	A0A2J8KNC1; A0A2J8R2T3; A0A2R8ZAV4; A0A6D2VZZ2; B2RAR5; B3KMC6; G3RL41; ggo:101153377; H2P2N7; H2QKT9; hsa:24148; K7BSZ8; O94906; O95109; pps:100980821; ptr:458425; Q5VXS5; Q9H3Z1; Q9H4T9; Q9H4U8; Q9NTE6	ENSG00000101161; ENSGGOG00000016876; ENSPPAG00000008686; ENSPPYG00000011256; ENSPTRG00000013765	Spliceosome	mRNA processing; mRNA Processing	mRNA Splicing - Major Pathway; mRNA Splicing - Minor Pathway	5	0	1.065	0.543	0.52	0.853	0.706	1.041	0.921	2.347	2.5	1.274	1.22	2.003	1.658	2.443	2.161	0.09	-0.88	-0.94	-0.23	-0.5	0.06	-0.12
High	Master Protein	O75330-1	Hyaluronan mediated motility receptor [OS=Homo sapiens]	0	277.967	61	46	242	45	724	84	5.83	663.83	46	other metabolic processes;transport	plasma membrane;other membranes;cytosol;cytoskeleton;other cell component	other molecular function	Pf15905, Pf15908	3161	HMMR	A8K3G2; B4E114; D3DQK9; D3DQL0; E9PCS0; hsa:3161; O75330; Q32N02; Q92767	ENSG00000072571	ECM-receptor interaction		AURKA Activation by TPX2; Hyaluronan uptake and degradation	3	1	0.31	1.063	0.953	0.559	0.599	0.504	0.523	3.627	1.123	3.854	3.456	2.027	2.172	1.828	1.897	-1.69	0.09	-0.07	-0.84	-0.74	-0.99	-0.94
High	Master Protein	Q12789-2	General transcription factor 3C polypeptide 1 [OS=Homo sapiens]	0	276.414	31	55	168	55	2109	238.7	7.3	445.27	55	RNA metabolism OR transcription;other metabolic processes	nucleus;other cell component	nucleic acid binding activity;other molecular function	Pf04182	2975	GTF3C1	B2RP21; hsa:2975; Q12789; Q12838; Q6DKN9; Q9Y4W9	ENSG00000077235			RNA Polymerase III Abortive And Retractive Initiation; RNA Polymerase III Transcription Initiation From Type 1 Promoter; RNA Polymerase III Transcription Initiation From Type 2 Promoter	3	0	1.133	1.258	1.276	1.087	1.063	0.782	0.875	0.956	1.083	1.203	1.22	1.039	1.017	0.748	0.837	0.18	0.33	0.35	0.12	0.09	-0.35	-0.19
High	Master Protein	Q14527	Helicase-like transcription factor [OS=Homo sapiens]	0	274.842	48	43	199	43	1009	113.9	8.6	600.18	43	cell organization and biogenesis;protein metabolism;DNA metabolism;RNA metabolism OR transcription;other metabolic processes;stress response;other biological processes	nucleus;other cell component	nucleic acid binding activity;other molecular function	Pf00176, Pf00271, Pf08797, Pf13923	6596	HLTF	D3DNH3; hsa:6596; Q14527; Q14536; Q16051; Q7KYJ6; Q86YA5; Q92652; Q96KM9	ENSG00000071794		Retinoblastoma gene in cancer	E3 ubiquitin ligases ubiquitinate target proteins	2	0	0.845	1.241	1.025	0.851	1.022	0.734	0.799	1.698	1.434	2.108	1.741	1.444	1.735	1.246	1.356	-0.24	0.31	0.04	-0.23	0.03	-0.45	-0.32
High	Master Protein	Q9HAU0-1	Pleckstrin homology domain-containing family A member 5 [OS=Homo sapiens]	0	274.31	49	40	173	40	1116	127.4	7.53	497.12	40	developmental processes	cytosol;nucleus;other cell component	other molecular function	Pf00169, Pf00397	54477	PLEKHA5	A0JP03; B4DGS1; E9PHQ3; F5H0I0; hsa:54477; Q6NSF8; Q86ST7; Q8N3K6; Q96DY9; Q9BVR4; Q9C0H7; Q9H924; Q9HAU0; Q9NVK8	ENSG00000052126			Synthesis of PIPs at the plasma membrane	1	0	0.387	1.149	0.965	0.62	0.676	0.583	0.516	2.079	0.805	2.39	2.006	1.29	1.406	1.212	1.072	-1.37	0.2	-0.05	-0.69	-0.56	-0.78	-0.96
High	Master Protein	Q8WWY3	U4/U6 small nuclear ribonucleoprotein Prp31 [OS=Homo sapiens]	0	274.223	59	24	284	24	499	55.4	5.78	909.36	24	cell organization and biogenesis;RNA metabolism OR transcription;other metabolic processes;other biological processes	nucleus	nucleic acid binding activity;other molecular function	Pf01798, Pf09785	26121	PRPF31	E7ESA8; F1T0A4; F1T0A5; hsa:26121; Q17RB4; Q8N7F9; Q8WWY3; Q9H271; Q9Y439	ENSG00000105618; ENSG00000274144; ENSG00000274651; ENSG00000274894; ENSG00000275117; ENSG00000275885; ENSG00000276421; ENSG00000277154; ENSG00000277707; ENSG00000277953	Spliceosome		mRNA Splicing - Major Pathway	2	0	0.593	1.185	0.909	0.861	0.928	0.72	0.834	1.241	0.736	1.471	1.128	1.069	1.152	0.893	1.035	-0.75	0.25	-0.14	-0.22	-0.11	-0.47	-0.26
High	Master Protein	Q02952-1	A-kinase anchor protein 12 [OS=Homo sapiens]	0	274.187	32	40	128	40	1782	191.4	4.41	374.85	40	signal transduction;other biological processes	plasma membrane;other membranes;cytosol;cytoskeleton;other cell component	other molecular function	Pf03832, Pf10522	9590	AKAP12	hsa:9590; O00310; O00498; Q02952; Q4LE68; Q5SZ80; Q5TGN1; Q68D82; Q99970	ENSG00000131016		G protein signaling pathways	RHOD GTPase cycle; RHOF GTPase cycle	3	0	1.108	1.229	2.234	1.456	1.711	1.081	1.358	1.729	1.915	2.125	3.864	2.518	2.959	1.869	2.348	0.15	0.3	1.16	0.54	0.78	0.11	0.44
High	Master Protein	Q92598	Heat shock protein 105 kDa [OS=Homo sapiens]	0	273.949	51	38	242	32	858	96.8	5.39	703.57	38	stress response;other biological processes	non-structural extracellular;cytosol;cytoskeleton;nucleus;other cell component	cytoskeletal activity;other molecular function	Pf00012	10808	HSPH1	B4DYH1; hsa:10808; O95739; Q5TBM6; Q5TBM7; Q5TBM8; Q92598; Q9UPC4	ENSG00000120694	Protein processing in endoplasmic reticulum		Regulation of HSF1-mediated heat shock response; Scavenging by Class F Receptors	3	0	0.936	0.557	1.374	0.892	0.772	0.896	1.029	1.014	0.95	0.565	1.394	0.905	0.783	0.909	1.044	-0.09	-0.84	0.46	-0.16	-0.37	-0.16	0.04
High	Master Protein	P54652	Heat shock-related 70 kDa protein 2 [OS=Homo sapiens]	0	273.75	54	33	516	14	639	70	5.74	1382.96	33	cell cycle OR cell proliferation;cell organization and biogenesis;stress response;transport;other biological processes	plasma membrane;other membranes;cytosol;cytoskeleton;nucleus;other cell component	cytoskeletal activity;other molecular function	Pf00012	3306	HSPA2	hsa:3306; P54652; Q15508; Q53XM3; Q9UE78	ENSG00000126803	Spliceosome; MAPK signaling pathway; Protein processing in endoplasmic reticulum; Endocytosis; Longevity regulating pathway; Antigen processing and presentation; Estrogen signaling pathway; Prion disease; Legionellosis; Toxoplasmosis; Measles; Lipid and atherosclerosis	Parkin-ubiquitin proteasomal system pathway; MAPK signaling pathway; Measles virus infection; 7q11.23 copy number variation syndrome	Meiotic synapsis; HSP90 chaperone cycle for steroid hormone receptors (SHR) in the presence of ligand; Regulation of HSF1-mediated heat shock response; Attenuation phase	20	1	1.172	1.552	2.44	1.084	1.803	1.108	1.137	0.408	0.478	0.633	0.995	0.442	0.735	0.452	0.463	0.23	0.63	1.29	0.12	0.85	0.15	0.18
High	Master Protein	Q9Y265	RuvB-like 1 [OS=Homo sapiens]	0	273.011	61	20	318	20	456	50.2	6.42	1052.07	20	cell cycle OR cell proliferation;cell organization and biogenesis;protein metabolism;DNA metabolism;RNA metabolism OR transcription;other metabolic processes;stress response;other biological processes	other membranes;cytosol;cytoskeleton;nucleus;other cell component	other molecular function	Pf06068, Pf17856	8607	RUVBL1	B2R5S0; hsa:8607; P82276; Q1KMR0; Q53HK5; Q53HL7; Q53Y27; Q9BSX9; Q9Y265	ENSG00000175792; ENSG00000284901	Wnt signaling pathway	Gastric cancer network 1; lncRNA in canonical Wnt signaling and colorectal cancer	UCH proteinases; Ub-specific processing proteases; Deposition of new CENPA-containing nucleosomes at the centromere; Formation of the beta-catenin:TCF transactivating complex; Telomere Extension By Telomerase; HATs acetylate histones; DNA Damage Recognition in GG-NER	10	0	0.852	1.248	0.968	0.98	1.516	1.288	0.691	1.28	1.091	1.598	1.239	1.254	1.94	1.649	0.884	-0.23	0.32	-0.05	-0.03	0.6	0.37	-0.53
High	Master Protein	Q9Y230	RuvB-like 2 [OS=Homo sapiens]	0	272.822	73	30	299	30	463	51.1	5.64	871.99	30	cell organization and biogenesis;protein metabolism;DNA metabolism;RNA metabolism OR transcription;other metabolic processes;stress response;other biological processes	other membranes;cytosol;cytoskeleton;nucleus;other cell component	nucleic acid binding activity;other molecular function	Pf06068, Pf17856	10856	RUVBL2	B3KQ59; E7ETE5; hsa:10856; Q6FIB9; Q6PK27; Q9Y230; Q9Y361	ENSG00000183207			HATs acetylate histones; Telomere Extension By Telomerase	2	0	1.089	0.932	0.884	0.79	1.218	1.242	0.948	1.039	1.131	0.968	0.918	0.821	1.265	1.291	0.985	0.12	-0.1	-0.18	-0.34	0.28	0.31	-0.08
High	Master Protein	P68104-2	Isoform 2 of Elongation factor 1-alpha 1 [OS=Homo sapiens]	0	272.47	63	23	807	1	441	47.8	9.03	2206.44	23												0	0
High	Master Protein	O95831-1	Apoptosis-inducing factor 1, mitochondrial [OS=Homo sapiens]	0	271.108	46	20	467	20	613	66.9	8.95	1520.98	20	cell organization and biogenesis;stress response;transport;developmental processes;signal transduction;other biological processes	other membranes;cytosol;mitochondrion;nucleus;other cell component	nucleic acid binding activity;other molecular function	Pf00070, Pf14721	9131	AIFM1	A4QPB4; B1ALN1; B2RB08; D3DTE9; E9PRR0; hsa:9131; O95831; Q1L6K4; Q1L6K6; Q2QKE4; Q5JUZ7; Q6I9X6; Q9Y3I3; Q9Y3I4	ENSG00000156709	Apoptosis; Necroptosis	Apoptosis modulation and signaling; Nanomaterial induced apoptosis; Apoptosis modulation by HSP70		5	0	0.78	1.22	0.924	0.932	1.468	0.996	0.732	1.725	1.345	2.105	1.594	1.608	2.534	1.719	1.262	-0.36	0.29	-0.11	-0.1	0.55	-0.01	-0.45
High	Master Protein	P49411	elongation factor Tu, mitochondrial [OS=Homo sapiens]	0	270.287	60	25	372	25	452	49.5	7.61	1121.54	25												0	0	0.938	1.099	0.918	0.92	1.119	1.028	0.999	1.217	1.142	1.337	1.117	1.119	1.362	1.251	1.216	-0.09	0.14	-0.12	-0.12	0.16	0.04	0
High	Master Protein	Q13263	Transcription intermediary factor 1-beta [OS=Homo sapiens]	0	268.572	61	35	284	35	835	88.5	5.77	852.96	35	cell organization and biogenesis;protein metabolism;DNA metabolism;RNA metabolism OR transcription;other metabolic processes;stress response;developmental processes;signal transduction;other biological processes	nucleus;other cell component	nucleic acid binding activity;kinase activity;other molecular function	Pf00628, Pf00643, Pf14634	10155	TRIM28	hsa:10155; O00677; Q13263; Q7Z632; Q93040; Q96IM1	ENSG00000130726		Corticotropin-releasing hormone signaling pathway; Mesodermal commitment pathway; ATM signaling in development and disease	Generic Transcription Pathway; HCMV Early Events; SUMOylation of transcription cofactors	6	0	1.02	1.184	0.962	0.834	1.083	0.904	0.85	2.026	2.066	2.4	1.949	1.691	2.194	1.831	1.723	0.03	0.24	-0.06	-0.26	0.11	-0.15	-0.23
High	Master Protein	P43246-1	DNA mismatch repair protein MSH2 [OS=Homo sapiens]	0	267.508	52	40	278	40	934	104.7	5.77	709.02	40	cell cycle OR cell proliferation;cell organization and biogenesis;DNA metabolism;other metabolic processes;stress response;developmental processes;signal transduction;other biological processes	nucleus;other cell component	nucleic acid binding activity;other molecular function	Pf00488, Pf01624, Pf05188, Pf05190, Pf05192	4436	MSH2	A0A2J8XD93; A0A8I5YV58; B4E2Z2; hsa:4436; O75488; P43246	ENSG00000095002; ENSPPYG00000012428	Platinum drug resistance; Mismatch repair; Pathways in cancer; Colorectal cancer	RAC1/PAK1/p38/MMP2 pathway; Chromosomal and microsatellite instability in colorectal cancer ; Ciliary landscape; DNA repair pathways, full network; p53 transcriptional gene network; DNA mismatch repair	TP53 Regulates Transcription of DNA Repair Genes; Mismatch repair (MMR) directed by MSH2:MSH6 (MutSalpha); Mismatch repair (MMR) directed by MSH2:MSH3 (MutSbeta); Defective Mismatch Repair Associated With MSH3; Defective Mismatch Repair Associated With MSH2; Defective Mismatch Repair Associated With MSH6	16	0	0.736	1.237	0.909	0.703	1.081	0.894	0.699	1.299	0.956	1.607	1.181	0.913	1.404	1.162	0.908	-0.44	0.31	-0.14	-0.51	0.11	-0.16	-0.52
High	Master Protein	O75152	Zinc finger CCCH domain-containing protein 11A [OS=Homo sapiens]	0	266.042	53	37	279	37	810	89.1	8.37	870.97	37	other metabolic processes;transport	nucleus	nucleic acid binding activity;other molecular function	Pf15663	9877	ZC3H11A	hsa:9877; O75152; Q6AHY4; Q6AHY9; Q6AW79; Q6AWA1; Q6PJK4; Q86XZ7	ENSG00000058673			Transport of Mature mRNA derived from an Intron-Containing Transcript; mRNA 3'-end processing; RNA Polymerase II Transcription Termination	3	0	0.669	1.621	1.696	1.174	0.736	0.911	0.999	1.677	1.122	2.717	2.843	1.969	1.235	1.527	1.674	-0.58	0.7	0.76	0.23	-0.44	-0.14	0
High	Master Protein	Q6P1M0	Long-chain fatty acid transport protein 4 [OS=Homo sapiens]	0	265.813	54	36	283	36	643	72	8.47	783.21	36	other metabolic processes;transport;other biological processes	plasma membrane;other membranes;ER/Golgi;other cell component	transporter activity;other molecular function	Pf00501, Pf13193	10999	SLC27A4	A8K2F7; hsa:10999; O95186; Q6P1M0; Q96G53	ENSG00000167114	PPAR signaling pathway; Insulin resistance; Fat digestion and absorption	PPAR signaling pathway; Fatty acid transporters	Transport of fatty acids; Defective SLC27A4 causes ichthyosis prematurity syndrome (IPS)	7	0	0.738	0.97	0.831	0.971	1.287	0.881	0.865	2.174	1.605	2.108	1.806	2.11	2.798	1.914	1.881	-0.44	-0.04	-0.27	-0.04	0.36	-0.18	-0.21
High	Master Protein	P50991	T-complex protein 1 subunit delta [OS=Homo sapiens]	0	265.486	66	32	293	31	539	57.9	7.83	872.43	32	transport;other biological processes	cytosol;cytoskeleton;nucleus;other cell component	other molecular function	Pf00118	10575	CCT4	B2R6I3; B7Z8B1; F5H5W3; hsa:10575; O14870; P50991; Q53QP9; Q96C51	ENSG00000115484		16p11.2 proximal deletion syndrome	Formation of tubulin folding intermediates by CCT/TriC; BBSome-mediated cargo-targeting to cilium; Association of TriC/CCT with target proteins during biosynthesis; Cooperation of PDCL (PhLP1) and TRiC/CCT in G-protein beta folding; Prefoldin mediated transfer of substrate to CCT/TriC; Folding of actin by CCT/TriC	7	1	1.03	0.972	0.758	0.83	1.091	1.045	0.682	1.523	1.57	1.481	1.155	1.265	1.662	1.591	1.039	0.04	-0.04	-0.4	-0.27	0.13	0.06	-0.55
High	Master Protein	Q14203	Dynactin subunit 1 [OS=Homo sapiens]	0	262.244	40	40	167	40	1278	141.6	5.81	509.01	40	cell cycle OR cell proliferation;cell organization and biogenesis;transport;developmental processes;other biological processes	cytosol;cytoskeleton;nucleus;other cell component	cytoskeletal activity;other molecular function	Pf01302, Pf12455	1639	DCTN1	A8MY36; B4DM45; E9PFS5; E9PGE1; G5E9H4; hsa:1639; O95296; Q14203; Q6IQ37; Q9BRM9; Q9UIU1; Q9UIU2	ENSG00000204843	Vasopressin-regulated water reabsorption; Amyotrophic lateral sclerosis; Huntington disease; Pathways of neurodegeneration; Salmonella infection		MHC class II antigen presentation; HSP90 chaperone cycle for steroid hormone receptors (SHR) in the presence of ligand; COPI-mediated anterograde transport; COPI-independent Golgi-to-ER retrograde traffic; Signaling by ALK fusions and activated point mutants; XBP1(S) activates chaperone genes	11	0	1.071	0.793	0.882	1.058	0.973	1.193	0.836	1.079	1.156	0.856	0.952	1.142	1.05	1.287	0.902	0.1	-0.33	-0.18	0.08	-0.04	0.25	-0.26
High	Master Protein	P78347	General transcription factor II-I [OS=Homo sapiens]	0	260.145	51	43	231	43	998	112.3	6.39	656.04	43	RNA metabolism OR transcription;other metabolic processes;other biological processes	nucleus;other cell component	nucleic acid binding activity;other molecular function	Pf02946	2969	GTF2I	hsa:2969; O14743; O15359; O43546; O43588; O43589; P78347; Q75M85; Q75M86; Q75M87; Q75M88; Q86U51; Q9BSZ4	ENSG00000263001	Basal transcription factors; cGMP-PKG signaling pathway	B cell receptor signaling pathway; 7q11.23 copy number variation syndrome; Genetic causes of porto-sinusoidal vascular disease		5	0	0.9	2.076	2.193	0.957	2.546	0.77	0.82	0.543	0.489	1.127	1.191	0.519	1.382	0.418	0.445	-0.15	1.05	1.13	-0.06	1.35	-0.38	-0.29
High	Master Protein	Q5T8P6	RNA-binding protein 26 [OS=Homo sapiens]	0	258.241	33	33	280	2	1007	113.5	9.16	802.86	33	RNA metabolism OR transcription;other metabolic processes	nucleus	other molecular function	Pf01480	64062	RBM26	B4DZE0; hsa:64062; Q2NKM2; Q2NKQ2; Q5CZH8; Q5T8P5; Q5T8P6; Q5T8P8; Q5U5P5; Q5W0G7; Q8N3H5; Q96K92; Q96SZ3; Q9H2F8; Q9H7F9; Q9P1G7	ENSG00000139746				0	31	0.526	1.278	0.956	0.651	0.55	0.589	0.547	3.249	1.71	4.153	3.105	2.115	1.788	1.915	1.779	-0.93	0.35	-0.07	-0.62	-0.86	-0.76	-0.87
High	Master Protein	P42167	Lamina-associated polypeptide 2, isoforms beta/gamma [OS=Homo sapiens]	0	258.217	59	21	339	7	454	50.6	9.38	1199.92	21		other membranes;nucleus;other cell component	nucleic acid binding activity;other molecular function	Pf03020, Pf08198	7112	TMPO	A2T926; hsa:7112; P42167; Q14861	ENSG00000120802		Envelope proteins and their potential roles in EDMD physiopathology; Overlap between signal transduction pathways contributing to LMNA laminopathies	RHOC GTPase cycle; RHOA GTPase cycle; CDC42 GTPase cycle; RAC1 GTPase cycle; RAC2 GTPase cycle; RAC3 GTPase cycle; RHOG GTPase cycle; RHOD GTPase cycle; RHOJ GTPase cycle; RHOF GTPase cycle	12	6	0.566	1.262	0.847	0.553	0.868	0.733	0.508	3.311	1.873	4.178	2.804	1.83	2.874	2.428	1.681	-0.82	0.34	-0.24	-0.86	-0.2	-0.45	-0.98
High	Master Protein	P09874	Poly [ADP-ribose] polymerase 1 [OS=Homo sapiens]	0	258.078	41	37	238	37	1014	113	8.88	611.42	37	cell organization and biogenesis;protein metabolism;DNA metabolism;RNA metabolism OR transcription;other metabolic processes;stress response;signal transduction;other biological processes	cytosol;mitochondrion;nucleus;other cell component	nucleic acid binding activity;other molecular function	Pf00533, Pf00644, Pf00645, Pf02877, Pf05406, Pf08063	142	PARP1	B1ANJ4; hsa:142; P09874; Q8IUZ9	ENSG00000143799	Base excision repair; NF-kappa B signaling pathway; Apoptosis; Necroptosis; Diabetic cardiomyopathy	Corticotropin-releasing hormone signaling pathway; Nanoparticle triggered regulated necrosis; Fas ligand pathway and stress induction of heat shock proteins; NAD metabolism, sirtuins and aging; NAD+ metabolism; NAD+ biosynthetic pathways; Breast cancer pathway; Acute viral myocarditis; Joubert syndrome; Male infertility; Base excision repair; IL-18 signaling pathway; DNA repair pathways, full net…	SUMOylation of DNA damage response and repair proteins; Downregulation of SMAD2/3:SMAD4 transcriptional activity; HDR through MMEJ (alt-NHEJ); Formation of Incision Complex in GG-NER; DNA Damage Recognition in GG-NER; vRNA Synthesis; POLB-Dependent Long Patch Base Excision Repair; Dual Incision in GG-NER	28	0	2.863	0.953	1.98	1.437	1.207	1.104	1.493	0.641	1.836	0.611	1.269	0.921	0.774	0.708	0.957	1.52	-0.07	0.99	0.52	0.27	0.14	0.58
High	Master Protein	Q13509	tubulin beta-3 chain [OS=Homo sapiens]	0	258.046	43	20	1332	3	450	50.4	4.93	3863.09	20	cell cycle OR cell proliferation;cell organization and biogenesis;developmental processes;signal transduction	cytoskeleton;other cell component	signal transduction activity or receptor binding;cytoskeletal activity;other molecular function	Pf00091, Pf03953	10381	TUBB3	A8K854; hsa:10381; Q13509; Q9BTZ0; Q9BW10	ENSG00000258947	Phagosome; Gap junction; Alzheimer disease; Parkinson disease; Amyotrophic lateral sclerosis; Huntington disease; Prion disease; Pathways of neurodegeneration; Pathogenic Escherichia coli infection; Salmonella infection	Alzheimer's disease and miRNA effects; Pathogenic Escherichia coli infection; Parkin-ubiquitin proteasomal system pathway; Exercise-induced circadian regulation; Alzheimer's disease	COPI-mediated anterograde transport; Intraflagellar transport; Recycling pathway of L1; COPI-dependent Golgi-to-ER retrograde traffic; Separation of Sister Chromatids; The role of GTSE1 in G2/M progression after G2 checkpoint; Translocation of SLC2A4 (GLUT4) to the plasma membrane; Microtubule-dependent trafficking of connexons from Golgi to the plasma membrane; Gap junction assembly; MHC class I…	45	0	0.01	1.026	0.99	0.01	1.427	0.01	0.01	0.465	0.01	0.477	0.46	0.01	0.664	0.01	0.01	-6.64	0.04	-0.02	-6.64	0.51	-6.64	-6.64
High	Master Protein	Q13310-3	Isoform 3 of Polyadenylate-binding protein 4 [OS=Homo sapiens]	0	257.614	44	30	355	18	660	72.3	9.35	1102.2	30						PABPC4	Q13310-3					0	2	1.077	0.545	0.978	1.174	0.475	1.084	1.239	1.581	1.703	0.862	1.546	1.856	0.751	1.713	1.959	0.11	-0.88	-0.03	0.23	-1.07	0.12	0.31
High	Master Protein	Q92499	ATP-dependent RNA helicase DDX1 [OS=Homo sapiens]	0	256.961	57	36	204	36	740	82.4	7.23	574.27	36	cell organization and biogenesis;DNA metabolism;RNA metabolism OR transcription;other metabolic processes;stress response;other biological processes	cytosol;mitochondrion;nucleus;other cell component	nucleic acid binding activity;other molecular function	Pf00270, Pf00271, Pf00622	1653	DDX1	B4DME8; B4DPN6; hsa:1653; Q92499	ENSG00000079785		DDX1 as a regulatory component of the Drosha microprocessor; mRNA processing	tRNA processing in the nucleus	3	0	1.054	1.125	0.936	0.785	1.089	0.945	0.749	0.809	0.853	0.911	0.757	0.636	0.881	0.765	0.606	0.08	0.17	-0.1	-0.35	0.12	-0.08	-0.42
High	Master Protein	P14618-2	Isoform M1 of Pyruvate kinase PKM [OS=Homo sapiens]	0	255.558	56	28	293	1	531	58	7.71	893.18	28						PKM	P14618-2					0	0	1.104	0.01	1.096	1.218	0.01	1.164	1.173	0.398	0.44	0.01	0.437	0.485	0.01	0.464	0.467	0.14	-6.64	0.13	0.28	-6.64	0.22	0.23
High	Master Protein	P13637-1	Sodium/potassium-transporting ATPase subunit alpha-3 [OS=Homo sapiens]	0	255.455	31	27	310	7	1013	111.7	5.38	911.96	27	cell organization and biogenesis;transport;developmental processes;other biological processes	plasma membrane;other membranes;ER/Golgi;other cell component	signal transduction activity or receptor binding;transporter activity;other molecular function	Pf00122, Pf00689, Pf00690, Pf13246	101136136; 103234751; 105598041; 456068; 478; 706513	ATP1A3	A0A0D9S121; A0A2J8QGP0; A0A2K5ND79; A0A8C9HU75; B7Z2T0; B7Z401; F5H6J6; F7HPP6; G3QT34; ggo:101136136; hsa:478; mcc:706513; P13637; Q16732; Q16735; Q969K5	ENSCATG00000040558; ENSCSAG00000003487; ENSG00000105409; ENSGGOG00000005963; ENSMMUG00000017427; ENSPTEG00000026304	cGMP-PKG signaling pathway; cAMP signaling pathway; Cardiac muscle contraction; Adrenergic signaling in cardiomyocytes; Insulin secretion; Thyroid hormone synthesis; Thyroid hormone signaling pathway; Aldosterone synthesis and secretion; Aldosterone-regulated sodium reabsorption; Endocrine and other factor-regulated calcium reabsorption; Proximal tubule bicarbonate reclamation; Salivary secretion…	Sudden infant death syndrome (SIDS) susceptibility pathways	Potential therapeutics for SARS; Ion homeostasis; Ion transport by P-type ATPases	22	2	1.722	0.385	1.085	1.822	0.498	0.904	1.744	0.629	1.084	0.242	0.683	1.146	0.313	0.569	1.097	0.78	-1.38	0.12	0.87	-1.01	-0.15	0.8
High	Master Protein	Q9BUF5	Tubulin beta-6 chain [OS=Homo sapiens]	0	254.204	75	24	884	11	446	49.8	4.88	2430.26	24	cell cycle OR cell proliferation;cell organization and biogenesis	cytoskeleton;other cell component	cytoskeletal activity;other molecular function	Pf00091, Pf03953	84617	TUBB6	B3KM76; hsa:84617; Q9BUF5; Q9HA42	ENSG00000176014	Phagosome; Gap junction; Alzheimer disease; Parkinson disease; Amyotrophic lateral sclerosis; Huntington disease; Prion disease; Pathways of neurodegeneration; Pathogenic Escherichia coli infection; Salmonella infection	Alzheimer's disease and miRNA effects; Pathogenic Escherichia coli infection; Parkin-ubiquitin proteasomal system pathway; Alzheimer's disease	COPI-dependent Golgi-to-ER retrograde traffic; Separation of Sister Chromatids; Resolution of Sister Chromatid Cohesion; RHO GTPases Activate Formins; EML4 and NUDC in mitotic spindle formation; Prefoldin mediated transfer of substrate to CCT/TriC; MHC class II antigen presentation; Post-chaperonin tubulin folding pathway; Intraflagellar transport; Recycling pathway of L1; The role of GTSE1 in G2…	44	2	0.727	1.052	1.046	0.749	1.299	0.948	0.766	1.352	0.983	1.422	1.414	1.013	1.756	1.281	1.035	-0.46	0.07	0.06	-0.42	0.38	-0.08	-0.38
High	Master Protein	Q8WUM0	Nuclear pore complex protein Nup133 [OS=Homo sapiens]	0	253.848	45	38	214	38	1156	128.9	5.1	568.83	38	cell organization and biogenesis;other metabolic processes;transport;developmental processes;other biological processes	other membranes;cytosol;nucleus;other cell component	other molecular function	Pf03177	55746	NUP133	B2RAZ8; hsa:55746; Q5T8N0; Q8WUM0; Q9H9W2; Q9NV71; Q9NVC4	ENSG00000069248	Nucleocytoplasmic transport; Amyotrophic lateral sclerosis	Ciliary landscape	Separation of Sister Chromatids; Resolution of Sister Chromatid Cohesion; RHO GTPases Activate Formins; EML4 and NUDC in mitotic spindle formation; SUMOylation of DNA replication proteins; Amplification of signal from unattached kinetochores via a MAD2 inhibitory signal; SUMOylation of DNA damage response and repair proteins; SUMOylation of chromatin organization proteins; SUMOylation of RNA bind…	38	0	1.005	0.447	0.775	0.767	0.695	1.036	0.673	1.644	1.652	0.734	1.273	1.262	1.142	1.704	1.107	0.01	-1.16	-0.37	-0.38	-0.53	0.05	-0.57
High	Master Protein	P20700	Lamin-B1 [OS=Homo sapiens]	0	253.714	61	36	177	33	586	66.4	5.16	536.47	36	cell organization and biogenesis;transport;other biological processes	other membranes;cytoskeleton;nucleus	cytoskeletal activity;nucleic acid binding activity;other molecular function	Pf00038, Pf00932	4001	LMNB1	B2R6J6; hsa:4001; P20700; Q3SYN7; Q96EI6	ENSG00000113368	Apoptosis	Fas ligand pathway and stress induction of heat shock proteins; Familial partial lipodystrophy; Progeria-associated lipodystrophy; Acquired partial lipodystrophy / Barraquer-Simons syndrome	Meiotic synapsis; RHOD GTPase cycle; RHOF GTPase cycle; Gene and protein expression by JAK-STAT signaling after Interleukin-12 stimulation; Deregulated CDK5 triggers multiple neurodegenerative pathways in Alzheimer's disease models; Initiation of Nuclear Envelope (NE) Reformation; Depolymerisation of the Nuclear Lamina; Breakdown of the nuclear lamina; Formation of Senescence-Associated Heterochr…	15	3	0.862	0.54	0.925	0.839	0.883	1.258	0.856	1.394	1.202	0.752	1.29	1.169	1.231	1.754	1.193	-0.21	-0.89	-0.11	-0.25	-0.18	0.33	-0.22
High	Master Protein	P55072	Transitional endoplasmic reticulum ATPase [OS=Homo sapiens]	0	253.07	52	30	169	30	806	89.3	5.26	465.4	30	cell cycle OR cell proliferation;cell organization and biogenesis;protein metabolism;DNA metabolism;other metabolic processes;stress response;transport;signal transduction;other biological processes	non-structural extracellular;other membranes;cytosol;ER/Golgi;nucleus;other cytoplasmic organelle;other cell component	signal transduction activity or receptor binding;enzyme regulator activity;other molecular function	Pf00004, Pf02359, Pf02933, Pf09336, Pf17862	7415	VCP	B2R5T8; hsa:7415; P55072; Q0V924; Q2TAI5; Q969G7; Q9UCD5	ENSG00000165280	Protein processing in endoplasmic reticulum; Amyotrophic lateral sclerosis; Pathways of neurodegeneration; Legionellosis	Alstrom syndrome; Clock-controlled autophagy in bone metabolism	E3 ubiquitin ligases ubiquitinate target proteins; ABC-family proteins mediated transport; Hedgehog ligand biogenesis; Hh mutants are degraded by ERAD; Defective CFTR causes cystic fibrosis; Neddylation; KEAP1-NFE2L2 pathway; Aggrephagy; Neutrophil degranulation; Attachment and Entry; Attachment and Entry; Ovarian tumor domain proteases; Josephin domain DUBs; Protein methylation; RHOH GTPase cycl…	24	0	0.737	1.314	0.913	0.579	2.402	0.978	0.537	0.342	0.252	0.45	0.313	0.198	0.822	0.335	0.184	-0.44	0.39	-0.13	-0.79	1.26	-0.03	-0.9
High	Master Protein	Q5T8P6-2	Isoform 2 of RNA-binding protein 26 [OS=Homo sapiens]	0	252.843	34	32	271	1	983	111	9.07	785.83	32						RBM26	Q5T8P6-2					0	0	0.887	0.01	0.88	0.836	0.01	0.438	0.949	12.4	10.997	0.01	10.907	10.363	0.01	5.43	11.763	-0.17	-6.64	-0.19	-0.26	-6.64	-1.19	-0.08
High	Master Protein	P35221	Catenin alpha-1 [OS=Homo sapiens]	0	251.6	51	34	154	34	906	100	6.29	451.1	34	cell adhesion;cell cycle OR cell proliferation;cell organization and biogenesis;stress response;developmental processes;signal transduction;other biological processes	plasma membrane;other membranes;cytosol;cytoskeleton;other cell component	cytoskeletal activity;other molecular function	Pf01044	1495	CTNNA1	hsa:1495; P35221; Q12795; Q8N1C0	ENSG00000044115	Hippo signaling pathway; Adherens junction; Leukocyte transendothelial migration; Bacterial invasion of epithelial cells; Pathways in cancer; Endometrial cancer; Gastric cancer; Arrhythmogenic right ventricular cardiomyopathy	Arrhythmogenic right ventricular cardiomyopathy; Apoptosis-related network due to altered Notch3 in ovarian cancer; VEGFA-VEGFR2 signaling; White fat cell differentiation; Endometrial cancer; Mechanoregulation and pathology of YAP/TAZ via Hippo and non-Hippo mechanisms; Hippo-Merlin signaling dysregulation; Malignant pleural mesothelioma	RHO GTPases activate IQGAPs; Myogenesis; VEGFR2 mediated vascular permeability; Adherens junctions interactions	20	0	0.809	1.062	0.906	1.074	0.869	1.223	0.966	1.243	1.006	1.32	1.125	1.335	1.08	1.52	1.201	-0.31	0.09	-0.14	0.1	-0.2	0.29	-0.05
High	Master Protein	Q6PKG0-1	La-related protein 1 [OS=Homo sapiens]	0	250.007	46	38	230	37	1096	123.4	8.82	658.66	38	cell cycle OR cell proliferation;protein metabolism;other metabolic processes;stress response;signal transduction;other biological processes	cytosol;other cell component	translation activity;nucleic acid binding activity;other molecular function	Pf05383	23367	LARP1	hsa:23367; O94836; Q6PKG0; Q8N4M2; Q8NB73; Q9UFD7	ENSG00000155506		Perturbations to host-cell autophagy, induced by SARS-CoV-2 proteins; SARS-CoV-2 innate immunity evasion and cell-specific immune response; Network map of SARS-CoV-2 signaling pathway	SARS-CoV-2 activates/modulates innate and adaptive immune responses	4	1	0.778	1.223	0.951	0.753	0.818	0.908	0.856	1.454	1.131	1.779	1.382	1.095	1.189	1.32	1.245	-0.36	0.29	-0.07	-0.41	-0.29	-0.14	-0.22
High	Master Protein	P12236	ADP/ATP translocase 3 [OS=Homo sapiens]	0	249.304	69	24	1331	5	298	32.8	9.74	4464.95	24	cell organization and biogenesis;transport;other biological processes	other membranes;mitochondrion	transporter activity	Pf00153	293	SLC25A6	hsa:293; P12236; Q96C49	ENSG00000169100	Calcium signaling pathway; cGMP-PKG signaling pathway; Necroptosis; Cellular senescence; Neutrophil extracellular trap formation; Alzheimer disease; Parkinson disease; Huntington disease; Spinocerebellar ataxia; Prion disease; Pathways of neurodegeneration; Influenza A; Human T-cell leukemia virus 1 infection; Chemical carcinogenesis; Diabetic cardiomyopathy	Electron transport chain: OXPHOS system in mitochondria; Alzheimer's disease and miRNA effects; Alzheimer's disease	Transport of nucleosides and free purine and pyrimidine bases across the plasma membrane; Mitochondrial protein import; Influenza Virus Induced Apoptosis; Vpr-mediated induction of apoptosis by mitochondrial outer membrane permeabilization	22	7	1.143	0.837	0.767	1.269	1.029	1.155	1.198	2.876	3.287	2.408	2.205	3.65	2.958	3.323	3.444	0.19	-0.26	-0.38	0.34	0.04	0.21	0.26
High	Master Protein	P04843	Dolichyl-diphosphooligosaccharide--protein glycosyltransferase subunit 1 [OS=Homo sapiens]	0	249.268	52	27	274	27	607	68.5	6.38	880.2	27	protein metabolism;other metabolic processes	other membranes;cytosol;ER/Golgi;other cell component		Pf04597	6184	RPN1	B2R5Z0; D3DNB6; hsa:6184; P04843; Q68DT1	ENSG00000163902	N-Glycan biosynthesis; Various types of N-glycan biosynthesis; Metabolic pathways; Protein processing in endoplasmic reticulum	Proteasome degradation	SRP-dependent cotranslational protein targeting to membrane; Asparagine N-linked glycosylation; Maturation of spike protein	8	0	0.92	0.873	0.877	0.978	1.124	1.132	0.879	1.275	1.173	1.114	1.118	1.247	1.433	1.444	1.121	-0.12	-0.2	-0.19	-0.03	0.17	0.18	-0.19
High	Master Protein	Q15233	Non-POU domain-containing octamer-binding protein [OS=Homo sapiens]	0	249.049	65	28	261	26	471	54.2	8.95	842.82	28	DNA metabolism;RNA metabolism OR transcription;other metabolic processes;stress response;other biological processes	nucleus;other cell component	nucleic acid binding activity;other molecular function	Pf00076, Pf08075	4841	NONO	B7Z4C2; D3DVV4; F5GYZ3; hsa:4841; O00201; P30807; Q12786; Q15233; Q9BQC5	ENSG00000147140		mRNA processing		1	2	0.919	1.419	0.953	0.868	1.307	1.011	0.817	1.101	1.012	1.562	1.049	0.956	1.439	1.113	0.899	-0.12	0.5	-0.07	-0.2	0.39	0.02	-0.29
High	Master Protein	P23396-1	40S ribosomal protein S3 [OS=Homo sapiens]	0	248.617	82	24	711	24	243	26.7	9.66	1936.42	24	cell cycle OR cell proliferation;cell organization and biogenesis;protein metabolism;DNA metabolism;other metabolic processes;stress response;other biological processes	plasma membrane;other membranes;cytosol;cytoskeleton;mitochondrion;ER/Golgi;translational apparatus;nucleus;other cell component	cytoskeletal activity;nucleic acid binding activity;other molecular function	Pf00189, Pf07650	100610616; 100985646; 101047429; 101108684; 101152945; 101326215; 102189887; 102284442; 102523692; 102544933; 102981814; 103073122; 103248057; 103253999; 104665103; 104981419; 104994106; 105468763; 105511819; 105555214; 105578730; 105811423; 108307596; 108537614; 109569758; 326588; 6188; 695748; 733671	RPS3	A0A0D9QV93; A0A1U7T1Z5; A0A2I3RE57; A0A2J8MB83; A0A2K5DG13; A0A2K5J8P1; A0A2K5MEJ1; A0A2K5PZ61; A0A2K5XTQ4; A0A2K6BX85; A0A2K6H0H9; A0A2K6N638; A0A2K6NDX7; A0A2K6SRK1; A0A2R9A443; A0A2U3UZY8; A0A2Y9EFX1; A0A2Y9PRT1; A0A340X0D6; A0A341CSG2; A0A452EBJ3; A0A6D2W076; A0A6D2Y8Q3; A0A6I9I4M0; A0A6J0Z526; A0A6J3GC57; A0A6P3I284; A0A6P5D1W8; A0A836A242; A0A8C0HWL4; A0A8C3YBH2; A0A8C5XGU1; A0A8C6DB75; A0A…	ENSANAG00000027669; ENSBMSG00010006696; ENSBMUG00000003751; ENSBTAG00000005620; ENSCANG00000036026; ENSCATG00000035348; ENSCCAG00000022155; ENSCHIG00000012342; ENSCSAG00000003937; ENSCWAG00000001939; ENSDLEG00000003018; ENSG00000149273; ENSGGOG00000006519; ENSMICG00000030910; ENSMLEG00000027047; ENSMMNG00015019776; ENSMMSG00000010456; ENSMMUG00000009019; ENSMNEG00000032069; ENSPCOG00000028750; EN…	Ribosome; Salmonella infection; Coronavirus disease; Pathogenic Escherichia coli infection	Cytoplasmic ribosomal proteins; Cytoplasmic ribosomal proteins	Regulation of expression of SLITs and ROBOs; L13a-mediated translational silencing of Ceruloplasmin expression; Translation initiation complex formation; Formation of a pool of free 40S subunits; Formation of the ternary complex, and subsequently, the 43S complex; Ribosomal scanning and start codon recognition; GTP hydrolysis and joining of the 60S ribosomal subunit; Major pathway of rRNA process…	43	0	0.904	0.913	0.644	1.007	1.062	1.151	0.807	1.939	1.753	1.77	1.249	1.952	2.058	2.233	1.565	-0.15	-0.13	-0.63	0.01	0.09	0.2	-0.31
High	Master Protein	Q14974	Importin subunit beta-1 [OS=Homo sapiens]	0	245.649	40	25	224	25	876	97.1	4.78	731.42	25	cell cycle OR cell proliferation;cell organization and biogenesis;transport;signal transduction;other biological processes	non-structural extracellular;other membranes;cytosol;ER/Golgi;nucleus;other cell component	other molecular function	Pf00514, Pf03810	3837	KPNB1	B7ZAV6; D3DTT3; hsa:3837; Q14637; Q14974; Q53XN2; Q96J27	ENSG00000108424	Nucleocytoplasmic transport; Chemical carcinogenesis	Sterol regulatory element-binding proteins (SREBP) signaling; 22q11.2 copy number variation syndrome	Neutrophil degranulation; ISG15 antiviral mechanism; Transport of Ribonucleoproteins into the Host Nucleus; NS1 Mediated Effects on Host Pathways; Nuclear import of Rev protein; Apoptosis induced DNA fragmentation; Interferon alpha/beta signaling; Regulation of cholesterol biosynthesis by SREBP (SREBF); SARS-CoV-1 activates/modulates innate immune responses; Assembly of the ORC complex at the ori…	17	0	1.201	0.886	1.118	1.127	0.912	1.227	1.101	1.201	1.441	1.064	1.342	1.353	1.095	1.473	1.322	0.26	-0.17	0.16	0.17	-0.13	0.29	0.14
High	Master Protein	Q8N1F7-1	Nuclear pore complex protein Nup93 [OS=Homo sapiens]	0	245.468	45	32	178	32	819	93.4	5.72	498.24	32	cell organization and biogenesis;other metabolic processes;transport;signal transduction;other biological processes	other membranes;cytosol;cytoskeleton;nucleus	other molecular function	Pf04097	9688	NUP93	B3KPQ8; hsa:9688; Q14705; Q8N1F7	ENSG00000102900	Nucleocytoplasmic transport; Amyotrophic lateral sclerosis		HCMV Late Events; HCMV Early Events; ISG15 antiviral mechanism; Transport of the SLBP independent Mature mRNA; Transport of the SLBP Dependant Mature mRNA; Transport of Mature mRNA Derived from an Intronless Transcript; Transport of Mature mRNA derived from an Intron-Containing Transcript; Rev-mediated nuclear export of HIV RNA; Transport of Ribonucleoproteins into the Host Nucleus; NS1 Mediated …	31	0	1.005	0.842	1.036	0.979	1.1	1.069	1.023	2.261	2.271	1.903	2.342	2.212	2.488	2.417	2.312	0.01	-0.25	0.05	-0.03	0.14	0.1	0.03
High	Master Protein	P54136-1	arginine--tRNA ligase, cytoplasmic [OS=Homo sapiens]	0	245.393	58	33	212	33	660	75.3	6.68	609.74	33	protein metabolism;RNA metabolism OR transcription;other metabolic processes	cytosol;nucleus;other cell component	nucleic acid binding activity;other molecular function	Pf00750, Pf03485, Pf05746	5917	RARS1	B2RBS9; hsa:5917; P54136; Q53GY4; Q9BWA1	ENSG00000113643	Aminoacyl-tRNA biosynthesis	Amino acid metabolism	Selenoamino acid metabolism; Cytosolic tRNA aminoacylation	4	0	0.956	0.761	0.899	1.07	1.24	1.126	0.93	0.996	0.951	0.758	0.895	1.066	1.234	1.121	0.926	-0.07	-0.39	-0.15	0.1	0.31	0.17	-0.11
High	Master Protein	P06576	ATP synthase subunit beta, mitochondrial [OS=Homo sapiens]	0	244.784	56	21	216	21	529	56.5	5.4	722.25	21	other metabolic processes;transport;developmental processes;other biological processes	plasma membrane;other membranes;mitochondrion;other cell component	signal transduction activity or receptor binding;transporter activity;other molecular function	Pf00006, Pf02874	506	ATP5F1B	A8K4X0; hsa:506; P06576; Q14283	ENSG00000110955	Oxidative phosphorylation; Metabolic pathways; Thermogenesis; Alzheimer disease; Parkinson disease; Amyotrophic lateral sclerosis; Huntington disease; Prion disease; Pathways of neurodegeneration; Chemical carcinogenesis; Diabetic cardiomyopathy	Electron transport chain: OXPHOS system in mitochondria; 7q11.23 copy number variation syndrome; Oxidative phosphorylation	Transcriptional activation of mitochondrial biogenesis; Mitochondrial protein import; Cristae formation; Formation of ATP by chemiosmotic coupling	18	0	0.623	1.002	0.601	0.615	1.179	1.003	0.569	0.662	0.413	0.663	0.398	0.407	0.78	0.664	0.377	-0.68	0	-0.73	-0.7	0.24	0	-0.81
High	Master Protein	P52272	Heterogeneous nuclear ribonucleoprotein M [OS=Homo sapiens]	0	244.007	56	38	246	38	730	77.5	8.7	624.25	38	RNA metabolism OR transcription;other metabolic processes;stress response	nucleus;other cell component	nucleic acid binding activity;other molecular function	Pf00076, Pf11532	4670	HNRNPM	hsa:4670; P52272; Q15584; Q8WZ44; Q96H56; Q9BWL9; Q9Y492	ENSG00000099783	Spliceosome	mRNA processing	mRNA Splicing - Major Pathway; FGFR2 alternative splicing; Processing of Capped Intron-Containing Pre-mRNA	5	0	1.145	0.773	1.075	1.083	1.238	1.131	0.882	0.691	0.791	0.534	0.743	0.748	0.856	0.782	0.609	0.2	-0.37	0.1	0.11	0.31	0.18	-0.18
High	Master Protein	O75533-1	splicing factor 3B subunit 1 [OS=Homo sapiens]	0	242.711	39	34	156	34	1304	145.7	7.09	471.48	34	cell organization and biogenesis;RNA metabolism OR transcription;other metabolic processes;developmental processes;other biological processes	nucleus;other cell component	nucleic acid binding activity;other molecular function	Pf08920	100157887; 100413687; 100604147; 100665858; 100772265; 100981355; 101019207; 101042346; 101088016; 101338823; 101357717; 101376277; 101576440; 101682461; 101707227; 101972566; 102960594; 102974416; 103015163; 103074457; 103123757; 103217582; 103659709; 104676745; 105298156; 105468153; 105517444; 105579994; 107138568; 108311344; 109254431; 23451; 488456; 697773; 81898; 84486	LOC101357717; LOC111145177; Sf3b1; SF3B1	A0A096N1H4; A0A0B8RVI6; A0A0D9RGG4; A0A0P6JEQ0; A0A1D5QES7; A0A1S3AG14; A0A250Y7F1; A0A286ZHW0; A0A287DEJ0; A0A2I3GPD3; A0A2J8N4P6; A0A2J8WVI5; A0A2K5CEP3; A0A2K5I7M9; A0A2K5MH21; A0A2K5PQ92; A0A2K6DS90; A0A2K6PCH5; A0A2K6SFZ4; A0A2R9B2K6; A0A2U3VG60; A0A2U4BNH6; A0A2Y9DNZ9; A0A2Y9EYM1; A0A2Y9IBZ1; A0A2Y9J4C9; A0A2Y9MLZ3; A0A340XWP9; A0A341CEI3; A0A384AT13; A0A384BTN7; A0A3Q0D971; A0A3Q7R5R9; A0A…	ENSANAG00000021577; ENSBMSG00010002624; ENSCAFG00020004750; ENSCAFG00030008698; ENSCAFG00040021277; ENSCAFG00845026632; ENSCANG00000029415; ENSCATG00000035735; ENSCCAG00000020506; ENSCCNG00000029669; ENSCGRG00001016990; ENSCJAG00000003902; ENSCSAG00000011505; ENSCWAG00000007582; ENSDLEG00000016863; ENSFCAG00000005038; ENSG00000115524; ENSLAFG00000001956; ENSLCNG00005009987; ENSMMMG00000011081; EN…	Spliceosome	mRNA processing; mRNA processing; mRNA processing	B-WICH complex positively regulates rRNA expression; mRNA Splicing - Major Pathway; mRNA Splicing - Minor Pathway; B-WICH complex positively regulates rRNA expression; mRNA Splicing - Minor Pathway; B-WICH complex positively regulates rRNA expression; mRNA Splicing - Major Pathway; mRNA Splicing - Minor Pathway	12	0	1.05	1.21	1.798	0.981	1.455	0.863	0.97	0.178	0.187	0.215	0.32	0.174	0.259	0.154	0.172	0.07	0.28	0.85	-0.03	0.54	-0.21	-0.04
High	Master Protein	O94832	Unconventional myosin-Id [OS=Homo sapiens]	0	242.407	40	35	211	35	1006	116.1	9.39	593.5	35	cell organization and biogenesis;transport;other biological processes	plasma membrane;other membranes;cytosol;cytoskeleton;ER/Golgi;other cytoplasmic organelle;other cell component	cytoskeletal activity;other molecular function	Pf00063, Pf00612, Pf06017	4642	MYO1D	A6H8V3; hsa:4642; O94832; Q8NHP9	ENSG00000176658	Pathogenic Escherichia coli infection			1	0	0.85	0.937	0.82	1.017	1.327	1.165	0.925	1.277	1.086	1.197	1.047	1.299	1.695	1.488	1.181	-0.23	-0.09	-0.29	0.02	0.41	0.22	-0.11
High	Master Protein	Q96TA2-1	ATP-dependent zinc metalloprotease YME1L1 [OS=Homo sapiens]	0	241.755	47	31	275	31	773	86.4	8.76	883.41	31	cell cycle OR cell proliferation;cell organization and biogenesis;protein metabolism;other metabolic processes;other biological processes	other membranes;mitochondrion;nucleus	other molecular function	Pf00004, Pf01434, Pf17862	10730	YME1L1	B4DNM1; D3DRV8; D3DRV9; hsa:10730; Q5T8D9; Q96TA2; Q9H1Q0; Q9UMR9	ENSG00000136758			Processing of SMDT1	1	0	0.795	1.137	0.662	0.813	1.377	0.977	0.717	2.614	2.077	2.973	1.73	2.125	3.599	2.555	1.875	-0.33	0.19	-0.6	-0.3	0.46	-0.03	-0.48
High	Master Protein	Q9Y520	Protein Prrc2c [OS=Homo sapiens]	0	240.752	21	51	162	46	2896	316.7	9.13	408.36	51	cell organization and biogenesis;other biological processes	cytosol;other cell component		Pf07001	23215	PRRC2C	hsa:23215; Q05DM8; Q49A39; Q6PD54; Q9H2N2; Q9HA05; Q9NSM8; Q9NXL3; Q9UF29; Q9UPQ6; Q9Y520	ENSG00000117523		VEGFA-VEGFR2 signaling		1	2	0.387	1.601	1.582	0.481	0.847	0.73	0.505	1.003	0.388	1.606	1.587	0.483	0.85	0.732	0.506	-1.37	0.68	0.66	-1.05	-0.24	-0.46	-0.99
High	Master Protein	O95757	Heat shock 70 kDa protein 4L [OS=Homo sapiens]	0	240.612	58	41	175	33	839	94.5	5.88	513.96	41	stress response;other biological processes	cytosol;nucleus;other cell component	other molecular function	Pf00012	22824	HSPA4L	A2ICT2; hsa:22824; O95757; Q4W5M5; Q8IWA2	ENSG00000164070	Protein processing in endoplasmic reticulum		Regulation of HSF1-mediated heat shock response	2	3	0.959	0.974	1.162	0.862	0.961	0.965	0.96	1.38	1.323	1.344	1.604	1.19	1.326	1.331	1.325	-0.06	-0.04	0.22	-0.21	-0.06	-0.05	-0.06
High	Master Protein	Q9ULW0	Targeting protein for Xklp2 [OS=Homo sapiens]	0	239.94	52	39	187	37	747	85.6	9.23	548.89	39	cell cycle OR cell proliferation;cell organization and biogenesis;other biological processes	cytosol;cytoskeleton;nucleus;other cell component	enzyme regulator activity;cytoskeletal activity;other molecular function	Pf06886, Pf09041, Pf12214	22974	TPX2	hsa:22974; Q96RR5; Q9H1R4; Q9NRA3; Q9UFN9; Q9UL00; Q9ULW0; Q9Y2M1	ENSG00000088325		Gastric cancer network 1	AURKA Activation by TPX2; Regulation of TP53 Activity through Phosphorylation	3	2	0.761	1.494	0.921	0.862	0.757	0.888	0.835	1.287	0.979	1.922	1.186	1.11	0.975	1.143	1.075	-0.39	0.58	-0.12	-0.21	-0.4	-0.17	-0.26
High	Master Protein	Q86XI2-1	condensin-2 complex subunit G2 [OS=Homo sapiens]	0	239.244	42	39	196	39	1143	130.9	6.87	496.68	39	cell cycle OR cell proliferation;cell organization and biogenesis;RNA metabolism OR transcription;other metabolic processes;developmental processes;other biological processes	nucleus;other cell component	enzyme regulator activity;other molecular function	Pf12422	54892	NCAPG2	A4D228; hsa:54892; Q7Z3J9; Q86XI2; Q8WUG8; Q9BRX6; Q9H8S2; Q9H9K6	ENSG00000146918		Mesodermal commitment pathway	Condensation of Prophase Chromosomes	2	0	1.146	0.891	1.236	1.237	1.01	1.001	1.13	3.065	3.514	2.732	3.79	3.792	3.096	3.069	3.465	0.2	-0.17	0.31	0.31	0.01	0	0.18
High	Master Protein	P51610-1	Host cell factor 1 [OS=Homo sapiens]	0	239.143	25	37	191	37	2035	208.6	7.46	520.17	37	cell cycle OR cell proliferation;cell organization and biogenesis;protein metabolism;RNA metabolism OR transcription;other metabolic processes;other biological processes	nucleus;other cell component	other molecular function	Pf01344, Pf13415	3054	HCFC1	hsa:3054; P51610; Q6P4G5	ENSG00000172534	Herpes simplex virus 1 infection	Mitochondrial gene expression; Malignant pleural mesothelioma	UCH proteinases; Transcriptional activation of mitochondrial biogenesis; HATs acetylate histones	6	0	0.951	1.377	1.197	0.757	1.306	0.855	0.735	1.284	1.22	1.768	1.537	0.973	1.677	1.098	0.944	-0.07	0.46	0.26	-0.4	0.39	-0.23	-0.44
High	Master Protein	P11717	Cation-independent mannose-6-phosphate receptor [OS=Homo sapiens]	0	236.464	26	54	156	54	2491	274.2	5.94	434.19	54	protein metabolism;other metabolic processes;transport;developmental processes;signal transduction;other biological processes	plasma membrane;other membranes;ER/Golgi;nucleus;other cytoplasmic organelle;other cell component	kinase activity;other molecular function	Pf00040, Pf00878	3482	IGF2R	hsa:3482; P11717; Q7Z7G9; Q96PT5	ENSG00000197081	Virion; Lysosome; Endocytosis	TROP2 regulatory signaling	Neutrophil degranulation; Golgi Associated Vesicle Biogenesis; Cargo recognition for clathrin-mediated endocytosis; Retrograde transport at the Trans-Golgi-Network	9	0	0.486	0.948	0.853	0.441	1.27	0.951	0.496	1.357	0.66	1.287	1.157	0.599	1.724	1.291	0.674	-1.04	-0.08	-0.23	-1.18	0.35	-0.07	-1.01
High	Master Protein	Q9Y285	Phenylalanine--tRNA ligase alpha subunit [OS=Homo sapiens]	0	236.352	42	21	283	21	508	57.5	7.8	884.26	21	cell organization and biogenesis;protein metabolism;RNA metabolism OR transcription;other metabolic processes	cytosol;other cell component	nucleic acid binding activity;other molecular function	Pf01409, Pf18552, Pf18553, Pf18554	2193	FARSA	B4E363; hsa:2193; Q9NSD8; Q9Y285; Q9Y4W8	ENSG00000179115	Aminoacyl-tRNA biosynthesis		Cytosolic tRNA aminoacylation	2	0	0.72	1.137	0.802	0.818	1.3	0.943	0.689	1.761	1.267	2.001	1.412	1.441	2.288	1.66	1.213	-0.47	0.18	-0.32	-0.29	0.38	-0.08	-0.54
High	Master Protein	Q9UL03	Integrator complex subunit 6 [OS=Homo sapiens]	0	236.245	41	29	159	26	887	100.3	8.62	513.72	29	RNA metabolism OR transcription;other metabolic processes;other biological processes	cytoskeleton;nucleus	other molecular function	Pf13519, Pf15300	26512	INTS6	hsa:26512; Q0P664; Q6PJP4; Q9UFK0; Q9UL03; Q9Y5M9	ENSG00000102786			RNA polymerase II transcribes snRNA genes	1	2	0.283	1.437	1.629	0.376	1.112	0.557	0.3	1.344	0.381	1.931	2.189	0.505	1.494	0.748	0.403	-1.82	0.52	0.7	-1.41	0.15	-0.84	-1.74
High	Master Protein	P19338	Nucleolin [OS=Homo sapiens]	0	235.458	43	34	620	33	710	76.6	4.7	1656.95	34	developmental processes;other biological processes	plasma membrane;nucleus;other cell component	nucleic acid binding activity;other molecular function	Pf00076	4691	NCL	hsa:4691; P19338; Q53SK1; Q8NB06; Q9UCF0; Q9UDG1	ENSG00000115053	Pathogenic Escherichia coli infection	Pathogenic Escherichia coli infection; VEGFA-VEGFR2 signaling	Major pathway of rRNA processing in the nucleolus and cytosol	4	1	1.05	0.982	0.85	0.847	1.22	1.125	0.852	0.559	0.586	0.548	0.474	0.473	0.681	0.628	0.476	0.07	-0.03	-0.24	-0.24	0.29	0.17	-0.23
High	Master Protein	P04844-1	Dolichyl-diphosphooligosaccharide--protein glycosyltransferase subunit 2 [OS=Homo sapiens]	0	235.107	51	21	215	21	631	69.2	5.69	683.37	21	protein metabolism;other metabolic processes;other biological processes	other membranes;ER/Golgi;nucleus;other cytoplasmic organelle	translation activity	Pf05817	6185	RPN2	hsa:6185; P04844; Q5JYR6; Q6IBA5; Q96E21; Q9BUQ3; Q9UBE1	ENSG00000118705	N-Glycan biosynthesis; Various types of N-glycan biosynthesis; Metabolic pathways; Protein processing in endoplasmic reticulum	Proteasome degradation	SRP-dependent cotranslational protein targeting to membrane; Asparagine N-linked glycosylation; Maturation of spike protein	8	0	1.152	0.901	1.001	1.121	1.145	1.155	1.074	1.322	1.522	1.19	1.323	1.481	1.513	1.526	1.419	0.2	-0.15	0	0.16	0.19	0.21	0.1
High	Master Protein	Q9P1Y5-1	Calmodulin-regulated spectrin-associated protein 3 [OS=Homo sapiens]	0	234.924	37	37	183	37	1249	134.7	8.35	600.81	37	cell adhesion;cell organization and biogenesis;transport;developmental processes;other biological processes	cytoskeleton;nucleus;other cell component	cytoskeletal activity;other molecular function	Pf08683, Pf11971, Pf17095	57662	CAMSAP3	hsa:57662; Q8NDF1; Q9P1Y5	ENSG00000076826				0	0	0.858	2.95	4.579	1.17	2.134	0.905	0.956	0.712	0.611	2.102	3.263	0.834	1.52	0.645	0.681	-0.22	1.56	2.2	0.23	1.09	-0.14	-0.06
High	Master Protein	Q9NVH1-1	DnaJ homolog subfamily C member 11 [OS=Homo sapiens]	0	234.876	52	27	244	27	559	63.2	8.4	712.75	27	cell organization and biogenesis	other membranes;mitochondrion;nucleus		Pf00226, Pf11875	55735	DNAJC11	hsa:55735; Q4VWF5; Q5VZN0; Q6PK20; Q6PK70; Q8NDM2; Q96CL7; Q9NVH1	ENSG00000007923			Cristae formation	1	0	0.826	1.388	0.695	0.743	1.541	1.09	0.679	1.576	1.302	2.187	1.095	1.171	2.428	1.717	1.07	-0.28	0.47	-0.53	-0.43	0.62	0.12	-0.56
High	Master Protein	P46940	Ras GTPase-activating-like protein IQGAP1 [OS=Homo sapiens]	0	234.46	32	39	125	34	1657	189.1	6.48	343.73	39	cell organization and biogenesis;developmental processes;signal transduction;other biological processes	plasma membrane;other membranes;cytosol;cytoskeleton;nucleus;other cell component	enzyme regulator activity;cytoskeletal activity;other molecular function	Pf00307, Pf00612, Pf00616, Pf03836	8826	IQGAP1	A7MBM3; hsa:8826; P46940	ENSG00000140575	Adherens junction; Regulation of actin cytoskeleton; Proteoglycans in cancer	VEGFA-VEGFR2 signaling; Ebola virus infection in host; Ciliary landscape; EGF/EGFR signaling pathway; Regulation of actin cytoskeleton; G13 signaling pathway	RHOC GTPase cycle; RHOA GTPase cycle; CDC42 GTPase cycle; RAC1 GTPase cycle; RHOQ GTPase cycle; RHO GTPases activate IQGAPs; RAC2 GTPase cycle; RHOV GTPase cycle; Neutrophil degranulation; Signaling by BRAF and RAF1 fusions; RHOU GTPase cycle; Nephrin family interactions; Glucagon-like Peptide-1 (GLP1) regulates insulin secretion; Signaling by moderate kinase activity BRAF mutants; Paradoxical ac…	28	1	0.967	0.895	0.984	0.946	0.994	0.745	0.947	1.075	1.039	0.962	1.059	1.018	1.069	0.801	1.019	-0.05	-0.16	-0.02	-0.08	-0.01	-0.42	-0.08
High	Master Protein	Q92841	Probable ATP-dependent RNA helicase DDX17 [OS=Homo sapiens]	0	234.365	47	30	245	21	729	80.2	8.27	642.79	30	RNA metabolism OR transcription;other metabolic processes;stress response;signal transduction;other biological processes	cytosol;nucleus;other cell component	other molecular function	Pf00270, Pf00271	10521	DDX17	B1AHM0; H3BLZ8; hsa:10521; Q69YT1; Q6ICD6; Q92841	ENSG00000100201		Novel intracellular components of RIG-I-like receptor pathway	SUMOylation of transcription cofactors	2	0	1.182	1.409	1.495	1.058	1.466	1.103	1.197	0.724	0.856	1.02	1.083	0.766	1.061	0.799	0.867	0.24	0.49	0.58	0.08	0.55	0.14	0.26
High	Master Protein	P48643	T-complex protein 1 subunit epsilon [OS=Homo sapiens]	0	234.151	65	30	205	29	541	59.6	5.66	600.96	30	transport;other biological processes	cytosol;cytoskeleton;other cell component	cytoskeletal activity;nucleic acid binding activity;other molecular function	Pf00118	22948	CCT5	A8JZY8; A8K2X8; B4DYD8; hsa:22948; P48643	ENSG00000150753		16p11.2 proximal deletion syndrome	Formation of tubulin folding intermediates by CCT/TriC; BBSome-mediated cargo-targeting to cilium; Association of TriC/CCT with target proteins during biosynthesis; Cooperation of PDCL (PhLP1) and TRiC/CCT in G-protein beta folding; Prefoldin mediated transfer of substrate to CCT/TriC; Folding of actin by CCT/TriC	7	0	1.34	1.128	0.91	0.877	1.075	1.081	0.903	0.996	1.334	1.123	0.906	0.873	1.07	1.076	0.899	0.42	0.17	-0.14	-0.19	0.1	0.11	-0.15
High	Master Protein	P43490	nicotinamide phosphoribosyltransferase [OS=Homo sapiens]	0	233.671	67	25	210	25	491	55.5	7.15	586.4	25	cell-cell signaling;other metabolic processes;signal transduction;other biological processes	cytosol;nucleus;other cell component	signal transduction activity or receptor binding;other molecular function	Pf04095, Pf18127	10135	NAMPT	A4D0Q9; A4D0R0; hsa:10135; P43490; Q3KQV0; Q8WW95	ENSG00000105835	Nicotinate and nicotinamide metabolism; Metabolic pathways; NOD-like receptor signaling pathway	Adipogenesis; NAD metabolism, sirtuins and aging; NAD+ metabolism; NAD+ biosynthetic pathways; Caloric restriction and aging; NAD metabolism in oncogene-induced senescence and mitochondrial dysfunction-associated senescence	NPAS4 regulates expression of target genes; BMAL1:CLOCK,NPAS2 activates circadian gene expression; Nicotinamide salvaging	12	0	0.977	0.963	0.941	0.934	1.561	1.076	0.906	0.246	0.241	0.237	0.232	0.23	0.385	0.265	0.223	-0.03	-0.05	-0.09	-0.1	0.64	0.11	-0.14
High	Master Protein	P42166	Lamina-associated polypeptide 2, isoform alpha [OS=Homo sapiens]	0	233.609	54	25	174	16	694	75.4	7.66	587.36	25		nucleus;other cell component	nucleic acid binding activity;other molecular function	Pf03020, Pf08198, Pf11560	7112	TMPO	P08918; P08919; P42166; Q14860; Q16295	ENSG00000120802		Envelope proteins and their potential roles in EDMD physiopathology; Overlap between signal transduction pathways contributing to LMNA laminopathies		2	9	0.456	0.955	0.851	0.461	0.896	0.629	0.382	2.184	0.995	2.084	1.858	1.007	1.957	1.374	0.835	-1.13	-0.07	-0.23	-1.12	-0.16	-0.67	-1.39
High	Master Protein	Q92900	Regulator of nonsense transcripts 1 [OS=Homo sapiens]	0	232.308	41	34	187	34	1129	124.3	6.61	552.15	34	cell cycle OR cell proliferation;cell organization and biogenesis;DNA metabolism;RNA metabolism OR transcription;other metabolic processes;stress response;transport;other biological processes	cytosol;nucleus;other cell component	nucleic acid binding activity;other molecular function	Pf09416, Pf13086, Pf13087, Pf18141	5976	UPF1	hsa:5976; O00239; O43343; Q86Z25; Q92842; Q92900	ENSG00000005007	Nucleocytoplasmic transport; mRNA surveillance pathway		Nonsense Mediated Decay (NMD) enhanced by the Exon Junction Complex (EJC); Nonsense Mediated Decay (NMD) independent of the Exon Junction Complex (EJC)	4	0	0.986	0.74	0.74	0.961	0.883	1.139	0.849	1.616	1.594	1.196	1.195	1.552	1.426	1.84	1.371	-0.02	-0.43	-0.43	-0.06	-0.18	0.19	-0.24
High	Master Protein	Q9UNY4-1	transcription termination factor 2 [OS=Homo sapiens]	0	232.199	44	42	172	42	1162	129.5	8.37	444.08	42	cell organization and biogenesis;DNA metabolism;RNA metabolism OR transcription;other metabolic processes;stress response	cytosol;nucleus	nucleic acid binding activity;other molecular function	Pf00176, Pf00271, Pf06839	8458	TTF2	A8K4Q2; hsa:8458; O75921; Q5T2K7; Q5VVU8; Q8N6I8; Q9UNY4	ENSG00000116830	Thyroid hormone synthesis	Thyroid stimulating hormone (TSH) signaling pathway; Thyroid hormones production and peripheral downstream signaling effects		3	0	0.875	0.954	1.127	0.788	1.224	0.902	0.757	1.806	1.58	1.723	2.036	1.424	2.211	1.629	1.367	-0.19	-0.07	0.17	-0.34	0.29	-0.15	-0.4
High	Master Protein	Q9NVI1-3	Fanconi anemia group I protein [OS=Homo sapiens]	0	231.722	37	39	210	39	1328	149.2	6.74	588.08	39	cell cycle OR cell proliferation;DNA metabolism;other metabolic processes;stress response;other biological processes	cytosol;nucleus;other cell component	nucleic acid binding activity;other molecular function	Pf14674, Pf14675, Pf14676, Pf14677, Pf14678, Pf14679, Pf14680	55215	FANCI	A4ZVE4; A5YMH4; A6NJZ0; hsa:55215; Q96JN1; Q96ST0; Q9BT96; Q9NVI1	ENSG00000140525	Fanconi anemia pathway	Gastric cancer network 2; DNA repair pathways, full network	Fanconi Anemia Pathway; TP53 Regulates Transcription of DNA Repair Genes	5	0	1.033	1.003	0.997	1.042	1.417	1.092	0.907	1.311	1.354	1.314	1.307	1.366	1.858	1.432	1.189	0.05	0	0	0.06	0.5	0.13	-0.14
High	Master Protein	O43491-1	band 4.1-like protein 2 [OS=Homo sapiens]	0	231.156	50	41	139	8	1005	112.5	5.44	342.42	41	cell cycle OR cell proliferation;cell organization and biogenesis;other biological processes	plasma membrane;other membranes;cytosol;cytoskeleton;nucleus;other cell component	cytoskeletal activity;other molecular function	Pf00373, Pf04382, Pf05902, Pf08736, Pf09379, Pf09380	2037	EPB41L2	B4DHI8; E9PPD9; hsa:2037; O43491; Q5T4F0; Q68DV2	ENSG00000079819		Splicing factor NOVA regulated synaptic proteins	Neurexins and neuroligins	2	33	0.585	1.405	1.446	1.02	1.514	0.795	0.935	1.086	0.636	1.526	1.57	1.108	1.644	0.864	1.015	-0.77	0.49	0.53	0.03	0.6	-0.33	-0.1
High	Master Protein	O75746	Calcium-binding mitochondrial carrier protein Aralar1 [OS=Homo sapiens]	0	230.728	55	31	190	22	678	74.7	8.38	545.47	31	other metabolic processes;transport;other biological processes	other membranes;mitochondrion	transporter activity;other molecular function	Pf00153	8604	SLC25A12	B3KR64; hsa:8604; O75746; Q96AM8	ENSG00000115840			Gluconeogenesis; Mitochondrial protein import; Aspartate and asparagine metabolism	3	9	0.94	1.01	0.933	0.83	1.345	1.004	0.854	2.07	1.947	2.092	1.932	1.719	2.784	2.079	1.769	-0.09	0.01	-0.1	-0.27	0.43	0.01	-0.23
High	Master Protein	Q13283	Ras GTPase-activating protein-binding protein 1 [OS=Homo sapiens]	0	229.222	47	17	402	15	466	52.1	5.52	1454.26	17	cell organization and biogenesis;stress response;signal transduction;other biological processes	cytosol;nucleus;other cell component	nucleic acid binding activity;other molecular function	Pf00076, Pf02136	10146	G3BP1	hsa:10146; Q13283; Q5HYE9	ENSG00000145907			SARS-CoV-2 activates/modulates innate and adaptive immune responses	1	0	0.665	0.826	0.992	0.679	0.436	0.517	0.722	3.56	2.367	2.941	3.532	2.416	1.552	1.839	2.571	-0.59	-0.28	-0.01	-0.56	-1.2	-0.95	-0.47
High	Master Protein	Q9P2J5	Leucine--tRNA ligase, cytoplasmic [OS=Homo sapiens]	0	228.395	40	39	165	39	1176	134.4	7.3	436.87	39	cell organization and biogenesis;protein metabolism;RNA metabolism OR transcription;other metabolic processes;stress response;other biological processes	cytosol;ER/Golgi;nucleus;other cytoplasmic organelle;other cell component	enzyme regulator activity;other molecular function	Pf00133, Pf08264	51520	LARS1	A2RRR4; A7E266; B4DJ10; hsa:51520; Q2TU79; Q9NSE1; Q9P2J5	ENSG00000133706	Aminoacyl-tRNA biosynthesis		Selenoamino acid metabolism; Cytosolic tRNA aminoacylation	3	0	1.202	0.66	0.865	0.721	1.173	1.124	0.62	1.027	1.234	0.678	0.889	0.74	1.205	1.154	0.637	0.27	-0.6	-0.21	-0.47	0.23	0.17	-0.69
High	Master Protein	P08240-1	signal recognition particle receptor subunit alpha [OS=Homo sapiens]	0	227.687	53	26	166	26	638	69.8	8.95	486.48	26	cell organization and biogenesis;transport	other membranes;ER/Golgi	other molecular function	Pf00448, Pf02881, Pf04086	100976470; 466844; 6734	SRPRA	A0A2J8N1B6; A0A2R9AEJ7; A0A6D2WHZ3; A6NIB3; B2R5Z8; B4E0H3; E9PJS4; H2R4V9; hsa:6734; K7D648; P08240; pps:100976470; ptr:466844; Q9BVJ4	ENSG00000182934; ENSPPAG00000030813; ENSPTRG00000028360	Protein export		XBP1(S) activates chaperone genes; SRP-dependent cotranslational protein targeting to membrane	3	0	0.772	1.305	1.014	0.78	1.353	0.84	0.691	1.57	1.212	2.049	1.592	1.225	2.125	1.319	1.086	-0.37	0.38	0.02	-0.36	0.44	-0.25	-0.53
High	Master Protein	P15880	40S ribosomal protein S2 [OS=Homo sapiens]	0	226.865	58	22	938	22	293	31.3	10.24	2801.27	22	protein metabolism;other metabolic processes;other biological processes	cytosol;translational apparatus;nucleus;other cell component	nucleic acid binding activity;other molecular function	Pf00333, Pf03719	6187	RPS2	B2R5G0; D3DU82; hsa:6187; P15880; Q3MIB1	ENSG00000140988	Ribosome; Coronavirus disease	Cytoplasmic ribosomal proteins	Regulation of expression of SLITs and ROBOs; Protein methylation; Peptide chain elongation; L13a-mediated translational silencing of Ceruloplasmin expression; Translation initiation complex formation; Formation of a pool of free 40S subunits; Formation of the ternary complex, and subsequently, the 43S complex; Ribosomal scanning and start codon recognition; GTP hydrolysis and joining of the 60S r…	24	0	0.871	1.241	1.055	1.003	0.883	0.994	0.931	3.837	3.344	4.764	4.048	3.848	3.388	3.814	3.572	-0.2	0.31	0.08	0	-0.18	-0.01	-0.1
High	Master Protein	P20020	Plasma membrane calcium-transporting ATPase 1 [OS=Homo sapiens]	0	225.799	29	32	160	20	1258	138.7	6.04	485.69	32	transport;other biological processes	plasma membrane;other membranes;ER/Golgi;nucleus;other cell component	transporter activity;other molecular function	Pf00122, Pf00689, Pf00690, Pf00702, Pf12424, Pf13246	100973331; 452116	ATP2B1	A0A2I3GAP0; A0A2K5HRH2; A0A2R9CMF7; A0A6J3JEA1; G7PJ09; H2R244	ENSCANG00000020671; ENSNLEG00000005548; ENSPPAG00000044122; ENSPTRG00000005286		Calcium regulation in cardiac cells		1	12	0.547	1.841	0.933	0.584	2.387	0.93	0.574	1.761	0.964	3.242	1.643	1.029	4.204	1.637	1.011	-0.87	0.88	-0.1	-0.78	1.26	-0.1	-0.8
High	Master Protein	P62136-1	serine/threonine-protein phosphatase PP1-alpha catalytic subunit [OS=Homo sapiens]	0	225.3	71	20	474	4	330	37.5	6.33	1520.4	20	cell adhesion;cell-cell signaling;cell cycle OR cell proliferation;cell organization and biogenesis;protein metabolism;other metabolic processes;stress response;developmental processes;signal transduction;other biological processes	plasma membrane;other membranes;cytosol;nucleus;other cell component	enzyme regulator activity;other molecular function	Pf00149, Pf16891	100009298; 100459799; 100464499; 100603005; 100721697; 100760810; 100941909; 101014342; 101119264; 101382867; 101565703; 101616115; 101694049; 101705408; 101827540; 102022506; 102181571; 102429857; 102739955; 102911705; 103218909; 103725581; 105469672; 105577361; 105717609; 105827364; 105989189; 108310362; 109246846; 109554414; 109688628; 24668; 403609; 516175; 5499; 721735; 733611; 745709	LOC111149674; Ppp1ca; PPP1CA	A0A096NBP1; A0A0D9R869; A0A0P6JIU5; A0A1A6H2T4; A0A1S3FIT5; A0A1U7Q2V8; A0A286XCF8; A0A2J8QB08; A0A2J8U0C7; A0A2K5CSU0; A0A2K5LMN4; A0A2K5PQ62; A0A2K6DRL5; A0A2K6GMS8; A0A2U3VGK7; A0A2U3Z046; A0A2Y9GNF4; A0A2Y9JSR8; A0A2Y9PJ76; A0A2Y9TDY2; A0A341BQH8; A0A3Q7PW36; A0A3Q7SW61; A0A3Q7URQ6; A0A452EER0; A0A485P3G5; A0A4W2DRI9; A0A4X1T6I4; A0A4X2M3Q8; A0A5E4A1M5; A0A5N3WGD4; A0A5N3XUM8; A0A667H476; A0A…	ENSAMEG00000000758; ENSANAG00000023829; ENSBIXG00000010347; ENSBIXG00005003445; ENSBMSG00010004585; ENSBTAG00000012146; ENSCAFG00000041420; ENSCAFG00020001475; ENSCAFG00030020506; ENSCAFG00040011507; ENSCAFG00845010538; ENSCATG00000031120; ENSCCAG00000020614; ENSCCNG00000018328; ENSCGRG00001004229; ENSCHIG00000012800; ENSCJAG00000000983; ENSCLAG00000014515; ENSCPOG00000032835; ENSCSAG00000008548;…	mRNA surveillance pathway; cGMP-PKG signaling pathway; cAMP signaling pathway; Oocyte meiosis; Cellular senescence; Adrenergic signaling in cardiomyocytes; Vascular smooth muscle contraction; Hippo signaling pathway; Focal adhesion; Platelet activation; Long-term potentiation; Dopaminergic synapse; Inflammatory mediator regulation of TRP channels; Regulation of actin cytoskeleton; Insulin signali…	Sphingolipid pathway; Nicotine effect on dopaminergic neurons; Common pathways underlying drug addiction; Vascular smooth muscle contraction; Focal adhesion; VEGFA-VEGFR2 signaling; Hippo-Merlin signaling dysregulation; Fragile X syndrome; Netrin-UNC5B signaling pathway; Neuroinflammation and glutamatergic signaling	Triglyceride catabolism; Circadian Clock; Downregulation of TGF-beta receptor signaling; DARPP-32 events; DARPP-32 events; DARPP-32 events	38	0	0.941	1.817	1.31	1.142	0.844	0.807	1.155	3.694	3.477	6.712	4.839	4.219	3.116	2.982	4.266	-0.09	0.86	0.39	0.19	-0.25	-0.31	0.21
High	Master Protein	Q6DN90-1	IQ motif and SEC7 domain-containing protein 1 [OS=Homo sapiens]	0	224.662	51	39	151	39	963	108.2	6.93	419.08	39	cell organization and biogenesis;developmental processes;other biological processes	ER/Golgi;nucleus;other cell component	enzyme regulator activity;other molecular function	Pf01369, Pf16453	9922	IQSEC1	A0A087WWK8; hsa:9922; O94863; Q6DN90; Q96D85	ENSG00000144711	Endocytosis	EGF/EGFR signaling pathway		2	0	1.045	1.451	1.93	1.311	1.125	0.831	0.998	2.341	2.447	3.398	4.518	3.07	2.633	1.946	2.337	0.06	0.54	0.95	0.39	0.17	-0.27	0
High	Master Protein	Q9BUQ8	Probable ATP-dependent RNA helicase DDX23 [OS=Homo sapiens]	0	224.029	45	35	219	35	820	95.5	9.55	562.44	35	cell organization and biogenesis;RNA metabolism OR transcription;other metabolic processes	nucleus;other cell component	other molecular function	Pf00270, Pf00271	9416	DDX23	B2R600; B4DH15; hsa:9416; O43188; Q9BUQ8	ENSG00000174243	Spliceosome		mRNA Splicing - Major Pathway; mRNA Splicing - Minor Pathway	3	0	0.892	1.244	0.905	1.117	1.623	1.177	0.697	2.104	1.877	2.617	1.903	2.35	3.415	2.477	1.466	-0.16	0.31	-0.14	0.16	0.7	0.24	-0.52
High	Master Protein	P05141	ADP/ATP translocase 2 [OS=Homo sapiens]	0	223.662	67	25	1371	9	298	32.8	9.69	3717.86	25	cell cycle OR cell proliferation;cell organization and biogenesis;other metabolic processes;transport;other biological processes	plasma membrane;other membranes;cytoskeleton;mitochondrion	transporter activity;other molecular function	Pf00153	292	SLC25A5	B2RCV1; hsa:292; O43350; P05141	ENSG00000005022	Calcium signaling pathway; cGMP-PKG signaling pathway; Necroptosis; Cellular senescence; Neutrophil extracellular trap formation; Alzheimer disease; Parkinson disease; Huntington disease; Spinocerebellar ataxia; Prion disease; Pathways of neurodegeneration; Influenza A; Human T-cell leukemia virus 1 infection; Chemical carcinogenesis; Diabetic cardiomyopathy	Electron transport chain: OXPHOS system in mitochondria; Alzheimer's disease and miRNA effects; Alzheimer's disease	Transport of nucleosides and free purine and pyrimidine bases across the plasma membrane; Vpr-mediated induction of apoptosis by mitochondrial outer membrane permeabilization	20	18	1.11	0.726	0.617	1.274	0.939	1.169	1.158	4.297	4.767	3.118	2.653	5.473	4.034	5.024	4.976	0.15	-0.46	-0.7	0.35	-0.09	0.23	0.21
High	Master Protein	Q13573	SNW domain-containing protein 1 [OS=Homo sapiens]	0	223.61	52	30	187	30	536	61.5	9.52	551.84	30	RNA metabolism OR transcription;other metabolic processes;stress response;signal transduction;other biological processes	nucleus	signal transduction activity or receptor binding;other molecular function	Pf02731	22938	SNW1	A8K8A9; hsa:22938; Q13483; Q13573; Q32N03; Q5D0D6	ENSG00000100603	Spliceosome; Notch signaling pathway; Epstein-Barr virus infection; Viral carcinogenesis	TGF-beta signaling pathway; Novel intracellular components of RIG-I-like receptor pathway; Splicing factor NOVA regulated synaptic proteins; Notch signaling pathway	Formation of paraxial mesoderm; Constitutive Signaling by NOTCH1 PEST Domain Mutants; Constitutive Signaling by NOTCH1 HD+PEST Domain Mutants; mRNA Splicing - Major Pathway; Pre-NOTCH Transcription and Translation; Downregulation of SMAD2/3:SMAD4 transcriptional activity; NOTCH1 Intracellular Domain Regulates Transcription; Notch-HLH transcription pathway; NOTCH3 Intracellular Domain Regulates Tr…	20	0	0.58	2.263	0.748	0.74	0.926	0.658	0.759	3.417	1.982	7.732	2.557	2.528	3.165	2.247	2.594	-0.79	1.18	-0.42	-0.43	-0.11	-0.6	-0.4
High	Master Protein	P08670	Vimentin [OS=Homo sapiens]	0	223.575	65	31	252	27	466	53.6	5.12	649.26	31	cell organization and biogenesis;stress response;developmental processes;signal transduction;other biological processes	plasma membrane;other membranes;cytosol;cytoskeleton;nucleus;other cytoplasmic organelle;other cell component	cytoskeletal activity;nucleic acid binding activity;other molecular function	Pf00038, Pf04732	7431	VIM	B0YJC2; D3DRU4; hsa:7431; P08670; Q15867; Q15868; Q15869; Q548L2; Q6LER9; Q8N850; Q96ML2; Q9NTM3	ENSG00000026025	Epstein-Barr virus infection; MicroRNAs in cancer	Allograft rejection; Spinal cord injury; Primary focal segmental glomerulosclerosis (FSGS); Mammary gland development pathway - Puberty (Stage 2 of 4); Apoptosis-related network due to altered Notch3 in ovarian cancer; Striated muscle contraction pathway; TGF-beta signaling in thyroid cells for epithelial-mesenchymal transition; Ciliary landscape; Burn wound healing; CCL18 signaling pathway; TROP…	Aggrephagy; Interleukin-4 and Interleukin-13 signaling; Chaperone Mediated Autophagy; Late endosomal microautophagy; Striated Muscle Contraction; RHOBTB1 GTPase cycle; Caspase-mediated cleavage of cytoskeletal proteins	21	4	0.975	0.707	0.779	0.88	1.257	1.211	0.79	0.371	0.362	0.262	0.289	0.327	0.467	0.45	0.293	-0.04	-0.5	-0.36	-0.18	0.33	0.28	-0.34
High	Master Protein	P42695	condensin-2 complex subunit D3 [OS=Homo sapiens]	0	223.119	29	35	188	34	1498	168.8	7.5	538.64	35	cell cycle OR cell proliferation;cell organization and biogenesis;other biological processes	nucleus;other cell component	other molecular function	Pf12717	23310	NCAPD3	A6NFS2; hsa:23310; P42695; Q4KMQ9	ENSG00000151503			Condensation of Prophase Chromosomes	1	1	0.958	1.007	1.218	1.025	0.974	0.745	1.077	2.211	2.119	2.226	2.694	2.266	2.155	1.649	2.382	-0.06	0.01	0.28	0.04	-0.04	-0.42	0.11
High	Master Protein	Q14152	Eukaryotic translation initiation factor 3 subunit A [OS=Homo sapiens]	0	222.965	35	44	173	44	1382	166.5	6.79	436.87	44	cell organization and biogenesis;protein metabolism;other metabolic processes;other biological processes	cytosol;cytoskeleton;translational apparatus;nucleus;other cell component	signal transduction activity or receptor binding;nucleic acid binding activity;other molecular function	Pf01399	8661	EIF3A	B1AMV5; B4DYS1; F5H335; hsa:8661; O00653; Q14152; Q15778	ENSG00000107581		Translation factors; nsp1 from SARS-CoV-2 inhibits translation initiation in the host cell	L13a-mediated translational silencing of Ceruloplasmin expression; Translation initiation complex formation; Formation of a pool of free 40S subunits; Formation of the ternary complex, and subsequently, the 43S complex; Ribosomal scanning and start codon recognition; GTP hydrolysis and joining of the 60S ribosomal subunit	8	0	1.695	0.92	1.53	2.167	1.521	1.951	2.018	0.144	0.243	0.132	0.22	0.311	0.218	0.28	0.29	0.76	-0.12	0.61	1.12	0.61	0.96	1.01
High	Master Protein	P13010	X-ray repair cross-complementing protein 5 [OS=Homo sapiens]	0	222.567	50	31	178	31	732	82.7	5.81	477.12	31	cell cycle OR cell proliferation;cell organization and biogenesis;DNA metabolism;other metabolic processes;stress response;developmental processes;other biological processes	non-structural extracellular;plasma membrane;other membranes;cytosol;nucleus;other cell component	enzyme regulator activity;nucleic acid binding activity;other molecular function	Pf02735, Pf03730, Pf03731, Pf08785	7520	XRCC5	A8K3X5; hsa:7520; P13010; Q0Z7V0; Q4VBQ5; Q53HH7; Q7M4N0; Q9UCQ0; Q9UCQ1	ENSG00000079246	Non-homologous end-joining	Non-homologous end joining; Male infertility; DNA repair pathways, full network; p53 transcriptional gene network	Neutrophil degranulation; Cytosolic sensors of pathogen-associated DNA ; Nonhomologous End-Joining (NHEJ); 2-LTR circle formation; IRF3-mediated induction of type I IFN	10	0	0.883	0.966	0.941	0.877	1.381	1.142	0.973	0.568	0.502	0.549	0.535	0.498	0.784	0.649	0.553	-0.18	-0.05	-0.09	-0.19	0.47	0.19	-0.04
High	Master Protein	O43143	Pre-mRNA-splicing factor ATP-dependent RNA helicase DHX15 [OS=Homo sapiens]	0	221.669	47	35	207	34	795	90.9	7.46	527.52	35	RNA metabolism OR transcription;other metabolic processes;stress response;other biological processes	nucleus	nucleic acid binding activity;other molecular function	Pf00270, Pf00271, Pf04408, Pf07717	1665	DHX15	hsa:1665; O43143; Q9NQT7	ENSG00000109606	Spliceosome	mRNA processing	mRNA Splicing - Major Pathway	3	1	1.301	2.157	2.184	1.202	2.687	1.01	1.02	0.236	0.307	0.51	0.516	0.284	0.635	0.239	0.241	0.38	1.11	1.13	0.27	1.43	0.01	0.03
High	Master Protein	Q9HCU5	Prolactin regulatory element-binding protein [OS=Homo sapiens]	0	221.122	69	20	196	20	417	45.4	7.88	769.13	20	cell organization and biogenesis;transport;other biological processes	other membranes;ER/Golgi;nucleus	enzyme regulator activity;nucleic acid binding activity;other molecular function	Pf00400	10113	PREB	hsa:10113; Q53SZ8; Q9HCU5; Q9UH94	ENSG00000138073	Protein processing in endoplasmic reticulum		COPII-mediated vesicle transport; XBP1(S) activates chaperone genes; Cargo concentration in the ER	4	0	0.495	1.246	0.953	0.731	1.283	0.691	0.541	1.439	0.713	1.794	1.371	1.052	1.846	0.994	0.778	-1.01	0.32	-0.07	-0.45	0.36	-0.53	-0.89
High	Master Protein	Q9Y4W6	AFG3-like protein 2 [OS=Homo sapiens]	0	220.727	46	35	188	35	797	88.5	8.66	498.99	35	cell organization and biogenesis;protein metabolism;other metabolic processes;transport;developmental processes;other biological processes	other membranes;mitochondrion	other molecular function	Pf00004, Pf01434, Pf06480, Pf17862	10939	AFG3L2	hsa:10939; Q6P1L0; Q9Y4W6	ENSG00000141385	Spinocerebellar ataxia	Ciliary landscape	Processing of SMDT1	3	0	0.77	0.689	0.759	0.783	0.842	0.981	0.707	1.452	1.119	1	1.102	1.137	1.223	1.424	1.026	-0.38	-0.54	-0.4	-0.35	-0.25	-0.03	-0.5
High	Master Protein	Q9Y4P3	Transducin beta-like protein 2 [OS=Homo sapiens]	0	220.264	57	25	262	25	447	49.8	9.44	790.87	25	stress response;signal transduction	other membranes;ER/Golgi	other molecular function	Pf00400	26608	TBL2	hsa:26608; Q9UQE2; Q9Y4P3	ENSG00000106638		7q11.23 copy number variation syndrome		1	0	0.878	0.8	0.901	1.036	0.79	0.872	1.02	2.587	2.272	2.07	2.331	2.679	2.043	2.256	2.64	-0.19	-0.32	-0.15	0.05	-0.34	-0.2	0.03
High	Master Protein	Q9NWK9	Box C/D snoRNA protein 1 [OS=Homo sapiens]	0	219.196	68	33	187	33	470	53.9	5.8	560.27	33	cell organization and biogenesis;RNA metabolism OR transcription;other metabolic processes;other biological processes	nucleus;other cell component	other molecular function	Pf04438	54680	ZNHIT6	B2RBA1; B4DP13; D3DT20; hsa:54680; Q9H278; Q9H3X3; Q9NWK9; Q9NWN0	ENSG00000117174				0	0	0.938	1.201	0.961	1.159	0.95	1.169	1.174	2.751	2.581	3.305	2.642	3.188	2.613	3.215	3.231	-0.09	0.26	-0.06	0.21	-0.07	0.23	0.23
High	Master Protein	P28288	ATP-binding cassette sub-family D member 3 [OS=Homo sapiens]	0	218.995	46	25	246	25	659	75.4	9.36	756.8	25	cell organization and biogenesis;other metabolic processes;transport;other biological processes	cytosol;mitochondrion;other cytoplasmic organelle;other cell component	transporter activity;other molecular function	Pf00005, Pf06472	5825	ABCD3	D3DT46; hsa:5825; P28288; Q15271; Q6NUN5; Q96DA3; Q9H529	ENSG00000117528	ABC transporters; Peroxisome	Nuclear receptors in lipid metabolism and toxicity; Fragile X syndrome	RHOC GTPase cycle; RHOA GTPase cycle; Class I peroxisomal membrane protein import; ABC transporters in lipid homeostasis	8	0	0.64	1.591	0.775	0.713	1.921	0.716	0.636	1.254	0.802	1.994	0.971	0.894	2.408	0.897	0.797	-0.64	0.67	-0.37	-0.49	0.94	-0.48	-0.65
High	Master Protein	P35749	Myosin-11 [OS=Homo sapiens]	0	218.775	13	28	282	1	1972	227.2	5.5	760.6	28	cell organization and biogenesis;developmental processes;other biological processes	cytosol;cytoskeleton;other cell component	cytoskeletal activity;other molecular function	Pf00063, Pf01576, Pf02736	4629	MYH11	D2JYH7; hsa:4629; O00396; O94944; P35749; P78422; Q3MIV8; Q3MNF0; Q3MNF1	ENSG00000133392; ENSG00000276480	Vascular smooth muscle contraction; Tight junction; Regulation of actin cytoskeleton; Pathogenic Escherichia coli infection	VEGFA-VEGFR2 signaling	RHO GTPases activate CIT; EPHA-mediated growth cone collapse; Sema4D induced cell migration and growth-cone collapse; Smooth Muscle Contraction; RHO GTPases activate PKNs; RHO GTPases Activate ROCKs; RHO GTPases activate PAKs	12	0	0.01	0.909	0.01	0.01	0.908	1.08	0.01	1.618	0.01	1.472	0.01	0.01	1.47	1.748	0.01	-6.64	-0.14	-6.64	-6.64	-0.14	0.11	-6.64
High	Master Protein	P55884	Eukaryotic translation initiation factor 3 subunit B [OS=Homo sapiens]	0	218.573	42	27	229	27	814	92.4	5	659.88	27	cell organization and biogenesis;protein metabolism;other metabolic processes;other biological processes	cytosol;translational apparatus;other cell component	nucleic acid binding activity;other molecular function	Pf00076, Pf08662	8662	EIF3B	A4D208; hsa:8662; P55884; Q2NL77; Q9UMF9	ENSG00000106263		Translation factors; nsp1 from SARS-CoV-2 inhibits translation initiation in the host cell	L13a-mediated translational silencing of Ceruloplasmin expression; Translation initiation complex formation; Formation of a pool of free 40S subunits; Formation of the ternary complex, and subsequently, the 43S complex; Ribosomal scanning and start codon recognition; GTP hydrolysis and joining of the 60S ribosomal subunit	8	0	0.906	0.885	1.113	1.164	1.346	1.136	1.066	0.257	0.233	0.228	0.286	0.3	0.347	0.292	0.274	-0.14	-0.18	0.15	0.22	0.43	0.18	0.09
High	Master Protein	Q9Y678	Coatomer subunit gamma-1 [OS=Homo sapiens]	0	218.459	45	31	181	28	874	97.7	5.47	495.43	31	transport;other biological processes	other membranes;cytosol;ER/Golgi	other molecular function	Pf01602, Pf08752, Pf16381	22820	COPG1	A8K6M8; B3KMF6; hsa:22820; Q54AC4; Q9Y678	ENSG00000181789		VEGFA-VEGFR2 signaling	COPI-dependent Golgi-to-ER retrograde traffic; COPI-mediated anterograde transport	3	3	0.921	1.1	0.953	0.811	1.476	1.082	0.939	1.096	1.009	1.206	1.045	0.889	1.618	1.186	1.029	-0.12	0.14	-0.07	-0.3	0.56	0.11	-0.09
High	Master Protein	P36873-2	Isoform Gamma-2 of Serine/threonine-protein phosphatase PP1-gamma catalytic subunit [OS=Homo sapiens]	0	217.194	70	20	460	4	337	38.5	6.13	1490.52	20						PPP1CC	P36873-2					0	17	1.065	1.211	1.61	1.084	0.616	0.724	1.245	1.889	2.011	2.287	3.041	2.047	1.163	1.368	2.353	0.09	0.28	0.69	0.12	-0.7	-0.47	0.32
High	Master Protein	O94822	E3 ubiquitin-protein ligase listerin [OS=Homo sapiens]	0	217.088	28	41	146	41	1766	200.4	6.25	414.31	41	protein metabolism;other metabolic processes	cytosol;other cell component	translation activity;other molecular function		26046	LTN1	A6NL41; A7E2D0; B2RTS0; C9J7U3; hsa:26046; J3KPL4; O94822; Q05C47; Q9H8M4; Q9NUY5; Q9P0E9	ENSG00000198862			Antigen processing: Ubiquitination & Proteasome degradation	1	0	0.877	1.017	1.253	1.119	1.311	0.942	0.872	2.157	1.892	2.195	2.704	2.414	2.829	2.033	1.881	-0.19	0.02	0.33	0.16	0.39	-0.09	-0.2
High	Master Protein	O43242	26S proteasome non-ATPase regulatory subunit 3 [OS=Homo sapiens]	0	216.98	52	27	213	27	534	60.9	8.44	588.58	27	protein metabolism;other metabolic processes;other biological processes	non-structural extracellular;cytosol;nucleus;other cell component	enzyme regulator activity	Pf01399, Pf08375	5709	PSMD3	B3KMW9; B4DT72; hsa:5709; O43242; Q96EI2; Q9BQA4	ENSG00000108344	Proteasome; Alzheimer disease; Parkinson disease; Amyotrophic lateral sclerosis; Huntington disease; Spinocerebellar ataxia; Prion disease; Pathways of neurodegeneration; Epstein-Barr virus infection	Proteasome degradation; Alzheimer's disease and miRNA effects; Parkin-ubiquitin proteasomal system pathway; Alzheimer's disease	FCERI mediated NF-kB activation; Downstream TCR signaling; Antigen processing: Ubiquitination & Proteasome degradation; Activation of NF-kappaB in B cells; Oxygen-dependent proline hydroxylation of Hypoxia-inducible Factor Alpha; ER-Phagosome pathway; Cross-presentation of soluble exogenous antigens (endosomes); SCF-beta-TrCP mediated degradation of Emi1; APC/C:Cdc20 mediated degradation of Secur…	72	0	1.061	1.092	0.852	0.899	1.473	1.188	0.721	0.983	1.043	1.074	0.838	0.884	1.449	1.169	0.709	0.09	0.13	-0.23	-0.15	0.56	0.25	-0.47
High	Master Protein	Q13428-3	Isoform 3 of Treacle protein [OS=Homo sapiens]	0	216.197	30	41	163	41	1489	152.1	9.04	385.04	41						TCOF1	Q13428-3					0	0	1.068	1.256	1.203	1.017	0.753	1.048	1.185	1.313	1.403	1.65	1.579	1.336	0.989	1.377	1.556	0.1	0.33	0.27	0.02	-0.41	0.07	0.24
High	Master Protein	Q13200	26S proteasome non-ATPase regulatory subunit 2 [OS=Homo sapiens]	0	215.493	38	26	145	26	908	100.1	5.2	461.58	26	protein metabolism;other metabolic processes;other biological processes	non-structural extracellular;cytosol;nucleus;other cell component	enzyme regulator activity	Pf01851, Pf17781, Pf18051	5708	PSMD2	B4DX07; B4DXY1; E7EW34; E9PCS3; hsa:5708; Q12932; Q13200; Q15321; Q53XQ4; Q96I12	ENSG00000175166	Proteasome; Alzheimer disease; Parkinson disease; Amyotrophic lateral sclerosis; Huntington disease; Spinocerebellar ataxia; Prion disease; Pathways of neurodegeneration; Epstein-Barr virus infection	Proteasome degradation; Alzheimer's disease and miRNA effects; TNF-alpha signaling pathway; Parkin-ubiquitin proteasomal system pathway; Alzheimer's disease	Neutrophil degranulation; Antigen processing: Ubiquitination & Proteasome degradation; Oxygen-dependent proline hydroxylation of Hypoxia-inducible Factor Alpha; Neddylation; Dectin-1 mediated noncanonical NF-kB signaling; NIK-->noncanonical NF-kB signaling; FCERI mediated NF-kB activation; Downstream TCR signaling; Activation of NF-kappaB in B cells; ER-Phagosome pathway; Cross-presentation of so…	73	0	0.516	1.314	0.975	0.55	1.783	0.788	0.419	0.877	0.452	1.152	0.855	0.482	1.563	0.691	0.368	-0.96	0.39	-0.04	-0.86	0.83	-0.34	-1.25
High	Master Protein	Q8WWM7-1	ataxin-2-like protein [OS=Homo sapiens]	0	213.69	32	33	269	31	1075	113.3	8.59	734.78	33	cell organization and biogenesis;RNA metabolism OR transcription;other metabolic processes	other membranes;cytosol;nucleus;other cell component		Pf06741, Pf07145, Pf14438	11273	ATXN2L	A8K1R6; B9EGM2; E9PAR9; hsa:11273; O95135; Q63ZY4; Q6NVJ8; Q6PJW6; Q8IU61; Q8IU95; Q8WWM3; Q8WWM4; Q8WWM5; Q8WWM6; Q8WWM7; Q99703	ENSG00000168488	Amyotrophic lateral sclerosis; Spinocerebellar ataxia; Pathways of neurodegeneration	16p11.2 distal deletion syndrome		4	2	0.812	1.407	1.329	0.836	0.788	0.838	0.714	1.933	1.569	2.718	2.569	1.616	1.524	1.62	1.38	-0.3	0.49	0.41	-0.26	-0.34	-0.25	-0.49
High	Master Protein	O95573	long-chain-fatty-acid--CoA ligase 3 [OS=Homo sapiens]	0	213.555	44	26	181	23	720	80.4	8.38	536.08	26	cell organization and biogenesis;other metabolic processes;transport;developmental processes;other biological processes	plasma membrane;other membranes;mitochondrion;ER/Golgi;other cytoplasmic organelle;other cell component	other molecular function	Pf00501	2181	ACSL3	hsa:2181; O95573; Q60I92; Q8IUM9	ENSG00000123983	Fatty acid biosynthesis; Fatty acid degradation; Metabolic pathways; Fatty acid metabolism; PPAR signaling pathway; Peroxisome; Ferroptosis; Thermogenesis; Adipocytokine signaling pathway	Fatty acid beta-oxidation; Fatty acid biosynthesis; Mitochondrial long chain fatty acid beta-oxidation; PPAR signaling pathway; Ferroptosis; Thermogenesis; Ciliary landscape; Cholesterol metabolism with Bloch and Kandutsch-Russell pathways; Omega-3 / omega-6 fatty acid synthesis; Omega-9 fatty acid synthesis; Fatty acid transporters	Synthesis of very long-chain fatty acyl-CoAs; Intracellular metabolism of fatty acids regulates insulin secretion	22	3	0.602	0.972	0.854	0.723	1.22	0.874	0.621	2.134	1.285	2.073	1.823	1.542	2.603	1.865	1.325	-0.73	-0.04	-0.23	-0.47	0.29	-0.19	-0.69
High	Master Protein	P06748	Nucleophosmin [OS=Homo sapiens]	0	213.072	48	15	390	15	294	32.6	4.78	1165.01	15	cell cycle OR cell proliferation;cell organization and biogenesis;DNA metabolism;RNA metabolism OR transcription;other metabolic processes;stress response;transport;signal transduction;other biological processes	cytosol;cytoskeleton;translational apparatus;nucleus;other cell component	enzyme regulator activity;translation activity;nucleic acid binding activity;other molecular function	Pf03066, Pf16276	4869	NPM1	A8K3N7; B5BU00; D3DQL6; hsa:4869; P06748; P08693; Q12826; Q13440; Q13441; Q14115; Q5EU94; Q5EU95; Q5EU96; Q5EU97; Q5EU98; Q5EU99; Q6V962; Q8WTW5; Q96AT6; Q96DC4; Q96EA5; Q9BYG9; Q9UDJ7	ENSG00000181163			TP53 regulates transcription of additional cell cycle genes whose exact role in the p53 pathway remain uncertain; Nuclear import of Rev protein; Deposition of new CENPA-containing nucleosomes at the centromere; SUMOylation of transcription cofactors; ALK mutants bind TKIs; Signaling by ALK fusions and activated point mutants; Nuclear events stimulated by ALK signaling in cancer; TFAP2A acts as a …	9	0	1.104	0.832	0.878	0.903	1.044	1.225	0.883	0.507	0.56	0.422	0.445	0.458	0.53	0.621	0.448	0.14	-0.26	-0.19	-0.15	0.06	0.29	-0.18
High	Master Protein	Q02978	Mitochondrial 2-oxoglutarate/malate carrier protein [OS=Homo sapiens]	0	211.077	79	23	322	5	314	34	9.91	1012.2	23	other metabolic processes;transport	plasma membrane;other membranes;mitochondrion	transporter activity	Pf00153	8402	SLC25A11	F5GY65; hsa:8402; O75537; Q02978; Q969P7	ENSG00000108528		VEGFA-VEGFR2 signaling	Gluconeogenesis	2	20	0.862	0.807	0.725	0.788	1.076	1.079	0.773	4.355	3.753	3.515	3.159	3.431	4.686	4.7	3.368	-0.21	-0.31	-0.46	-0.34	0.11	0.11	-0.37
High	Master Protein	P33176	Kinesin-1 heavy chain [OS=Homo sapiens]	0	210.468	45	34	116	26	963	109.6	6.51	321.32	34	cell organization and biogenesis;stress response;transport;developmental processes;other biological processes	other membranes;cytosol;cytoskeleton;other cytoplasmic organelle;other cell component	cytoskeletal activity;other molecular function	Pf00225	3799	KIF5B	A0AVB2; hsa:3799; P33176; Q5VZ85	ENSG00000170759	Endocytosis; Dopaminergic synapse; Alzheimer disease; Parkinson disease; Amyotrophic lateral sclerosis; Huntington disease; Prion disease; Pathways of neurodegeneration; Salmonella infection; Non-small cell lung cancer	Alzheimer's disease and miRNA effects; Envelope proteins and their potential roles in EDMD physiopathology; Insulin signaling; CCL18 signaling pathway; Alzheimer's disease	COPI-dependent Golgi-to-ER retrograde traffic; MHC class II antigen presentation; Kinesins; Signaling by ALK fusions and activated point mutants; Insulin processing; Nuclear events stimulated by ALK signaling in cancer; RHO GTPases activate KTN1	22	8	0.972	1.519	1.011	0.978	1.453	1.378	0.993	0.675	0.656	1.026	0.683	0.66	0.981	0.931	0.67	-0.04	0.6	0.02	-0.03	0.54	0.46	-0.01
High	Master Protein	Q07021	Complement component 1 Q subcomponent-binding protein, mitochondrial [OS=Homo sapiens]	0	210.226	67	11	450	11	282	31.3	4.84	1699	11	cell organization and biogenesis;RNA metabolism OR transcription;other metabolic processes;stress response;signal transduction;other biological processes	non-structural extracellular;plasma membrane;other membranes;cytosol;mitochondrion;nucleus;other cell component	signal transduction activity or receptor binding;translation activity;nucleic acid binding activity;other molecular function	Pf02330	708	C1QBP	hsa:708; Q07021; Q2HXR8; Q9NNY8	ENSG00000108561		Complement system; Mesodermal commitment pathway; Ebola virus infection in host	RHOC GTPase cycle; RHOA GTPase cycle; Intrinsic Pathway of Fibrin Clot Formation; Apoptotic factor-mediated response; Defective Intrinsic Pathway for Apoptosis Due to p14ARF Loss of Function	8	0	0.662	1.193	0.952	0.752	1.37	0.867	0.741	1.317	0.871	1.571	1.253	0.99	1.804	1.141	0.976	-0.6	0.26	-0.07	-0.41	0.45	-0.21	-0.43
High	Master Protein	Q14669-2	Isoform 2 of E3 ubiquitin-protein ligase TRIP12 [OS=Homo sapiens]	0	209.391	25	39	134	39	2025	223.8	8.4	327.86	39						TRIP12	Q14669-2					0	0	1.368	1.12	1.51	1.144	1.009	0.927	1.13	0.727	0.995	0.814	1.098	0.832	0.734	0.674	0.821	0.45	0.16	0.59	0.19	0.01	-0.11	0.18
High	Master Protein	P23258	tubulin gamma-1 chain [OS=Homo sapiens]	0	208.876	70	24	95	24	451	51.1	6.14	352.6	24	cell cycle OR cell proliferation;cell organization and biogenesis	cytosol;cytoskeleton;nucleus;other cytoplasmic organelle;other cell component	cytoskeletal activity;other molecular function	Pf00091, Pf03953	7283	TUBG1	hsa:7283; P23258; Q53X79; Q9BW59	ENSG00000131462	Human papillomavirus infection	Alstrom syndrome	Recruitment of NuMA to mitotic centrosomes; Regulation of PLK1 Activity at G2/M Transition; Loss of Nlp from mitotic centrosomes; Recruitment of mitotic centrosome proteins and complexes; Anchoring of the basal body to the plasma membrane; AURKA Activation by TPX2	9	0	1.017	1.113	1.266	1.099	1.104	0.918	0.946	1.044	1.062	1.162	1.322	1.148	1.153	0.959	0.988	0.02	0.15	0.34	0.14	0.14	-0.12	-0.08
High	Master Protein	O43491-4	Isoform 4 of Band 4.1-like protein 2 [OS=Homo sapiens]	0	208.246	45	34	122	1	852	95.5	5.77	326.16	34						EPB41L2	O43491-4					0	0	1.493	0.01	1.564	0.415	0.01	0.507	0.431	0.413	0.616	0.01	0.646	0.171	0.01	0.209	0.178	0.58	-6.64	0.65	-1.27	-6.64	-0.98	-1.22
High	Master Protein	Q9Y3I0	tRNA-splicing ligase RtcB homolog [OS=Homo sapiens]	0	208.036	61	25	141	25	505	55.2	7.23	426.02	25	RNA metabolism OR transcription;other metabolic processes;developmental processes;other biological processes	other membranes;cytosol;ER/Golgi;nucleus;other cell component	cytoskeletal activity;other molecular function	Pf01139	51493	RTCB	B2R6A8; hsa:51493; Q6IAI0; Q9BWL4; Q9NTH1; Q9P037; Q9P0J3; Q9Y3I0	ENSG00000100220		Unfolded protein response	tRNA processing in the nucleus	2	0	1.043	0.84	0.935	1.047	0.841	1.057	1.062	0.776	0.81	0.652	0.726	0.813	0.653	0.82	0.824	0.06	-0.25	-0.1	0.07	-0.25	0.08	0.09
High	Master Protein	Q9NY65	Tubulin alpha-8 chain [OS=Homo sapiens]	0	207.873	39	14	1261	1	449	50.1	5.06	3866.77	14	cell cycle OR cell proliferation;cell organization and biogenesis;other biological processes	cytoskeleton;other cell component	cytoskeletal activity;other molecular function	Pf00091, Pf03953	51807	TUBA8	B2RCX2; B3KPW9; B4DWG3; hsa:51807; Q2M3N4; Q9NY65	ENSG00000183785	Phagosome; Apoptosis; Tight junction; Gap junction; Alzheimer disease; Parkinson disease; Amyotrophic lateral sclerosis; Huntington disease; Prion disease; Pathways of neurodegeneration; Pathogenic Escherichia coli infection; Salmonella infection	Alzheimer's disease and miRNA effects; Pathogenic Escherichia coli infection; Parkin-ubiquitin proteasomal system pathway; Alzheimer's disease	Separation of Sister Chromatids; Resolution of Sister Chromatid Cohesion; RHO GTPases Activate Formins; EML4 and NUDC in mitotic spindle formation; The role of GTSE1 in G2/M progression after G2 checkpoint; Translocation of SLC2A4 (GLUT4) to the plasma membrane; HCMV Early Events; Recycling pathway of L1; COPI-dependent Golgi-to-ER retrograde traffic; Microtubule-dependent trafficking of connexon…	43	0	0.01	0.994	1.039	0.01	1.191	0.01	0.01	0.267	0.01	0.266	0.278	0.01	0.318	0.01	0.01	-6.64	-0.01	0.06	-6.64	0.25	-6.64	-6.64
High	Master Protein	Q5JPE7	NODAL modulator 2 [OS=Homo sapiens]	0	207.36	41	37	142	1	1267	139.4	5.76	412.79	37		other membranes;ER/Golgi;other cell component	translation activity;other molecular function	Pf13620, Pf17802	283820	NOMO2	hsa:283820; Q4G177; Q5JPE7	ENSG00000185164				0	36	1.169	1.012	1.262	0.866	1.412	1.053	0.707	0.832	0.972	0.841	1.05	0.72	1.174	0.876	0.588	0.22	0.02	0.34	-0.21	0.5	0.07	-0.5
High	Master Protein	P41252	isoleucine--tRNA ligase, cytoplasmic [OS=Homo sapiens]	0	207.135	34	34	147	34	1262	144.4	6.15	411.77	34	protein metabolism;RNA metabolism OR transcription;other metabolic processes	cytosol;nucleus;other cell component	nucleic acid binding activity;other molecular function	Pf00133, Pf08264, Pf19302	3376	IARS1	A8KAE9; hsa:3376; P41252; Q5TCD0; Q7Z3T4; Q9H588	ENSG00000196305	Aminoacyl-tRNA biosynthesis	Amino acid metabolism	Selenoamino acid metabolism; Cytosolic tRNA aminoacylation	4	0	0.697	0.55	0.742	0.938	0.987	1.131	0.668	0.938	0.654	0.516	0.696	0.88	0.926	1.061	0.627	-0.52	-0.86	-0.43	-0.09	-0.02	0.18	-0.58
High	Master Protein	Q13459-1	Unconventional myosin-IXb [OS=Homo sapiens]	0	206.705	28	47	133	46	2157	243.2	8.75	304.55	47	cell organization and biogenesis;signal transduction;other biological processes	cytosol;cytoskeleton;other cell component	signal transduction activity or receptor binding;enzyme regulator activity;cytoskeletal activity;other molecular function	Pf00063, Pf00612, Pf00620, Pf00788	4650	MYO9B	B0I1T6; hsa:4650; O75314; Q13459; Q9NUJ2; Q9UHN0	ENSG00000099331		Vitamin D receptor pathway	Regulation of actin dynamics for phagocytic cup formation; FCGR3A-mediated phagocytosis; RHOC GTPase cycle; RHOA GTPase cycle; CDC42 GTPase cycle; RAC1 GTPase cycle; RHOB GTPase cycle; RHOF GTPase cycle; SLIT2:ROBO1 increases RHOA activity	10	1	1.126	0.628	1.135	1.35	0.714	0.634	1.207	1.663	1.872	1.045	1.887	2.246	1.188	1.054	2.008	0.17	-0.67	0.18	0.43	-0.49	-0.66	0.27
High	Master Protein	O95433	activator of 90 kDa heat shock protein ATPase homolog 1 [OS=Homo sapiens]	0	206.209	66	17	235	17	338	38.3	5.53	782.87	17	other biological processes	cytosol;ER/Golgi	other molecular function	Pf08327, Pf09229	10598	AHSA1	B2R9L2; B4DUR9; hsa:10598; O95433; Q96IL6; Q9P060	ENSG00000100591		T-cell antigen receptor (TCR) pathway during Staphylococcus aureus infection		1	0	0.769	1.193	0.89	0.751	1.396	0.748	0.708	1.384	1.065	1.651	1.232	1.04	1.933	1.036	0.98	-0.38	0.25	-0.17	-0.41	0.48	-0.42	-0.5
High	Master Protein	P60842	Eukaryotic initiation factor 4A-I [OS=Homo sapiens]	0	205.237	67	22	147	10	406	46.1	5.48	477.08	22	protein metabolism;other metabolic processes	cytosol;translational apparatus;other cell component	nucleic acid binding activity;other molecular function	Pf00270, Pf00271	1973	EIF4A1	B2R6L8; D3DTP9; hsa:1973; J3QLC4; P04765; P60842; Q5U018; Q61516	ENSG00000161960		Translation factors; Fragile X syndrome; Translation inhibitors in chronically activated PDGFRA cells; Interferon type I signaling pathways	Deadenylation of mRNA; ISG15 antiviral mechanism; L13a-mediated translational silencing of Ceruloplasmin expression; Translation initiation complex formation; Ribosomal scanning and start codon recognition; GTP hydrolysis and joining of the 60S ribosomal subunit	11	12	0.861	1.032	0.936	0.81	1.703	1.206	0.801	0.755	0.65	0.779	0.707	0.611	1.286	0.911	0.605	-0.22	0.05	-0.1	-0.3	0.77	0.27	-0.32
High	Master Protein	P62195-1	26S proteasome regulatory subunit 8 [OS=Homo sapiens]	0	205.227	66	24	159	22	406	45.6	7.55	497.95	24	protein metabolism;other metabolic processes;other biological processes	other membranes;cytosol;nucleus;other cell component	signal transduction activity or receptor binding;other molecular function	Pf00004, Pf16450, Pf17862	100026270; 100053987; 100174487; 100349785; 100392176; 100471784; 100587421; 100717173; 100943523; 100969119; 101097360; 101153929; 101323348; 101353736; 101372591; 101592900; 101609939; 101671803; 101710432; 101865051; 101974206; 102019597; 102536304; 102740490; 102983885; 103018659; 103076910; 103243218; 103744750; 104675461; 104857064; 105000499; 105297724; 105483033; 105515976; 105551722; 105…	LOC101353736; LOC111158036; LOC112837724; Psmc5; PSMC5	A0A091CM57; A0A096P6G2; A0A0D9QV99; A0A0P6K8J3; A0A140VJS3; A0A1S3GKE8; A0A250YHH6; A0A2J8QYE7; A0A2K5DX90; A0A2K5K9M9; A0A2K5M5J4; A0A2K5XQ65; A0A2K6CPA4; A0A2K6GCC6; A0A2K6KH54; A0A2K6RIQ0; A0A2R9CJA5; A0A2U3V525; A0A2U3WBU5; A0A2U3Y1V0; A0A2Y9DGQ5; A0A2Y9EL16; A0A2Y9G568; A0A2Y9KNJ5; A0A2Y9PG79; A0A340X5J6; A0A341CNX4; A0A383ZLR1; A0A3Q2LJS3; A0A3Q7QHT8; A0A3Q7SGD1; A0A480W4X5; A0A4U1FC23; A0A…	ENSAMEG00000003120; ENSANAG00000030509; ENSBGRG00000013405; ENSBIXG00000015230; ENSBIXG00005019652; ENSBMSG00010014695; ENSBTAG00000021061; ENSCAFG00020026629; ENSCAFG00030013865; ENSCAFG00040017209; ENSCANG00000042565; ENSCATG00000033908; ENSCCNG00000029558; ENSCJAG00000019558; ENSCLAG00000013231; ENSCPOG00000011376; ENSCSAG00000003923; ENSCWAG00000009262; ENSDLEG00000006260; ENSECAG00000023185;…	Proteasome; Alzheimer disease; Parkinson disease; Amyotrophic lateral sclerosis; Huntington disease; Spinocerebellar ataxia; Prion disease; Pathways of neurodegeneration; Epstein-Barr virus infection	Proteasome degradation; Proteasome degradation; Alzheimer's disease and miRNA effects; Parkin-ubiquitin proteasomal system pathway; Pregnane X receptor pathway; Nuclear receptors meta-pathway; Proteasome degradation; Parkin-ubiquitin proteasomal system pathway; Alzheimer's disease; Proteasome degradation	Antigen processing: Ubiquitination & Proteasome degradation; Regulation of expression of SLITs and ROBOs; UCH proteinases; Ub-specific processing proteases; Interleukin-1 signaling; The role of GTSE1 in G2/M progression after G2 checkpoint; Orc1 removal from chromatin; Neddylation; Antigen processing: Ubiquitination & Proteasome degradation; Assembly of the pre-replicative complex; RUNX1 regulate…	264	3	0.601	1.385	1.158	0.743	1.81	0.847	0.607	0.563	0.339	0.78	0.652	0.418	1.019	0.477	0.342	-0.73	0.47	0.21	-0.43	0.86	-0.24	-0.72
High	Master Protein	P69849	Nodal modulator 3 [OS=Homo sapiens]	0	205.198	41	37	141	1	1222	134	5.67	408.1	37	other biological processes	other membranes;ER/Golgi	translation activity;other molecular function	Pf13620, Pf17802	408050	NOMO3	hsa:408050; P69849	ENSG00000103226; ENSG00000278087				0	0	0.9	0.01	1.108	1.062	0.01	1.659	0.929	0.754	0.679	0.01	0.836	0.802	0.01	1.252	0.701	-0.15	-6.64	0.15	0.09	-6.64	0.73	-0.11
High	Master Protein	Q7KZF4	staphylococcal nuclease domain-containing protein 1 [OS=Homo sapiens]	0	204.947	47	35	137	35	910	101.9	7.17	393.86	35	RNA metabolism OR transcription;other metabolic processes;other biological processes	cytosol;nucleus;other cell component	nucleic acid binding activity;other molecular function	Pf00565, Pf00567	27044	SND1	hsa:27044; Q13122; Q7KZF4; Q96AG0	ENSG00000197157	Viral carcinogenesis	VEGFA-VEGFR2 signaling	Signaling by BRAF and RAF1 fusions	3	0	0.993	0.823	1.031	0.813	1.144	0.973	0.771	0.871	0.865	0.717	0.898	0.709	0.997	0.848	0.671	-0.01	-0.28	0.04	-0.3	0.19	-0.04	-0.38
High	Master Protein	Q15149-1	plectin [OS=Homo sapiens]	0	204.419	13	48	107	43	4684	531.5	5.96	239.45	48	cell cycle OR cell proliferation;cell organization and biogenesis;other metabolic processes;stress response;developmental processes;other biological processes	plasma membrane;other membranes;cytosol;cytoskeleton;mitochondrion;other cell component	cytoskeletal activity;other molecular function	Pf00307, Pf00681, Pf03501, Pf17902, Pf18373	5339	PLEC	hsa:5339; Q15148; Q15149; Q16640; Q6S376; Q6S377; Q6S378; Q6S379; Q6S380; Q6S381; Q6S382; Q6S383	ENSG00000178209		Envelope proteins and their potential roles in EDMD physiopathology	Assembly of collagen fibrils and other multimeric structures; Caspase-mediated cleavage of cytoskeletal proteins; Type I hemidesmosome assembly	4	6	1.125	1.382	0.968	1.018	2.066	1.742	0.804	0.458	0.516	0.633	0.443	0.466	0.947	0.798	0.368	0.17	0.47	-0.05	0.03	1.05	0.8	-0.32
High	Master Protein	Q13724-1	Mannosyl-oligosaccharide glucosidase [OS=Homo sapiens]	0	204.111	46	26	116	26	837	91.9	8.9	421.23	26	protein metabolism;other metabolic processes;other biological processes	other membranes;ER/Golgi	other molecular function	Pf03200, Pf16923	7841	MOGS	A0A384MDR6; A8K938; F5H6D0; hsa:7841; Q13724; Q17RN9; Q8TCT5	ENSG00000115275	N-Glycan biosynthesis; Metabolic pathways; Protein processing in endoplasmic reticulum		Maturation of spike protein; N-glycan trimming in the ER and Calnexin/Calreticulin cycle; Maturation of spike protein; Defective MOGS causes CDG-2b	7	0	0.579	0.971	0.725	0.598	1.012	0.707	0.711	2.295	1.329	2.228	1.664	1.372	2.322	1.623	1.63	-0.79	-0.04	-0.46	-0.74	0.02	-0.5	-0.49
High	Master Protein	P12235	ADP/ATP translocase 1 [OS=Homo sapiens]	0	203.587	73	23	824	7	298	33	9.76	3178.27	23	cell organization and biogenesis;other metabolic processes;transport;other biological processes	plasma membrane;other membranes;mitochondrion	transporter activity	Pf00153	291	SLC25A4	D3DP59; hsa:291; P12235	ENSG00000151729	Calcium signaling pathway; cGMP-PKG signaling pathway; Necroptosis; Cellular senescence; Neutrophil extracellular trap formation; Alzheimer disease; Parkinson disease; Huntington disease; Spinocerebellar ataxia; Prion disease; Pathways of neurodegeneration; Influenza A; Human T-cell leukemia virus 1 infection; Chemical carcinogenesis; Diabetic cardiomyopathy	Electron transport chain: OXPHOS system in mitochondria; Alzheimer's disease and miRNA effects; Synaptic vesicle pathway; Alzheimer's disease; Sudden infant death syndrome (SIDS) susceptibility pathways	Transport of nucleosides and free purine and pyrimidine bases across the plasma membrane; Mitochondrial protein import; Vpr-mediated induction of apoptosis by mitochondrial outer membrane permeabilization	23	0	0.564	1.032	0.738	0.68	1.281	0.832	0.687	2.001	1.128	2.066	1.477	1.361	2.564	1.665	1.375	-0.83	0.05	-0.44	-0.56	0.36	-0.27	-0.54
High	Master Protein	Q53H12	Acylglycerol kinase, mitochondrial [OS=Homo sapiens]	0	203.569	55	20	172	20	422	47.1	8.09	582.9	20	cell organization and biogenesis;other metabolic processes;transport	other membranes;cytosol;mitochondrion;other cell component	kinase activity;other molecular function	Pf00781, Pf19712	55750	AGK	hsa:55750; Q53H12; Q75KN1; Q96GC3; Q9NP48	ENSG00000006530; ENSG00000262327	Glycerolipid metabolism; Metabolic pathways		Signaling by BRAF and RAF1 fusions; Glycerophospholipid biosynthesis	4	0	0.919	1.026	0.796	0.775	1.246	1.147	0.789	2.61	2.399	2.677	2.078	2.022	3.251	2.993	2.059	-0.12	0.04	-0.33	-0.37	0.32	0.2	-0.34
High	Master Protein	P43243	Matrin-3 [OS=Homo sapiens]	0	203.46	38	30	206	29	847	94.6	6.25	595	30	stress response;developmental processes;other biological processes	other membranes;nucleus	nucleic acid binding activity;other molecular function		9782	MATR3	B7ZAV5; D3DQC3; hsa:9782; P43243; Q9UHW0; Q9UQ27	ENSG00000015479	Amyotrophic lateral sclerosis			1	1	1.295	1.108	1.641	1.437	1.508	1.12	1.398	0.489	0.633	0.542	0.803	0.703	0.738	0.548	0.684	0.37	0.15	0.71	0.52	0.59	0.16	0.48
High	Master Protein	P52292	Importin subunit alpha-1 [OS=Homo sapiens]	0	202.778	54	19	189	19	529	57.8	5.4	655.56	19	DNA metabolism;other metabolic processes;transport;other biological processes	other membranes;cytosol;ER/Golgi;nucleus;other cell component	other molecular function	Pf00514, Pf01749, Pf16186	3838	KPNA2	B9EJD6; hsa:3838; P52292; Q53YE3; Q6NVW7; Q9BRU5	ENSG00000182481	Nucleocytoplasmic transport; Influenza A; Chemical carcinogenesis		ISG15 antiviral mechanism; NS1 Mediated Effects on Host Pathways; SARS-CoV-2 activates/modulates innate and adaptive immune responses; Estrogen-dependent gene expression; SARS-CoV-1 activates/modulates innate immune responses; Sensing of DNA Double Strand Breaks; CaMK IV-mediated phosphorylation of CREB; CREB1 phosphorylation through the activation of CaMKII/CaMKK/CaMKIV cascasde	11	0	0.786	1.056	0.847	0.656	1.351	1.138	0.724	1.206	0.949	1.274	1.022	0.792	1.629	1.373	0.874	-0.35	0.08	-0.24	-0.61	0.43	0.19	-0.47
High	Master Protein	O15027-1	Protein transport protein Sec16A [OS=Homo sapiens]	0	202.215	26	39	134	39	2179	233.4	5.63	342.63	39												0	0	1.014	1.531	1.178	1.051	1.918	1.072	0.914	0.947	0.96	1.45	1.116	0.996	1.816	1.015	0.865	0.02	0.61	0.24	0.07	0.94	0.1	-0.13
High	Master Protein	P09543-1	2',3'-cyclic-nucleotide 3'-phosphodiesterase [OS=Homo sapiens]	0	202.184	61	24	159	23	421	47.5	9.07	491.4	24	cell-cell signaling;cell organization and biogenesis;other metabolic processes;transport;developmental processes;other biological processes	non-structural extracellular;plasma membrane;other membranes;cytoskeleton;mitochondrion;other cell component	nucleic acid binding activity;other molecular function	Pf05881, Pf13671	1267; 454673	CNP	A0A2J8KG16; A0A6D2X6A4; H2QD09; hsa:1267; P09543	ENSG00000173786; ENSPTRG00000009187		Glial cell differentiation; MECP2 and associated Rett syndrome; VEGFA-VEGFR2 signaling; FGFR3 signaling in chondrocyte proliferation and terminal differentiation		4	1	0.699	1.121	0.892	0.707	1.321	0.852	0.816	1.921	1.343	2.153	1.713	1.358	2.537	1.636	1.567	-0.52	0.16	-0.16	-0.5	0.4	-0.23	-0.29
High	Master Protein	Q96CS3	FAS-associated factor 2 [OS=Homo sapiens]	0	200.959	67	24	178	24	445	52.6	5.62	498.07	24	cell organization and biogenesis;protein metabolism;other metabolic processes;stress response;transport	non-structural extracellular;other membranes;ER/Golgi;other cytoplasmic organelle;other cell component	enzyme regulator activity;other molecular function	Pf00789, Pf14555	23197	FAF2	hsa:23197; O94963; Q8IUF2; Q96CS3; Q9BRP2; Q9BVM7	ENSG00000113194			Neutrophil degranulation; RHOA GTPase cycle	2	0	0.924	1.132	1.127	0.915	1.45	1.075	0.807	2.128	1.966	2.41	2.399	1.948	3.086	2.287	1.718	-0.11	0.18	0.17	-0.13	0.54	0.1	-0.31
High	Master Protein	P61978	Heterogeneous nuclear ribonucleoprotein K [OS=Homo sapiens]	0	199.904	59	24	212	24	463	50.9	5.54	782.88	24	RNA metabolism OR transcription;other metabolic processes;signal transduction;other biological processes	cytoskeleton;nucleus;other cell component	nucleic acid binding activity;other molecular function	Pf00013, Pf08067	3190	HNRNPK	hsa:3190; P61978; Q07244; Q15671; Q59F98; Q5T6W4; Q60577; Q6IBN1; Q922Y7; Q96J62	ENSG00000165119	Spliceosome; Viral carcinogenesis; MicroRNAs in cancer	mRNA processing; lncRNA in canonical Wnt signaling and colorectal cancer	HCMV Late Events; SUMOylation of RNA binding proteins; mRNA Splicing - Major Pathway; Processing of Capped Intron-Containing Pre-mRNA	9	0	1.256	1.387	1.053	1.025	1.469	1.578	1.065	0.303	0.381	0.421	0.319	0.311	0.445	0.479	0.323	0.33	0.47	0.07	0.04	0.55	0.66	0.09
High	Master Protein	O75449-1	Katanin p60 ATPase-containing subunit A1 [OS=Homo sapiens]	0	198.904	59	29	231	24	491	55.9	6.9	635.3	29	cell cycle OR cell proliferation;cell organization and biogenesis;other biological processes	cytoskeleton;other cell component	cytoskeletal activity;other molecular function	Pf00004, Pf09336, Pf17862	11104	KATNA1	E1P5A3; hsa:11104; O75449; Q5TFA8; Q5TFA9; Q86VN2; Q9NU52	ENSG00000186625				0	5	1.1	1.06	1.078	1.077	0.948	0.96	1.036	2.302	2.533	2.441	2.481	2.479	2.181	2.209	2.384	0.14	0.08	0.11	0.11	-0.08	-0.06	0.05
High	Master Protein	O43592	Exportin-T [OS=Homo sapiens]	0	198.72	33	23	183	23	962	109.9	5.39	595.12	23	transport	cytosol;nucleus;other cell component	nucleic acid binding activity;other molecular function	Pf03810, Pf08389, Pf19282	11260	XPOT	A6NLH1; hsa:11260; O43592; O43784; Q8WUG2; Q9BVS7	ENSG00000184575	Nucleocytoplasmic transport		tRNA processing in the nucleus	2	0	0.853	1.252	1.133	0.794	1.493	0.975	0.749	1.019	0.87	1.276	1.155	0.809	1.522	0.994	0.763	-0.23	0.32	0.18	-0.33	0.58	-0.04	-0.42
High	Master Protein	P27816-5	Isoform 5 of Microtubule-associated protein 4 [OS=Homo sapiens]	0	198.537	46	31	208	2	809	85.2	7.71	521.53	31						MAP4	P27816-5					0	0	0.745	1.206	1.643	0.777	0.795	0.733	0.875	2.52	1.879	3.04	4.142	1.958	2.002	1.848	2.204	-0.42	0.27	0.72	-0.36	-0.33	-0.45	-0.19
High	Master Protein	Q8NC51-3	Isoform 3 of Plasminogen activator inhibitor 1 RNA-binding protein [OS=Homo sapiens]	0	198.52	55	16	216	1	393	43.1	8.44	701.94	16						SERBP1	Q8NC51-3					0	0	0.593	1.728	1.107	0.528	0.637	0.373	0.595	2.253	1.335	3.894	2.495	1.189	1.436	0.839	1.341	-0.75	0.79	0.15	-0.92	-0.65	-1.42	-0.75
High	Master Protein	Q96AG4	Leucine-rich repeat-containing protein 59 [OS=Homo sapiens]	0	198.267	61	22	383	22	307	34.9	9.57	1144.81	22	signal transduction;other biological processes	other membranes;mitochondrion;ER/Golgi;nucleus		Pf13855	55379	LRRC59	B2RE83; D3DTX8; hsa:55379; Q96AG4; Q9P189	ENSG00000108829		VEGFA-VEGFR2 signaling		1	0	0.529	1.638	0.739	0.598	1.195	0.929	0.732	1.918	1.014	3.14	1.416	1.147	2.291	1.781	1.404	-0.92	0.71	-0.44	-0.74	0.26	-0.11	-0.45
High	Master Protein	Q5SRE5	Nucleoporin NUP188 homolog [OS=Homo sapiens]	0	197.386	24	31	108	31	1749	195.9	6.73	289.93	31	transport	cytosol;nucleus	other molecular function	Pf10487	23511	NUP188	hsa:23511; Q14675; Q2TA87; Q5SRE5; Q7Z3K8; Q8IWF1	ENSG00000095319	Nucleocytoplasmic transport; Amyotrophic lateral sclerosis		HCMV Late Events; HCMV Early Events; ISG15 antiviral mechanism; Transport of the SLBP independent Mature mRNA; Transport of the SLBP Dependant Mature mRNA; Transport of Mature mRNA Derived from an Intronless Transcript; Transport of Mature mRNA derived from an Intron-Containing Transcript; Rev-mediated nuclear export of HIV RNA; Transport of Ribonucleoproteins into the Host Nucleus; NS1 Mediated …	31	0	0.871	1.206	1.149	0.961	1.567	1.115	0.803	2.088	1.819	2.519	2.399	2.007	3.273	2.329	1.677	-0.2	0.27	0.2	-0.06	0.65	0.16	-0.32
High	Master Protein	Q93009	Ubiquitin carboxyl-terminal hydrolase 7 [OS=Homo sapiens]	0	196.071	38	31	112	31	1102	128.2	5.55	267.62	31	cell organization and biogenesis;protein metabolism;DNA metabolism;other metabolic processes;stress response;other biological processes	cytosol;nucleus;other cell component	other molecular function	Pf00443, Pf00917, Pf12436, Pf14533	7874	USP7	A6NMY8; B7Z815; H0Y3G8; hsa:7874; Q93009	ENSG00000187555	FoxO signaling pathway; Epstein-Barr virus infection; Viral carcinogenesis	Nucleotide excision repair in xeroderma pigmentosum	Regulation of TP53 Degradation; Synthesis of active ubiquitin: roles of E1 and E2 enzymes; Ub-specific processing proteases; Formation of TC-NER Pre-Incision Complex; Dual incision in TC-NER; Gap-filling DNA repair synthesis and ligation in TC-NER; Regulation of PTEN localization	12	0	2.658	0.885	1.261	1.811	1.03	1.323	1.738	0.88	2.341	0.779	1.11	1.594	0.907	1.165	1.53	1.41	-0.18	0.33	0.86	0.04	0.4	0.8
High	Master Protein	Q9H000	Probable E3 ubiquitin-protein ligase makorin-2 [OS=Homo sapiens]	0	195.522	59	22	436	22	416	46.9	7.61	1202.06	22	protein metabolism;RNA metabolism OR transcription;other metabolic processes;signal transduction;other biological processes	nucleus;other cell component	other molecular function	Pf00097, Pf00642, Pf14608, Pf18044	23609	MKRN2	A6NIA2; B3KRC5; B4DPR4; hsa:23609; Q8N391; Q96BD4; Q9BUY2; Q9H000; Q9NRY1	ENSG00000075975				0	0	1.248	0.934	1.162	1.237	0.777	0.892	1.473	2.981	3.72	2.785	3.463	3.687	2.317	2.66	4.392	0.32	-0.1	0.22	0.31	-0.36	-0.16	0.56
High	Master Protein	P52597	Heterogeneous nuclear ribonucleoprotein F [OS=Homo sapiens]	0	195.151	49	12	245	10	415	45.6	5.58	822.39	12	RNA metabolism OR transcription;other metabolic processes;other biological processes	plasma membrane;other membranes;cytosol;nucleus;other cell component	nucleic acid binding activity;other molecular function	Pf00076, Pf08080	3185	HNRNPF	B3KM84; hsa:3185; P52597; Q5T0N2; Q96AU2	ENSG00000169813		MECP2 and associated Rett syndrome	Gene and protein expression by JAK-STAT signaling after Interleukin-12 stimulation; mRNA Splicing - Major Pathway; FGFR2 alternative splicing; Processing of Capped Intron-Containing Pre-mRNA	5	0	1.175	1.484	0.978	0.97	1.87	1.272	0.891	0.365	0.429	0.542	0.357	0.354	0.683	0.465	0.325	0.23	0.57	-0.03	-0.04	0.9	0.35	-0.17
High	Master Protein	Q7Z417	Nuclear fragile X mental retardation-interacting protein 2 [OS=Homo sapiens]	0	195.053	49	24	121	24	695	76.1	8.7	402.89	24		cytosol;translational apparatus;nucleus;other cell component	nucleic acid binding activity	Pf15293	57532	NUFIP2	A1L3A6; A1L3A7; hsa:57532; Q7Z417; Q9P2M5	ENSG00000108256				0	0	0.201	2.478	2.022	0.229	1.428	0.492	0.203	1.623	0.326	4.024	3.282	0.371	2.318	0.799	0.329	-2.32	1.31	1.02	-2.13	0.51	-1.02	-2.3
High	Master Protein	Q9UQR0	Sex comb on midleg-like protein 2 [OS=Homo sapiens]	0	195.001	61	31	121	31	700	77.2	8.54	334.48	31	other biological processes	nucleus	other molecular function	Pf00536, Pf02820, Pf12140, Pf17208	10389	SCML2	hsa:10389; Q5JXE6; Q86U98; Q8IWD0; Q8NDP2; Q9UGC5; Q9UQR0	ENSG00000102098				0	0	0.986	1.263	1.133	1.058	0.834	0.948	1.033	1.997	1.969	2.521	2.262	2.112	1.665	1.893	2.063	-0.02	0.34	0.18	0.08	-0.26	-0.08	0.05
High	Master Protein	Q9BVA0	Katanin p80 WD40 repeat-containing subunit B1 [OS=Homo sapiens]	0	194.916	51	26	168	26	655	72.3	7.56	424.92	26	cell cycle OR cell proliferation;cell organization and biogenesis;transport;other biological processes	plasma membrane;other membranes;cytosol;cytoskeleton;other cell component	cytoskeletal activity;other molecular function	Pf00400, Pf13925	10300	KATNB1	A6NCG6; hsa:10300; O60620; Q9BVA0	ENSG00000140854		Genes related to primary cilium development (based on CRISPR)		1	0	0.737	0.765	0.61	1.032	0.619	0.765	0.943	3.825	2.821	2.927	2.332	3.947	2.367	2.926	3.608	-0.44	-0.39	-0.71	0.05	-0.69	-0.39	-0.08
High	Master Protein	P31943	Heterogeneous nuclear ribonucleoprotein H [OS=Homo sapiens]	0	194.841	61	18	258	10	449	49.2	6.3	825.93	18	RNA metabolism OR transcription;other metabolic processes;other biological processes	cytosol;nucleus;other cell component	nucleic acid binding activity;other molecular function	Pf00076, Pf08080	3187	HNRNPH1	B3KW86; D3DWQ2; hsa:3187; P31943; Q6IBM4	ENSG00000169045; ENSG00000284254		MECP2 and associated Rett syndrome; mRNA processing; Inhibition of exosome biogenesis and secretion by Manumycin A in CRPC cells	mRNA Splicing - Major Pathway; FGFR2 alternative splicing; Processing of Capped Intron-Containing Pre-mRNA	6	8	1.091	1.15	0.896	1.048	1.422	1.444	0.867	0.521	0.569	0.6	0.467	0.546	0.741	0.753	0.452	0.13	0.2	-0.16	0.07	0.51	0.53	-0.21
High	Master Protein	P26196	Probable ATP-dependent RNA helicase DDX6 [OS=Homo sapiens]	0	194.833	70	23	130	23	483	54.4	8.66	436.62	23	cell organization and biogenesis;developmental processes;other biological processes	cytosol;nucleus;other cell component	nucleic acid binding activity;other molecular function	Pf00270, Pf00271	1656	DDX6	hsa:1656; P26196; Q5D048	ENSG00000110367	RNA degradation		mRNA decay by 5' to 3' exoribonuclease	2	0	0.682	2.34	1.046	0.672	1.379	0.802	0.669	1.349	0.92	3.157	1.412	0.907	1.861	1.082	0.902	-0.55	1.23	0.07	-0.57	0.46	-0.32	-0.58
High	Master Protein	Q14694	Ubiquitin carboxyl-terminal hydrolase 10 [OS=Homo sapiens]	0	193.875	46	26	154	26	798	87.1	5.31	462.65	26	protein metabolism;DNA metabolism;other metabolic processes;stress response;signal transduction;other biological processes	cytosol;cytoskeleton;nucleus;other cytoplasmic organelle;other cell component	other molecular function	Pf00443, Pf07145	9100	USP10	B2RDJ8; B4DS84; hsa:9100; Q14694; Q9BWG7; Q9NSL7	ENSG00000103194		VEGFA-VEGFR2 signaling	Ub-specific processing proteases; Termination of translesion DNA synthesis	3	0	0.778	1.413	0.899	0.691	1.198	1.094	0.528	2.446	1.904	3.457	2.199	1.689	2.931	2.676	1.291	-0.36	0.5	-0.15	-0.53	0.26	0.13	-0.92
High	Master Protein	Q9UBF2	Coatomer subunit gamma-2 [OS=Homo sapiens]	0	193.738	42	25	130	22	871	97.6	5.81	341.83	25	transport	other membranes;cytosol;ER/Golgi;other cell component	other molecular function	Pf01602, Pf08752, Pf16381	26958	COPG2	A6NH74; hsa:26958; Q2NLA0; Q54AC3; Q8WVW8; Q9UBF2	ENSG00000158623			COPI-dependent Golgi-to-ER retrograde traffic; COPI-mediated anterograde transport	2	0	0.671	1.141	0.86	0.528	1.499	0.767	0.649	1.14	0.765	1.301	0.98	0.602	1.71	0.875	0.74	-0.58	0.19	-0.22	-0.92	0.58	-0.38	-0.62
High	Master Protein	Q8NC51-1	Plasminogen activator inhibitor 1 RNA-binding protein [OS=Homo sapiens]	0	193.089	55	17	215	2	408	44.9	8.65	686.39	17	cell organization and biogenesis;other biological processes	cytosol;nucleus;other cell component	translation activity;nucleic acid binding activity;other molecular function	Pf04774, Pf16174	101145122; 26135	SERBP1	A0A2J8NH98; A0A2J8WPT8; A0A2R8ZVX9; A0A6D2XRP9; G3R4E0; H2R0T6; hsa:26135; Q5VU19; Q5VU20; Q5VU22; Q8NC51; Q8WUH0; Q96SE2; Q9BTY3; Q9BUM4; Q9Y367; Q9Y4S3	ENSG00000142864; ENSGGOG00000010396; ENSPPAG00000027596; ENSPTRG00000023560		Apoptosis-related network due to altered Notch3 in ovarian cancer		1	15	0.762	1.581	1.35	1.036	0.622	0.923	0.987	1.076	0.82	1.702	1.453	1.115	0.67	0.993	1.062	-0.39	0.66	0.43	0.05	-0.68	-0.12	-0.02
High	Master Protein	P33527	Multidrug resistance-associated protein 1 [OS=Homo sapiens]	0	192.924	26	29	102	29	1531	171.5	7.11	319.17	29	cell organization and biogenesis;other metabolic processes;stress response;transport;other biological processes	plasma membrane;other membranes	transporter activity;other molecular function	Pf00005, Pf00664	4363	ABCC1	A3RJX2; C9JPJ4; hsa:4363; O14819; O43333; P33527; P78419; Q59GI9; Q9UQ97; Q9UQ99; Q9UQA0	ENSG00000103222; ENSG00000278183	Antifolate resistance; ABC transporters; Sphingolipid signaling pathway; Vitamin digestion and absorption; MicroRNAs in cancer	Irinotecan pathway; Leukotriene metabolic pathway; TROP2 regulatory signaling	Cytoprotection by HMOX1; ABC-family proteins mediated transport; Paracetamol ADME; Transport of RCbl within the body; Heme degradation; Synthesis of Leukotrienes (LT) and Eoxins (EX)	14	0	0.691	0.973	0.863	0.534	1.194	0.923	0.622	1.258	0.869	1.224	1.085	0.671	1.503	1.161	0.783	-0.53	-0.04	-0.21	-0.91	0.26	-0.12	-0.68
High	Master Protein	P22695	Cytochrome b-c1 complex subunit 2, mitochondrial [OS=Homo sapiens]	0	192.859	61	20	203	20	453	48.4	8.63	628.59	20	protein metabolism;other metabolic processes	other membranes;mitochondrion;nucleus	other molecular function	Pf00675, Pf05193	7385	UQCRC2	B3KSN4; hsa:7385; P22695; Q9BQ05	ENSG00000140740	Oxidative phosphorylation; Metabolic pathways; Cardiac muscle contraction; Thermogenesis; Non-alcoholic fatty liver disease; Alzheimer disease; Parkinson disease; Amyotrophic lateral sclerosis; Huntington disease; Prion disease; Pathways of neurodegeneration; Chemical carcinogenesis; Diabetic cardiomyopathy	Electron transport chain: OXPHOS system in mitochondria; Nonalcoholic fatty liver disease; Mitochondrial complex III assembly	Respiratory electron transport	17	0	0.829	1.453	1.041	0.873	1.799	1.018	0.838	1.413	1.172	2.054	1.472	1.234	2.542	1.439	1.185	-0.27	0.54	0.06	-0.2	0.85	0.03	-0.25
High	Master Protein	Q86VI3	Ras GTPase-activating-like protein IQGAP3 [OS=Homo sapiens]	0	192.707	28	36	131	34	1631	184.6	7.65	344.06	36	cell cycle OR cell proliferation;cell organization and biogenesis;protein metabolism;other metabolic processes;signal transduction;other biological processes	plasma membrane;other membranes;cytosol;other cell component	enzyme regulator activity;cytoskeletal activity;other molecular function	Pf00307, Pf00612, Pf00616, Pf03836	128239	IQGAP3	hsa:128239; Q5T3H8; Q86VI3	ENSG00000183856	Regulation of actin cytoskeleton	Ciliary landscape	RHOC GTPase cycle; RHOA GTPase cycle; CDC42 GTPase cycle; RAC1 GTPase cycle; RHOQ GTPase cycle; RHO GTPases activate IQGAPs; RHOB GTPase cycle; RHOJ GTPase cycle	10	0	0.506	1.438	0.941	0.506	1.628	1.167	0.518	0.822	0.416	1.182	0.773	0.416	1.338	0.959	0.425	-0.98	0.52	-0.09	-0.98	0.7	0.22	-0.95
High	Master Protein	Q9NYU2-1	UDP-glucose:glycoprotein glucosyltransferase 1 [OS=Homo sapiens]	0	192.224	30	33	94	32	1555	177.1	5.63	266.3	33	protein metabolism;other metabolic processes;stress response;other biological processes	ER/Golgi;other cell component	other molecular function	Pf06427, Pf18400, Pf18401, Pf18402, Pf18403, Pf18404	56886	UGGT1	hsa:56886; Q53QP2; Q53SL3; Q8IW30; Q9H8I4; Q9NYU2	ENSG00000136731	Protein processing in endoplasmic reticulum	IL-18 signaling pathway	ER Quality Control Compartment (ERQC)	3	1	0.678	1.101	1.226	0.773	1.267	0.865	0.589	0.578	0.392	0.637	0.709	0.447	0.733	0.5	0.34	-0.56	0.14	0.29	-0.37	0.34	-0.21	-0.76
High	Master Protein	P04049	RAF proto-oncogene serine/threonine-protein kinase [OS=Homo sapiens]	0	192.176	53	25	112	18	648	73	9.2	368.88	25	cell-cell signaling;cell cycle OR cell proliferation;cell organization and biogenesis;protein metabolism;other metabolic processes;stress response;transport;developmental processes;signal transduction;other biological processes	plasma membrane;other membranes;cytosol;mitochondrion;ER/Golgi;nucleus;other cell component	enzyme regulator activity;kinase activity;other molecular function	Pf00130, Pf02196, Pf07714	5894	RAF1	B0LPH8; B2R5N3; hsa:5894; P04049; Q15278; Q9UC20	ENSG00000132155	EGFR tyrosine kinase inhibitor resistance; Endocrine resistance; MAPK signaling pathway; ErbB signaling pathway; Ras signaling pathway; Rap1 signaling pathway; cGMP-PKG signaling pathway; cAMP signaling pathway; Chemokine signaling pathway; FoxO signaling pathway; Sphingolipid signaling pathway; Phospholipase D signaling pathway; Autophagy; mTOR signaling pathway; PI3K-Akt signaling pathway; Apop…	IL-5 signaling pathway; MicroRNAs in cardiomyocyte hypertrophy; Integrin-mediated cell adhesion; Thyroid stimulating hormone (TSH) signaling pathway; Leptin signaling pathway; Follicle stimulating hormone (FSH) signaling pathway; TNF-related weak inducer of apoptosis (TWEAK) signaling pathway; Prolactin signaling pathway; Alzheimer's disease and miRNA effects; Endothelin pathways; Pilocytic astro…	Stimuli-sensing channels; Signaling by BRAF and RAF1 fusions; RAF activation; SHOC2 M1731 mutant abolishes MRAS complex function; Gain-of-function MRAS complexes activate RAF signaling; Signaling by moderate kinase activity BRAF mutants; Paradoxical activation of RAF signaling by kinase inactive BRAF; Signaling downstream of RAS mutants; Signaling by RAF1 mutants; CD209 (DC-SIGN) signaling; Rap1 …	177	7	0.562	1.148	0.782	0.704	1.343	0.719	0.634	4.375	2.457	5.024	3.424	3.08	5.876	3.148	2.774	-0.83	0.2	-0.35	-0.51	0.43	-0.47	-0.66
High	Master Protein	P62140	Serine/threonine-protein phosphatase PP1-beta catalytic subunit [OS=Homo sapiens]	0	192.044	72	19	348	7	327	37.2	6.19	1204.71	19	cell cycle OR cell proliferation;protein metabolism;other metabolic processes;signal transduction;other biological processes	plasma membrane;other membranes;cytosol;nucleus;other cell component	other molecular function	Pf00149, Pf16891	5500	PPP1CB	B2R5V4; D6W565; hsa:5500; P37140; P62140; Q5U087; Q6FG45	ENSG00000213639	mRNA surveillance pathway; cGMP-PKG signaling pathway; cAMP signaling pathway; Oocyte meiosis; Cellular senescence; Adrenergic signaling in cardiomyocytes; Vascular smooth muscle contraction; Hippo signaling pathway; Focal adhesion; Platelet activation; Long-term potentiation; Dopaminergic synapse; Inflammatory mediator regulation of TRP channels; Regulation of actin cytoskeleton; Insulin signali…	Common pathways underlying drug addiction; Focal adhesion; Hippo-Merlin signaling dysregulation; 22q11.2 copy number variation syndrome; Airway smooth muscle cell contraction; Neuroinflammation and glutamatergic signaling; G13 signaling pathway	RHO GTPases activate CIT; RHO GTPases activate PKNs; RHO GTPases Activate ROCKs; Triglyceride catabolism; Regulation of PLK1 Activity at G2/M Transition; Circadian Clock; RAF activation; SHOC2 M1731 mutant abolishes MRAS complex function; Gain-of-function MRAS complexes activate RAF signaling; RHO GTPases activate PAKs; Downregulation of TGF-beta receptor signaling	40	0	0.794	4.138	1.3	0.866	2.841	0.95	0.815	0.575	0.456	2.377	0.747	0.497	1.632	0.546	0.468	-0.33	2.05	0.38	-0.21	1.51	-0.07	-0.29
High	Master Protein	Q9BTX1	Nucleoporin Ndc1 [OS=Homo sapiens]	0	191.636	40	20	150	20	674	76.3	9.09	454.47	20	cell cycle OR cell proliferation;cell organization and biogenesis;transport;other biological processes	plasma membrane;other membranes;cytoskeleton;nucleus;other cell component	other molecular function	Pf09531	55706	NDC1	B4DHA3; B4DQQ5; G3XA81; hsa:55706; Q8NB76; Q9BTX1; Q9H9T6; Q9NSG3; Q9NSG4; Q9NVZ7	ENSG00000058804	Nucleocytoplasmic transport; Amyotrophic lateral sclerosis		Transcriptional regulation by small RNAs; Regulation of HSF1-mediated heat shock response; HCMV Late Events; HCMV Early Events; ISG15 antiviral mechanism; Transport of the SLBP independent Mature mRNA; Transport of the SLBP Dependant Mature mRNA; Transport of Mature mRNA Derived from an Intronless Transcript; Transport of Mature mRNA derived from an Intron-Containing Transcript; Rev-mediated nucl…	31	0	0.451	0.894	0.861	0.416	0.859	0.618	0.402	3.08	1.389	2.754	2.652	1.281	2.646	1.903	1.238	-1.15	-0.16	-0.22	-1.27	-0.22	-0.69	-1.31
High	Master Protein	Q96DF8	Protein DGCR14 [OS=Homo sapiens]	0	191.611	59	22	101	22	476	52.5	7.56	365.08	22	RNA metabolism OR transcription;other metabolic processes;developmental processes	nucleus		Pf09751	8220	ESS2	hsa:8220; Q49AH7; Q96DF8; Q9BTZ4	ENSG00000100056		22q11.2 copy number variation syndrome		1	0	0.908	0.917	0.867	1.054	0.692	0.842	0.975	2.68	2.432	2.457	2.322	2.824	1.854	2.258	2.612	-0.14	-0.13	-0.21	0.08	-0.53	-0.25	-0.04
High	Master Protein	P98175-1	RNA-binding protein 10 [OS=Homo sapiens]	0	191.412	38	27	130	24	930	103.5	5.97	431.21	27	cell cycle OR cell proliferation;RNA metabolism OR transcription;other metabolic processes;other biological processes	nucleus;other cell component	nucleic acid binding activity;other molecular function	Pf00076, Pf00641, Pf01585, Pf17780	465600; 8241	RBM10	A0A0A0MR66; A0A0S2Z4W4; A0A2J8JWT3; A0A2J8WIJ5; C4AM81; H2PVF5; hsa:8241; P98175; Q14136; Q5JRR2; Q9BTE4; Q9BTX0; Q9NTB1	ENSG00000182872; ENSPPYG00000020285			mRNA Splicing - Major Pathway; Processing of Capped Intron-Containing Pre-mRNA	2	3	2.151	0.947	1.662	1.828	1.942	1.566	1.676	0.036	0.077	0.034	0.059	0.065	0.069	0.056	0.06	1.1	-0.08	0.73	0.87	0.96	0.65	0.75
High	Master Protein	Q92538	Golgi-specific brefeldin A-resistance guanine nucleotide exchange factor 1 [OS=Homo sapiens]	0	191.393	24	34	116	34	1859	206.3	5.73	339.17	34	cell organization and biogenesis;other metabolic processes;transport;other biological processes	other membranes;cytosol;ER/Golgi;other cell component	enzyme regulator activity;other molecular function	Pf01369, Pf12783, Pf16213	8729	GBF1	hsa:8729; Q149P0; Q149P1; Q5VXX3; Q92538; Q96CK6; Q96HZ3; Q9H473	ENSG00000107862	Endocytosis		COPI-dependent Golgi-to-ER retrograde traffic; COPI-mediated anterograde transport; trans-Golgi Network Vesicle Budding; VxPx cargo-targeting to cilium	5	0	0.886	0.999	0.987	0.78	1.253	0.994	0.849	1.758	1.557	1.757	1.735	1.371	2.203	1.747	1.492	-0.17	0	-0.02	-0.36	0.33	-0.01	-0.24
High	Master Protein	P55265-1	Double-stranded RNA-specific adenosine deaminase [OS=Homo sapiens]	0	191.288	37	38	108	38	1226	136	8.65	283.92	38	cell organization and biogenesis;RNA metabolism OR transcription;other metabolic processes;stress response;transport;developmental processes;other biological processes	nucleus;other cell component	nucleic acid binding activity;other molecular function	Pf00035, Pf02137, Pf02295	103	ADAR	B1AQQ9; B1AQR0; D3DV76; hsa:103; O15223; O43859; O43860; P55265; Q9BYM3; Q9BYM4	ENSG00000160710	RIG-I-like receptor signaling pathway; Cytosolic DNA-sensing pathway; Measles; Influenza A; Coronavirus disease	Measles virus infection; Cytosolic DNA-sensing pathway	Interferon alpha/beta signaling; C6 deamination of adenosine; Formation of editosomes by ADAR proteins	10	0	0.501	1.145	1.001	0.677	1.308	1.091	0.504	0.983	0.492	1.125	0.984	0.665	1.286	1.072	0.495	-1	0.2	0	-0.56	0.39	0.13	-0.99
High	Master Protein	P50993	Sodium/potassium-transporting ATPase subunit alpha-2 [OS=Homo sapiens]	0	191.158	22	19	259	1	1020	112.2	5.66	733.97	19	other metabolic processes;stress response;transport;developmental processes;signal transduction;other biological processes	plasma membrane;other membranes;other cytoplasmic organelle;other cell component	transporter activity;other molecular function	Pf00122, Pf00689, Pf00690, Pf13246	477	ATP1A2	D3DVE4; hsa:477; P50993; Q07059; Q5JW74; Q86UZ5; Q9UQ25	ENSG00000018625	cGMP-PKG signaling pathway; cAMP signaling pathway; Cardiac muscle contraction; Adrenergic signaling in cardiomyocytes; Insulin secretion; Thyroid hormone synthesis; Thyroid hormone signaling pathway; Aldosterone synthesis and secretion; Aldosterone-regulated sodium reabsorption; Endocrine and other factor-regulated calcium reabsorption; Proximal tubule bicarbonate reclamation; Salivary secretion…	Synaptic vesicle pathway	Potential therapeutics for SARS; Ion homeostasis; Ion transport by P-type ATPases	22	0	1.079	0.893	1.022	1.157	1.111	0.979	0.914	1.025	1.106	0.916	1.048	1.186	1.139	1.004	0.937	0.11	-0.16	0.03	0.21	0.15	-0.03	-0.13
High	Master Protein	Q29RF7-1	Sister chromatid cohesion protein PDS5 homolog A [OS=Homo sapiens]	0	190.725	29	36	113	31	1337	150.7	7.91	278.69	36	cell cycle OR cell proliferation;cell organization and biogenesis;DNA metabolism;other metabolic processes;stress response;other biological processes	plasma membrane;other membranes;cytosol;nucleus;other cell component		Pf20168	105516772; 23244	PDS5A	A0A096NYJ5; A0A2K5IRY9; A0A8D2E9G0; G1UI16; hsa:23244; Q29RF7; Q2TTR5; Q68DF7; Q8N7J4; Q8NG14; Q9Y4D4	ENSCANG00000032966; ENSG00000121892; ENSPANG00000001639; ENSTGEG00000001957		Cohesin complex - Cornelia de Lange syndrome	Separation of Sister Chromatids; Resolution of Sister Chromatid Cohesion; Establishment of Sister Chromatid Cohesion; Cohesin Loading onto Chromatin	5	5	0.891	0.734	1.147	0.744	0.768	0.538	0.554	1.721	1.533	1.263	1.974	1.281	1.322	0.926	0.953	-0.17	-0.45	0.2	-0.43	-0.38	-0.89	-0.85
High	Master Protein	O60318	Germinal-center associated nuclear protein [OS=Homo sapiens]	0	190.521	24	30	113	30	1980	218.3	6.39	339.03	30	cell organization and biogenesis;protein metabolism;other metabolic processes;transport;developmental processes	other membranes;cytosol;nucleus;other cell component	nucleic acid binding activity;other molecular function	Pf03399, Pf16766, Pf16768, Pf16769	8888	MCM3AP	C9JL56; hsa:8888; O60318; Q2M3C1; Q6PJP6; Q9BSY5; Q9UMT4	ENSG00000160294				0	0	0.917	0.989	1.088	1.034	1.115	1.015	0.717	0.963	0.883	0.952	1.048	0.996	1.074	0.978	0.69	-0.12	-0.02	0.12	0.05	0.16	0.02	-0.48
High	Master Protein	Q9BVJ6-1	U3 small nucleolar RNA-associated protein 14 homolog A [OS=Homo sapiens]	0	189.878	49	29	143	29	771	87.9	7.87	381.66	29	RNA metabolism OR transcription;other metabolic processes	cytosol;nucleus;other cell component		Pf04615	10813	UTP14A	A8K7A3; A8MVQ1; B4DQ08; E9PEL7; hsa:10813; Q5JYF1; Q9BVJ6	ENSG00000156697	Ribosome biogenesis in eukaryotes		Major pathway of rRNA processing in the nucleolus and cytosol; rRNA modification in the nucleus and cytosol	3	0	0.701	1.796	1.744	0.95	1.143	0.872	0.705	0.92	0.645	1.652	1.605	0.874	1.052	0.802	0.648	-0.51	0.84	0.8	-0.07	0.19	-0.2	-0.5
High	Master Protein	Q14690	Protein RRP5 homolog [OS=Homo sapiens]	0	189.067	25	40	106	40	1871	208.6	8.87	245.96	40	RNA metabolism OR transcription;other metabolic processes	cytosol;nucleus;other cell component	other molecular function	Pf00575, Pf05843	22984	PDCD11	hsa:22984; Q14690; Q2TA92; Q5W093; Q6P2J3; Q86VQ8; Q9H4P1	ENSG00000148843			Major pathway of rRNA processing in the nucleolus and cytosol; rRNA modification in the nucleus and cytosol	2	0	0.539	0.382	0.423	0.592	0.651	1.299	0.602	0.945	0.51	0.361	0.4	0.559	0.615	1.227	0.569	-0.89	-1.39	-1.24	-0.76	-0.62	0.38	-0.73
High	Master Protein	O00410	Importin-5 [OS=Homo sapiens]	0	188.356	38	27	112	26	1097	123.6	4.94	323.85	27	transport;other biological processes	nucleus;other cell component	enzyme regulator activity;other molecular function	Pf02985, Pf18808, Pf18816, Pf18829	3843	IPO5	B4DZA0; hsa:3843; O00410; O15257; Q5T578; Q86XC7	ENSG00000065150	Nucleocytoplasmic transport		vRNP Assembly	2	1	0.937	1.175	1.482	1.194	0.87	1.091	1.141	0.765	0.717	0.9	1.134	0.914	0.666	0.835	0.873	-0.09	0.23	0.57	0.26	-0.2	0.13	0.19
High	Master Protein	Q9Y4R8	telomere length regulation protein TEL2 homolog [OS=Homo sapiens]	0	188.02	44	27	165	27	837	91.7	5.76	467	27	cell organization and biogenesis;DNA metabolism;other metabolic processes;other biological processes	other membranes;cytosol;nucleus;other cell component	nucleic acid binding activity;other molecular function	Pf10193	9894	TELO2	D3DU73; hsa:9894; O75168; Q7LDV4; Q9BR21; Q9Y4R8	ENSG00000100726	Fanconi anemia pathway; mTOR signaling pathway	Fragile X syndrome; Malignant pleural mesothelioma		4	0	1.091	0.902	0.793	1.098	1.125	1.076	1.018	1.592	1.738	1.436	1.263	1.748	1.792	1.714	1.621	0.13	-0.15	-0.33	0.13	0.17	0.11	0.03
High	Master Protein	Q99832	T-complex protein 1 subunit eta [OS=Homo sapiens]	0	187.307	56	24	161	24	543	59.3	7.65	454.05	24	transport;other biological processes	cytosol;cytoskeleton;other cell component	other molecular function	Pf00118	10574	CCT7	A8K7E6; A8MWI8; B7WNW9; B7Z4T9; B7Z4Z7; hsa:10574; O14871; Q6FI26; Q99832	ENSG00000135624		VEGFA-VEGFR2 signaling; 16p11.2 proximal deletion syndrome	RHOBTB1 GTPase cycle; Formation of tubulin folding intermediates by CCT/TriC; Association of TriC/CCT with target proteins during biosynthesis; Cooperation of PDCL (PhLP1) and TRiC/CCT in G-protein beta folding; Prefoldin mediated transfer of substrate to CCT/TriC; RHOBTB2 GTPase cycle; Folding of actin by CCT/TriC	9	0	1.436	1.137	0.931	0.829	1.257	1.212	0.791	0.479	0.688	0.545	0.446	0.397	0.602	0.581	0.379	0.52	0.19	-0.1	-0.27	0.33	0.28	-0.34
High	Master Protein	Q8IX12	Cell division cycle and apoptosis regulator protein 1 [OS=Homo sapiens]	0	185.74	38	35	142	34	1150	132.7	5.76	383.64	35	cell cycle OR cell proliferation;RNA metabolism OR transcription;other biological processes	nucleus;other cell component	nucleic acid binding activity;other molecular function	Pf02037, Pf14443, Pf14444, Pf19256, Pf19257	55749	CCAR1	A0JLT7; A1L4P7; A8K9D4; B4DNP8; B4DRK8; hsa:55749; Q32NE3; Q5EBM3; Q5VUP6; Q6PIZ0; Q6X935; Q8IX12; Q9H8N4; Q9NVA7; Q9NVQ0; Q9NWM6	ENSG00000060339			mRNA Splicing - Major Pathway	1	1	1.022	0.809	1.191	1.015	0.603	0.602	0.936	1.787	1.827	1.447	2.13	1.814	1.077	1.076	1.673	0.03	-0.31	0.25	0.02	-0.73	-0.73	-0.1
High	Master Protein	Q6ZNB6-1	nf-x1-type zinc finger protein nfxl1 [OS=Homo sapiens]	0	184.347	41	29	157	29	911	101.3	8.41	514.37	29	RNA metabolism OR transcription;other biological processes	nucleus;other cell component	nucleic acid binding activity;other molecular function	Pf01422	152518	NFXL1	B1Q2K1; hsa:152518; Q6ZNB6; Q86VG1; Q8WVH1	ENSG00000170448				0	0	0.857	1.197	1.972	0.803	1.302	0.831	0.779	1.735	1.487	2.077	3.421	1.392	2.259	1.441	1.352	-0.22	0.26	0.98	-0.32	0.38	-0.27	-0.36
High	Master Protein	P39023	60S ribosomal protein L3 [OS=Homo sapiens]	0	183.299	50	22	250	22	403	46.1	10.18	691.35	22	protein metabolism;other metabolic processes;other biological processes	cytosol;translational apparatus;nucleus;other cell component	nucleic acid binding activity;other molecular function	Pf00297	6122	RPL3	B2RDV9; hsa:6122; P39023; Q15548; Q5I0G0	ENSG00000100316	Ribosome; Coronavirus disease	Cytoplasmic ribosomal proteins	Regulation of expression of SLITs and ROBOs; L13a-mediated translational silencing of Ceruloplasmin expression; Formation of a pool of free 40S subunits; GTP hydrolysis and joining of the 60S ribosomal subunit; Major pathway of rRNA processing in the nucleolus and cytosol; Nonsense Mediated Decay (NMD) enhanced by the Exon Junction Complex (EJC); SRP-dependent cotranslational protein targeting to…	16	0	1.302	0.999	1.145	1.415	1.294	1.123	1.149	0.898	1.169	0.897	1.027	1.27	1.162	1.008	1.031	0.38	0	0.19	0.5	0.37	0.17	0.2
High	Master Protein	Q93008-1	Isoform 2 of Probable ubiquitin carboxyl-terminal hydrolase FAF-X [OS=Homo sapiens]	0	182.779	18	37	103	37	2554	290.3	5.8	257.94	37	cell cycle OR cell proliferation;cell organization and biogenesis;protein metabolism;other metabolic processes;transport;developmental processes;signal transduction;other biological processes	cytosol;cytoskeleton;nucleus;other cell component	other molecular function	Pf00443, Pf12030	465582; 8239	USP9X	A0A2J8JDU3; A0A803KI42; hsa:8239; K7BGY2; O75550; Q8WWT3; Q8WX12; Q93008	ENSG00000124486		Ciliopathies; Bardet-Biedl syndrome	Ub-specific processing proteases; Amyloid fiber formation; Synthesis of active ubiquitin: roles of E1 and E2 enzymes; Peroxisomal protein import; RHOV GTPase cycle; RHOU GTPase cycle; Downregulation of SMAD2/3:SMAD4 transcriptional activity	9	0	3.46	0.615	1.379	4.053	0.875	1.94	3.289	1.196	4.139	0.736	1.649	4.848	1.047	2.321	3.935	1.79	-0.7	0.46	2.02	-0.19	0.96	1.72
High	Master Protein	Q9UNF1	Melanoma-associated antigen D2 [OS=Homo sapiens]	0	182.5	42	21	114	19	606	64.9	9.32	358.8	21	transport;other biological processes	non-structural extracellular;cytosol;nucleus;other cell component		Pf01454	10916	MAGED2	A6NMX0; hsa:10916; O76058; Q5BJF3; Q8NAL6; Q9H218; Q9P0U9; Q9UM52; Q9UNF1	ENSG00000102316			Platelet degranulation	1	1	1.01	0.231	0.731	0.842	0.289	0.981	0.815	2.747	2.773	0.634	2.008	2.314	0.795	2.695	2.239	0.01	-2.12	-0.45	-0.25	-1.79	-0.03	-0.29
High	Master Protein	Q9Y2L1-1	exosome complex exonuclease RRP44 [OS=Homo sapiens]	0	182.231	48	35	101	35	958	108.9	7.14	271	35	RNA metabolism OR transcription;other metabolic processes	cytosol;nucleus;other cytoplasmic organelle;other cell component	enzyme regulator activity;nucleic acid binding activity;other molecular function	Pf00773, Pf13638, Pf17215, Pf17216, Pf17849	22894	DIS3	A6NI21; B2RBL2; hsa:22894; Q5W0P7; Q5W0P8; Q658Z7; Q7Z481; Q8WWI2; Q9UG36; Q9Y2L1	ENSG00000083520	RNA degradation		Major pathway of rRNA processing in the nucleolus and cytosol; ATF4 activates genes in response to endoplasmic reticulum stress; KSRP (KHSRP) binds and destabilizes mRNA; Tristetraprolin (TTP, ZFP36) binds and destabilizes mRNA; Butyrate Response Factor 1 (BRF1) binds and destabilizes mRNA; mRNA decay by 3' to 5' exoribonuclease	7	0	0.923	1.307	1.035	0.556	1.67	0.881	0.467	0.806	0.745	1.054	0.835	0.448	1.347	0.71	0.376	-0.11	0.39	0.05	-0.85	0.74	-0.18	-1.1
High	Master Protein	Q14008	Cytoskeleton-associated protein 5 [OS=Homo sapiens]	0	181.19	23	39	105	39	2032	225.4	7.8	264.74	39	cell cycle OR cell proliferation;cell organization and biogenesis;transport;other biological processes	plasma membrane;other membranes;cytosol;cytoskeleton;nucleus;other cell component	cytoskeletal activity;other molecular function	Pf02985, Pf12348	9793	CKAP5	hsa:9793; Q05D70; Q0VAX7; Q0VAX8; Q14008; Q14668; Q2TA89; Q6NSH4	ENSG00000175216			Separation of Sister Chromatids; Resolution of Sister Chromatid Cohesion; Recruitment of NuMA to mitotic centrosomes; RHO GTPases Activate Formins; EML4 and NUDC in mitotic spindle formation; Regulation of PLK1 Activity at G2/M Transition; Loss of Nlp from mitotic centrosomes; Recruitment of mitotic centrosome proteins and complexes; Anchoring of the basal body to the plasma membrane; AURKA Activ…	13	0	0.96	1.213	1.167	1.029	1.347	1.019	0.935	0.793	0.761	0.961	0.925	0.816	1.068	0.808	0.741	-0.06	0.28	0.22	0.04	0.43	0.03	-0.1
High	Master Protein	Q92878	DNA repair protein Rad50 [OS=Homo sapiens]	0	181.152	31	38	111	38	1312	153.8	6.89	271.79	38	cell cycle OR cell proliferation;cell organization and biogenesis;DNA metabolism;other metabolic processes;stress response;signal transduction;other biological processes	nucleus;other cell component	nucleic acid binding activity;other molecular function	Pf04423, Pf13476, Pf13558	10111	RAD50	B9EGF5; hsa:10111; O43254; Q6GMT7; Q6P5X3; Q92878; Q9UP86	ENSG00000113522	Homologous recombination; Non-homologous end-joining; Cellular senescence	miRNA regulation of DNA damage response; Homologous recombination; DDX1 as a regulatory component of the Drosha microprocessor; ATM signaling in development and disease ; Breast cancer pathway; Joubert syndrome; DNA repair pathways, full network; SMC1/SMC3 role in DNA damage - Cornelia de Lange Syndrome; DNA damage response	Resolution of D-loop Structures through Holliday Junction Intermediates; Recruitment and ATM-mediated phosphorylation of repair and signaling proteins at DNA double strand breaks; Regulation of TP53 Activity through Phosphorylation; Processing of DNA double-strand break ends; Presynaptic phase of homologous DNA pairing and strand exchange; G2/M DNA damage checkpoint; Resolution of D-loop Structur…	32	0	0.743	1.078	0.873	0.559	0.971	1.04	0.957	1.06	0.788	1.143	0.925	0.593	1.03	1.103	1.015	-0.43	0.11	-0.2	-0.84	-0.04	0.06	-0.06
High	Master Protein	Q14807	Kinesin-like protein KIF22 [OS=Homo sapiens]	0	180.709	49	24	91	24	665	73.2	9.45	237.98	24	cell cycle OR cell proliferation;cell organization and biogenesis;DNA metabolism;other metabolic processes;stress response;other biological processes	cytosol;cytoskeleton;nucleus;other cell component	cytoskeletal activity;nucleic acid binding activity;other molecular function	Pf00225, Pf12836	3835	KIF22	B2R5M0; B7Z265; hsa:3835; O60845; O94814; Q14807; Q53F58; Q9BT46	ENSG00000079616	Progesterone-mediated oocyte maturation	16p11.2 proximal deletion syndrome	COPI-dependent Golgi-to-ER retrograde traffic; MHC class II antigen presentation; Kinesins	5	0	0.75	1.13	1.074	0.778	0.826	0.834	0.707	2.129	1.596	2.406	2.287	1.657	1.758	1.775	1.504	-0.42	0.18	0.1	-0.36	-0.28	-0.26	-0.5
High	Master Protein	P12956	X-ray repair cross-complementing protein 6 [OS=Homo sapiens]	0	180.67	54	29	163	29	609	69.8	6.64	437.23	29	cell organization and biogenesis;DNA metabolism;other metabolic processes;stress response;other biological processes	non-structural extracellular;cytosol;nucleus;other cell component	nucleic acid binding activity;other molecular function	Pf02037, Pf02735, Pf03730, Pf03731	2547	XRCC6	B1AHC8; hsa:2547; P12956; Q6FG89; Q9UCQ2; Q9UCQ3	ENSG00000196419	Non-homologous end-joining	Non-homologous end joining; DNA repair pathways, full network	Neutrophil degranulation; Cytosolic sensors of pathogen-associated DNA ; Nonhomologous End-Joining (NHEJ); 2-LTR circle formation; IRF3-mediated induction of type I IFN	8	0	1.977	0.766	1.336	1.058	1.155	0.951	1.22	0.537	1.061	0.411	0.717	0.568	0.62	0.51	0.655	0.98	-0.38	0.42	0.08	0.21	-0.07	0.29
High	Master Protein	Q8N1G4	Leucine-rich repeat-containing protein 47 [OS=Homo sapiens]	0	180.651	56	25	147	25	583	63.4	8.28	445.65	25	protein metabolism;RNA metabolism OR transcription;other metabolic processes		other molecular function	Pf00560, Pf03483, Pf12799	57470	LRRC47	hsa:57470; Q8N1G4; Q9ULN5	ENSG00000130764				0	0	0.81	1.251	0.853	1.071	0.945	1.363	1.087	1.057	0.856	1.322	0.901	1.132	0.999	1.441	1.149	-0.3	0.32	-0.23	0.1	-0.08	0.45	0.12
High	Master Protein	P12004	proliferating cell nuclear antigen [OS=Homo sapiens]	0	180.587	72	16	231	16	261	28.8	4.69	719.75	16	cell cycle OR cell proliferation;cell organization and biogenesis;DNA metabolism;other metabolic processes;stress response;developmental processes;other biological processes	cytoskeleton;nucleus;other cell component	signal transduction activity or receptor binding;enzyme regulator activity;nucleic acid binding activity;other molecular function	Pf00705, Pf02747	5111	PCNA	B2R897; D3DW02; hsa:5111; P12004	ENSG00000132646	DNA replication; Base excision repair; Nucleotide excision repair; Mismatch repair; Cell cycle; Tight junction; Hepatitis B	Cell cycle; Retinoblastoma gene in cancer; Primary focal segmental glomerulosclerosis (FSGS); Oxidative damage response; EGF/EGFR signaling pathway; G1 to S cell cycle control; DNA replication; Hepatitis B infection; Base excision repair; Nucleotide excision repair; 7q11.23 copy number variation syndrome; DNA repair pathways, full network; 16p11.2 proximal deletion syndrome; p53 transcriptional g…	E3 ubiquitin ligases ubiquitinate target proteins; SUMOylation of DNA replication proteins; Termination of translesion DNA synthesis; TP53 Regulates Transcription of Genes Involved in G2 Cell Cycle Arrest; HDR through Homologous Recombination (HRR); Dual incision in TC-NER; Gap-filling DNA repair synthesis and ligation in TC-NER; Translesion synthesis by REV1; Translesion synthesis by POLK; Trans…	49	0	1.491	0.779	1.181	1.771	0.902	1.245	1.584	0.876	1.306	0.683	1.034	1.552	0.79	1.091	1.388	0.58	-0.36	0.24	0.82	-0.15	0.32	0.66
High	Master Protein	Q5THK1-1	Protein PRR14L [OS=Homo sapiens]	0	179.734	25	37	83	36	2151	237.2	6.33	202.18	37				Pf15386	253143	PRR14L	hsa:253143; Q5THK1; Q5THK4; Q6ZNN1; Q6ZWH0; Q8IW74; Q9H5T4	ENSG00000183530				0	1	1.032	1.274	1.947	1.388	1.177	0.736	1.297	1.089	1.124	1.388	2.121	1.511	1.282	0.801	1.413	0.05	0.35	0.96	0.47	0.24	-0.44	0.38
High	Master Protein	P85037-1	Forkhead box protein K1 [OS=Homo sapiens]	0	178.863	47	27	203	24	733	75.4	9.32	559.68	27	RNA metabolism OR transcription;other metabolic processes;stress response;other biological processes	nucleus;other cell component	nucleic acid binding activity;other molecular function	Pf00250, Pf00498	221937	FOXK1	hsa:221937; P85037	ENSG00000164916			UCH proteinases	1	3	0.773	1.168	0.992	0.778	0.717	0.721	0.734	2.056	1.589	2.401	2.04	1.598	1.474	1.482	1.509	-0.37	0.22	-0.01	-0.36	-0.48	-0.47	-0.45
High	Master Protein	Q8N442	translation factor GUF1, mitochondrial [OS=Homo sapiens]	0	178.203	48	25	102	25	669	74.3	8.59	330.12	25	protein metabolism;other metabolic processes;other biological processes	other membranes;mitochondrion	translation activity;other molecular function	Pf00009, Pf00679, Pf03144, Pf06421	60558	GUF1	hsa:60558; Q5XKM8; Q8N442; Q9H710; Q9H8U4	ENSG00000151806				0	0	0.497	1.281	0.839	0.563	1.251	0.788	0.473	1.504	0.747	1.927	1.262	0.847	1.882	1.185	0.711	-1.01	0.36	-0.25	-0.83	0.32	-0.34	-1.08
High	Master Protein	P50454	Serpin H1 [OS=Homo sapiens]	0	178.057	54	18	177	18	418	46.4	8.69	617.09	18	cell organization and biogenesis;protein metabolism;other metabolic processes;stress response;developmental processes;other biological processes	non-structural extracellular;other membranes;ER/Golgi	enzyme regulator activity;other molecular function	Pf00079	871	SERPINH1	B3KVJ3; hsa:871; P29043; P50454; Q5XPB4; Q6NSJ6; Q8IY96; Q9NP88	ENSG00000149257		Endochondral ossification; Type I collagen synthesis in the context of osteogenesis imperfecta; Endochondral ossification with skeletal dysplasias; 15q13.3 copy number variation syndrome	Collagen biosynthesis and modifying enzymes	5	0	0.842	1.281	0.918	0.856	1.349	0.861	0.84	0.716	0.603	0.917	0.657	0.613	0.965	0.616	0.601	-0.25	0.36	-0.12	-0.22	0.43	-0.22	-0.25
High	Master Protein	O15269	serine palmitoyltransferase 1 [OS=Homo sapiens]	0	177.858	54	21	212	21	473	52.7	6.01	621.63	21	other metabolic processes;other biological processes	other membranes;ER/Golgi	other molecular function	Pf00155	10558	SPTLC1	A8K681; hsa:10558; O15269; Q5VWB4; Q96IX6	ENSG00000090054	Sphingolipid metabolism; Metabolic pathways; Sphingolipid signaling pathway	Sphingolipid pathway; Neurodegeneration with brain iron accumulation (NBIA) subtypes pathway; Sphingolipid metabolism overview; Sphingolipid metabolism: integrated pathway; Biosynthesis and turnover of 1-deoxy-sphingoid bases	Sphingolipid de novo biosynthesis	9	0	0.824	1.178	0.908	0.758	1.297	0.813	0.796	1.951	1.608	2.298	1.772	1.478	2.531	1.586	1.554	-0.28	0.24	-0.14	-0.4	0.38	-0.3	-0.33
High	Master Protein	P26641	elongation factor 1-gamma [OS=Homo sapiens]	0	177.316	51	22	235	22	437	50.1	6.67	617.78	22	protein metabolism;other metabolic processes;other biological processes	cytosol;other cell component	nucleic acid binding activity	Pf00043, Pf00647, Pf02798	1937	EEF1G	B4DTG2; hsa:1937; P26641; Q6PJ62; Q6PK31; Q96CU2; Q9P196	ENSG00000254772	Legionellosis	Translation factors	Signaling by ALK fusions and activated point mutants; Eukaryotic Translation Elongation	4	0	1.03	0.854	1.009	0.97	1.359	1.227	0.951	1.163	1.198	0.993	1.173	1.127	1.58	1.426	1.106	0.04	-0.23	0.01	-0.04	0.44	0.29	-0.07
High	Master Protein	P04406-1	glyceraldehyde-3-phosphate dehydrogenase [OS=Homo sapiens]	0	176.906	58	18	242	18	335	36	8.46	769.99	18	cell organization and biogenesis;protein metabolism;other metabolic processes;stress response;other biological processes	plasma membrane;other membranes;cytosol;cytoskeleton;nucleus;other cell component	enzyme regulator activity;cytoskeletal activity;other molecular function	Pf00044, Pf02800	100978702; 100991849; 101154517; 2597; 451783	GAPDH; HEL-S-162eP; LOC117800120	A0A2J8JEW8; A0A2R9BWP9; A0A6B0SDR2; A0A6D2X996; A0A7N5JUC0; A0A8C0GXV5; E7EUT4; G3R288; ggo:101154517; H2Q5A6; hsa:2597; P00354; P04406; pps:100978702; pps:100991849; Q53X65; V9HVZ4	ENSAMEG00000025937; ENSCABG00000011114; ENSG00000111640; ENSGGOG00000009553; ENSPPAG00000039909; ENSPTRG00000004577	Glycolysis / Gluconeogenesis; Metabolic pathways; Carbon metabolism; Biosynthesis of amino acids; HIF-1 signaling pathway; Alzheimer disease; Pathogenic Escherichia coli infection; Salmonella infection; Diabetic cardiomyopathy	Cori cycle; Alzheimer's disease and miRNA effects; HIF1A and PPARG regulation of glycolysis; VEGFA-VEGFR2 signaling; Clear cell renal cell carcinoma pathways; Metabolic reprogramming in colon cancer; Aerobic glycolysis; 7q11.23 copy number variation syndrome; Glycolysis in senescence; Alzheimer's disease; Sildenafil treatment; Glycolysis and gluconeogenesis; Sudden infant death syndrome (SIDS) su…	Glycolysis; Gluconeogenesis	24	0	1.262	0.721	0.936	0.944	0.966	1.076	1.053	0.249	0.315	0.18	0.233	0.235	0.241	0.268	0.262	0.34	-0.47	-0.1	-0.08	-0.05	0.11	0.07
High	Master Protein	Q9BSJ2-1	Gamma-tubulin complex component 2 [OS=Homo sapiens]	0	176.868	41	30	133	30	902	102.5	6.84	391.96	30	cell cycle OR cell proliferation;cell organization and biogenesis;developmental processes	cytosol;cytoskeleton;nucleus	cytoskeletal activity	Pf04130, Pf17681	10844	TUBGCP2	B4DM18; B7ZKL8; F5H4E0; F5H4L0; hsa:10844; O43632; Q5VWX7; Q9BSJ2	ENSG00000130640		15q11.2 copy number variation syndrome	Recruitment of NuMA to mitotic centrosomes; Recruitment of mitotic centrosome proteins and complexes	3	0	0.813	0.951	0.688	0.954	1.152	1.299	0.74	1.697	1.379	1.614	1.168	1.619	1.954	2.203	1.255	-0.3	-0.07	-0.54	-0.07	0.2	0.38	-0.43
High	Master Protein	Q15058	Kinesin-like protein KIF14 [OS=Homo sapiens]	0	176.772	27	40	96	40	1648	186.4	7.91	238.33	40	cell adhesion;cell cycle OR cell proliferation;cell organization and biogenesis;protein metabolism;other metabolic processes;developmental processes;other biological processes	cytosol;cytoskeleton;nucleus;other cell component	cytoskeletal activity;other molecular function	Pf00225, Pf00498, Pf16183	9928	KIF14	hsa:9928; Q14CI8; Q15058; Q4G0A5; Q5T1W3	ENSG00000118193			RND2 GTPase cycle; RND1 GTPase cycle; RHO GTPases activate CIT	3	0	0.921	1.05	1.296	1.042	0.699	0.678	1.041	1.234	1.136	1.296	1.599	1.286	0.863	0.837	1.285	-0.12	0.07	0.37	0.06	-0.52	-0.56	0.06
High	Master Protein	O43663-1	Protein regulator of cytokinesis 1 [OS=Homo sapiens]	0	176.767	60	28	103	2	620	71.6	6.68	294.3	28	cell cycle OR cell proliferation;cell organization and biogenesis;other biological processes	plasma membrane;other membranes;cytosol;cytoskeleton;nucleus;other cell component	cytoskeletal activity;other molecular function	Pf03999	9055	PRC1	A6NC44; B4DLR1; H9KV59; hsa:9055; O43663; Q9BSB6	ENSG00000198901			RHO GTPases activate CIT	1	26	0.808	2.325	2.574	1.281	1.171	0.74	0.776	1.109	0.896	2.578	2.855	1.421	1.298	0.821	0.86	-0.31	1.22	1.36	0.36	0.23	-0.43	-0.37
High	Master Protein	P14866	Heterogeneous nuclear ribonucleoprotein L [OS=Homo sapiens]	0	176.754	48	19	168	18	589	64.1	8.22	496.73	19	RNA metabolism OR transcription;other metabolic processes;stress response;other biological processes	cytosol;nucleus;other cell component	nucleic acid binding activity	Pf00076, Pf11835, Pf13893	3191	HNRNPL	A6ND69; A6NIT8; hsa:3191; P14866; Q9H3P3	ENSG00000104824; ENSG00000282947		mRNA processing; Hippocampal synaptogenesis and neurogenesis	mRNA Splicing - Major Pathway; Processing of Capped Intron-Containing Pre-mRNA	4	1	1.303	1.3	1.125	1.055	1.598	1.005	1.026	1.218	1.587	1.583	1.37	1.285	1.946	1.224	1.25	0.38	0.38	0.17	0.08	0.68	0.01	0.04
High	Master Protein	P51530	DNA replication ATP-dependent helicase/nuclease DNA2 [OS=Homo sapiens]	0	176.478	32	31	95	31	1060	120.3	7.74	292.9	31	cell cycle OR cell proliferation;cell organization and biogenesis;DNA metabolism;RNA metabolism OR transcription;other metabolic processes;stress response;signal transduction;other biological processes	mitochondrion;nucleus;other cell component	nucleic acid binding activity;other molecular function	Pf08696, Pf13086, Pf13087	1763	DNA2	hsa:1763; P51530; Q2NKM1; Q5TC49; Q5TC50; Q6P455; Q6PI80; Q7Z6H9; Q8N346	ENSG00000138346	DNA replication		Resolution of D-loop Structures through Holliday Junction Intermediates; Regulation of TP53 Activity through Phosphorylation; Processing of DNA double-strand break ends; Presynaptic phase of homologous DNA pairing and strand exchange; G2/M DNA damage checkpoint; Resolution of D-loop Structures through Synthesis-Dependent Strand Annealing (SDSA); Defective homologous recombination repair (HRR) due…	17	0	0.962	1.256	1.304	1.258	1.348	0.807	0.944	0.926	0.891	1.163	1.207	1.165	1.248	0.748	0.874	-0.06	0.33	0.38	0.33	0.43	-0.31	-0.08
High	Master Protein	P27816-4	Isoform 4 of Microtubule-associated protein 4 [OS=Homo sapiens]	0	176.207	35	25	191	6	872	91.1	9.42	512.55	25						MAP4	P27816-4					0	0	0.882	0.587	0.976	0.963	0.478	0.452	0.915	2.091	1.844	1.227	2.042	2.014	1	0.945	1.912	-0.18	-0.77	-0.03	-0.05	-1.06	-1.15	-0.13
High	Master Protein	O60313-10	Isoform 4 of Dynamin-like 120 kDa protein, mitochondrial [OS=Homo sapiens]	0	175.617	40	33	132	33	1015	117.7	7.77	362.15	33						OPA1	O60313-10					0	0	1.238	0.208	1.092	1.387	0.232	1.082	0.996	1.099	1.361	0.228	1.2	1.525	0.255	1.189	1.095	0.31	-2.27	0.13	0.47	-2.11	0.11	-0.01
High	Master Protein	Q12906-7	Isoform 7 of Interleukin enhancer-binding factor 3 [OS=Homo sapiens]	0	175.53	41	29	131	26	898	95.7	8.81	355.21	29						ILF3	Q12906-7					0	3	1.257	0.857	0.973	1.05	0.977	1.065	1.02	0.675	0.848	0.578	0.657	0.709	0.659	0.719	0.689	0.33	-0.22	-0.04	0.07	-0.03	0.09	0.03
High	Master Protein	Q9NQW6	Anillin [OS=Homo sapiens]	0	175.07	37	37	90	37	1124	124.1	8.07	214.92	37	cell cycle OR cell proliferation;cell organization and biogenesis;other biological processes	cytosol;cytoskeleton;nucleus;other cell component	cytoskeletal activity	Pf00169, Pf08174, Pf16018	54443	ANLN	hsa:54443; Q5CZ78; Q6NSK5; Q9H8Y4; Q9NQW6; Q9NVN9; Q9NVP0	ENSG00000011426		Retinoblastoma gene in cancer; Nephrotic syndrome	RHOC GTPase cycle; RHOA GTPase cycle; RHOB GTPase cycle	5	0	0.568	2.304	1.496	0.687	1.133	0.763	0.727	1.756	0.997	4.046	2.627	1.206	1.989	1.34	1.276	-0.82	1.2	0.58	-0.54	0.18	-0.39	-0.46
High	Master Protein	P06733-1	alpha-enolase [OS=Homo sapiens]	0	174.55	66	22	168	18	434	47.1	7.39	510.78	22	RNA metabolism OR transcription;other metabolic processes;other biological processes	plasma membrane;other membranes;cytosol;cytoskeleton;nucleus;other cell component	nucleic acid binding activity;other molecular function	Pf00113, Pf03952	100995093; 101137139; 2023; 457913	ENO1; HEL-S-17; LOC117800423	A0A024R4F1; A0A0K0K1K8; A0A2J8KXV1; A0A2R8Z7M2; A0A6D2XLP9; A0A6D2Y6P9; A0A6V7GVT4; A0A7N5J8K3; A0A8I5TQD9; B2RD59; G2HFA5; G3R4B2; ggo:101137139; hsa:2023; P06733; P22712; pps:100995093; ptr:457913; Q16704; Q4TUS4; Q53FT9; Q53HR3; Q658M5; Q6GMP2; Q71V37; Q7Z3V6; Q8WU71; Q96GV1; Q9BT62; Q9UCH6; Q9UM55	ENSAMEG00000029491; ENSG00000074800; ENSGGOG00000010357; ENSPPAG00000003541; ENSPPYG00000001920; ENSPTRG00000000109	Glycolysis / Gluconeogenesis; Metabolic pathways; Carbon metabolism; Biosynthesis of amino acids; RNA degradation; HIF-1 signaling pathway	Clear cell renal cell carcinoma pathways; Metabolic reprogramming in colon cancer; Aerobic glycolysis; IL-18 signaling pathway; Glycolysis and gluconeogenesis	Glycolysis; Gluconeogenesis; Manipulation of host energy metabolism	14	4	0.695	0.645	0.753	0.912	0.944	1.192	1.034	0.342	0.237	0.221	0.258	0.312	0.323	0.407	0.353	-0.53	-0.63	-0.41	-0.13	-0.08	0.25	0.05
High	Master Protein	O43175	D-3-phosphoglycerate dehydrogenase [OS=Homo sapiens]	0	174.173	47	20	197	20	533	56.6	6.71	605.61	20	cell cycle OR cell proliferation;cell organization and biogenesis;other metabolic processes;developmental processes;other biological processes	cytosol	other molecular function	Pf00389, Pf02826, Pf19304	26227	PHGDH	B2RD08; hsa:26227; O43175; Q5SZU3; Q9BQ01	ENSG00000092621	Glycine, serine and threonine metabolism; Cysteine and methionine metabolism; Metabolic pathways; Carbon metabolism; Biosynthesis of amino acids	Trans-sulfuration, one-carbon metabolism and related pathways; Clear cell renal cell carcinoma pathways; Neuroinflammation and glutamatergic signaling; Amino acid metabolism in triple-negative breast cancer cells	Serine biosynthesis	10	0	0.696	0.812	0.473	0.579	1.033	0.965	0.728	1.236	0.861	1.003	0.584	0.716	1.277	1.193	0.9	-0.52	-0.3	-1.08	-0.79	0.05	-0.05	-0.46
High	Master Protein	O95782	AP-2 complex subunit alpha-1 [OS=Homo sapiens]	0	174.045	40	28	108	18	977	107.5	7.03	311.66	28	transport;other biological processes	plasma membrane;other membranes;cytosol;ER/Golgi;other cytoplasmic organelle;other cell component	signal transduction activity or receptor binding;other molecular function	Pf01602, Pf02296, Pf02883	160	AP2A1	hsa:160; O95782; Q96CI7; Q96PP6; Q96PP7; Q9H070	ENSG00000196961	Endocytosis; Synaptic vesicle cycle; Endocrine and other factor-regulated calcium reabsorption; Huntington disease	Synaptic vesicle pathway; VEGFA-VEGFR2 signaling; GABA receptor signaling; EGF/EGFR signaling pathway; Fragile X syndrome; mBDNF and proBDNF regulation of GABA neurotransmission	Potential therapeutics for SARS; Recycling pathway of L1; MHC class II antigen presentation; Cargo recognition for clathrin-mediated endocytosis; WNT5A-dependent internalization of FZD4; EPH-ephrin mediated repulsion of cells; LDL clearance; Trafficking of GluR2-containing AMPA receptors; Nef Mediated CD4 Down-regulation; Retrograde neurotrophin signalling; Nef Mediated CD8 Down-regulation; WNT5A…	24	10	0.601	1.671	1.605	0.391	2.333	0.639	0.345	0.734	0.442	1.227	1.179	0.287	1.714	0.469	0.253	-0.73	0.74	0.68	-1.35	1.22	-0.65	-1.54
High	Master Protein	Q6Y7W6-1	GRB10-interacting GYF protein 2 [OS=Homo sapiens]	0	173.892	23	28	112	28	1299	150	5.54	330.99	28	cell cycle OR cell proliferation;protein metabolism;other metabolic processes;stress response;developmental processes;signal transduction;other biological processes	cytosol;ER/Golgi;other cytoplasmic organelle;other cell component	other molecular function	Pf02213	26058	GIGYF2	A6H8W4; B9EG55; E9PBB0; hsa:26058; O75137; Q6Y7W6; Q7Z2Z8; Q7Z3I2; Q96HU4; Q9NV82	ENSG00000204120		VEGFA-VEGFR2 signaling		1	0	0.394	3.398	0.905	0.622	1.959	0.69	0.526	0.856	0.338	2.911	0.775	0.533	1.678	0.591	0.45	-1.34	1.76	-0.14	-0.68	0.97	-0.54	-0.93
High	Master Protein	Q9H3U1	Protein unc-45 homolog A [OS=Homo sapiens]	0	173.664	37	29	99	29	944	103	6.07	251.94	29	other biological processes	cytosol;ER/Golgi;nucleus;other cell component	other molecular function	Pf11701, Pf13181, Pf13432	55898	UNC45A	A8K6F7; hsa:55898; Q7L3Y6; Q9H3U1; Q9H3U8; Q9NSE8; Q9NSE9	ENSG00000140553				0	0	0.647	0.751	0.606	0.569	0.954	0.945	0.613	1.376	0.891	1.033	0.834	0.783	1.313	1.3	0.844	-0.63	-0.41	-0.72	-0.81	-0.07	-0.08	-0.7
High	Master Protein	Q96EV2	RNA-binding protein 33 [OS=Homo sapiens]	0	173.497	27	21	126	21	1170	129.9	6.93	401.94	21					155435	RBM33	A4D244; B5MC24; hsa:155435; Q52LF5; Q75LN9; Q75ML5; Q96EV2; Q9NSV0	ENSG00000184863				0	0	0.757	2.648	1.766	1.811	1.372	1.022	1.87	2.167	1.641	5.737	3.826	3.924	2.972	2.214	4.051	-0.4	1.4	0.82	0.86	0.46	0.03	0.9
High	Master Protein	Q15386-1	Ubiquitin-protein ligase E3C [OS=Homo sapiens]	0	173.409	35	30	104	30	1083	123.8	6.71	263.72	30	protein metabolism;other metabolic processes	other cell component	other molecular function	Pf00632	9690	UBE3C	A4D235; A6NCP3; hsa:9690; Q15386; Q8TC15; Q96CR4; Q9UDU3	ENSG00000009335	Ubiquitin mediated proteolysis		Antigen processing: Ubiquitination & Proteasome degradation	2	0	0.719	1.066	0.888	0.719	1.357	0.869	0.708	1.796	1.291	1.913	1.594	1.292	2.437	1.56	1.272	-0.48	0.09	-0.17	-0.48	0.44	-0.2	-0.5
High	Master Protein	Q99666	RANBP2-like and GRIP domain-containing protein 5/6 [OS=Homo sapiens]	0	173.115	23	33	157	6	1765	198.8	6.42	372.13	33	transport;other biological processes	nucleus;other cell component		Pf00638, Pf01465, Pf16704	729540; 84220	RGPD5; RGPD6	hsa:729540; hsa:84220; Q53QN2; Q53T03; Q59GM7; Q99666; Q9H0B2	ENSG00000015568; ENSG00000183054				0	4	0.824	0.833	0.76	0.8	1.043	1.027	0.637	0.758	0.625	0.632	0.576	0.607	0.791	0.779	0.483	-0.28	-0.26	-0.4	-0.32	0.06	0.04	-0.65
High	Master Protein	P22102-1	trifunctional purine biosynthetic protein adenosine-3 [OS=Homo sapiens]	0	172.268	36	24	91	24	1010	107.7	6.7	248.42	24	other metabolic processes;developmental processes;other biological processes	cytosol	other molecular function	Pf00551, Pf00586, Pf01071, Pf02769, Pf02843, Pf02844	2618	GART	A8K945; A8KA32; D3DSF3; D3DSF4; hsa:2618; O14659; P22102; Q52M77	ENSG00000159131; ENSG00000262473	Purine metabolism; One carbon pool by folate; Metabolic pathways; Antifolate resistance	Folate metabolism; One-carbon metabolism; Metabolic reprogramming in colon cancer	Purine ribonucleoside monophosphate biosynthesis	8	0	1.404	1.117	1.222	0.795	1.64	0.899	0.689	0.789	1.107	0.881	0.964	0.627	1.294	0.709	0.543	0.49	0.16	0.29	-0.33	0.71	-0.15	-0.54
High	Master Protein	Q8NCN4	E3 ubiquitin-protein ligase RNF169 [OS=Homo sapiens]	0	172.203	46	29	116	29	708	77.1	9.1	336.39	29	protein metabolism;DNA metabolism;other metabolic processes;stress response;other biological processes	cytosol;nucleus;other cell component	other molecular function	Pf13920	254225	RNF169	hsa:254225; Q6N015; Q8NCN4	ENSG00000166439				0	0	0.884	1.285	1.134	0.954	0.91	0.801	0.802	1.871	1.655	2.404	2.122	1.785	1.703	1.498	1.501	-0.18	0.36	0.18	-0.07	-0.14	-0.32	-0.32
High	Master Protein	Q99700-1	Ataxin-2 [OS=Homo sapiens]	0	172.094	23	25	138	23	1313	140.2	9.57	399.6	25	cell organization and biogenesis;RNA metabolism OR transcription;other metabolic processes;transport;other biological processes	cytosol;ER/Golgi;other cell component	signal transduction activity or receptor binding	Pf06741, Pf07145, Pf14438	6311	ATXN2	A6NLD4; hsa:6311; Q24JQ7; Q6ZQZ7; Q99493; Q99700	ENSG00000204842	Amyotrophic lateral sclerosis; Spinocerebellar ataxia; Pathways of neurodegeneration	Parkinson's disease pathway; EGF/EGFR signaling pathway		5	0	0.786	1.526	1.178	0.797	1.061	0.722	0.716	1.611	1.266	2.459	1.897	1.284	1.709	1.164	1.154	-0.35	0.61	0.24	-0.33	0.09	-0.47	-0.48
High	Master Protein	P08195	4F2 cell-surface antigen heavy chain [OS=Homo sapiens]	0	171.64	37	21	121	21	630	68	5.01	389.65	21	other metabolic processes;transport;other biological processes	plasma membrane;other membranes;nucleus;other cytoplasmic organelle;other cell component	transporter activity;nucleic acid binding activity	Pf00128, Pf16028	6520	SLC3A2	hsa:6520; P08195; Q13543	ENSG00000168003	mTOR signaling pathway; Ferroptosis; Protein digestion and absorption	mRNA, protein, and metabolite inducation pathway by cyclosporin A; Ferroptosis; Proximal tubule transport; Malignant pleural mesothelioma	Tryptophan catabolism; Basigin interactions; Amino acid transport across the plasma membrane; Defective SLC7A7 causes lysinuric protein intolerance (LPI)	11	0	0.688	1.22	0.931	0.641	1.761	0.874	0.627	1.527	1.051	1.863	1.421	0.979	2.688	1.335	0.957	-0.54	0.29	-0.1	-0.64	0.82	-0.19	-0.67
High	Master Protein	Q9NRK6	ATP-binding cassette sub-family B member 10, mitochondrial [OS=Homo sapiens]	0	170.9	36	23	199	22	738	79.1	9.85	499.17	23	other metabolic processes;stress response;transport;other biological processes	other membranes;mitochondrion	transporter activity;other molecular function	Pf00005, Pf00664	23456	ABCB10	hsa:23456; Q13040; Q6P1Q8; Q9H3V0; Q9NRK6	ENSG00000135776	ABC transporters		Mitochondrial ABC transporters	2	1	1.063	0.874	0.856	1.044	1.063	1.052	1.111	2.763	2.937	2.416	2.365	2.886	2.937	2.906	3.071	0.09	-0.19	-0.22	0.06	0.09	0.07	0.15
High	Master Protein	P51532-1	Transcription activator BRG1 [OS=Homo sapiens]	0	170.849	23	35	108	23	1647	184.5	7.88	269.65	35	cell organization and biogenesis;RNA metabolism OR transcription;other metabolic processes;developmental processes;other biological processes	nucleus;other cell component	nucleic acid binding activity;other molecular function	Pf00176, Pf00271, Pf00439, Pf07529, Pf07533, Pf08880, Pf14619	455720; 6597	SMARCA4	A0A2J8LW25; A0A803KGM9; A7E2E1; B1A8Z4; B1A8Z5; B1A8Z6; B1A8Z7; E9PBR8; hsa:6597; K7CZZ8; O95052; P51532; Q9HBD3	ENSG00000127616	Thermogenesis; Hepatocellular carcinoma	Pre-implantation embryo; Hematopoietic stem cell gene regulation by GABP alpha/beta complex; Tumor suppressor activity of SMARCB1; Rett syndrome causing genes; Thermogenesis	Formation of the beta-catenin:TCF transactivating complex; RUNX1 interacts with co-factors whose precise effect on RUNX1 targets is not known; Interleukin-7 signaling; RMTs methylate histone arginines; EGR2 and SOX10-mediated initiation of Schwann cell myelination	13	12	0.959	0.973	1.166	1.13	1.109	0.926	1.018	0.836	0.802	0.813	0.975	0.945	0.927	0.774	0.851	-0.06	-0.04	0.22	0.18	0.15	-0.11	0.03
High	Master Protein	P05388	60S acidic ribosomal protein P0 [OS=Homo sapiens]	0	170.486	57	12	453	1	317	34.3	5.97	1354.08	12	cell organization and biogenesis;protein metabolism;other metabolic processes	cytosol;ER/Golgi;translational apparatus;nucleus;other cell component	nucleic acid binding activity;other molecular function	Pf00428, Pf00466, Pf17777	6175	RPLP0	hsa:6175; P05388; Q3B7A4; Q9BVK4	ENSG00000089157	Ribosome; Coronavirus disease	Cytoplasmic ribosomal proteins	Regulation of expression of SLITs and ROBOs; Gene and protein expression by JAK-STAT signaling after Interleukin-12 stimulation; L13a-mediated translational silencing of Ceruloplasmin expression; Formation of a pool of free 40S subunits; GTP hydrolysis and joining of the 60S ribosomal subunit; Major pathway of rRNA processing in the nucleolus and cytosol; Nonsense Mediated Decay (NMD) enhanced by…	17	12	1.135	1.045	1.1	1.018	1.772	0.997	1.01	0.45	0.511	0.47	0.495	0.458	0.797	0.449	0.455	0.18	0.06	0.14	0.03	0.83	0	0.02
High	Master Protein	P46459	Vesicle-fusing ATPase [OS=Homo sapiens]	0	170.27	46	26	112	26	744	82.5	6.95	295.3	26	cell organization and biogenesis;transport;other biological processes	plasma membrane;other membranes;cytosol;ER/Golgi;other cell component	signal transduction activity or receptor binding;other molecular function	Pf00004, Pf02359, Pf02933, Pf17862	4905	NSF	A8K2D9; B4DFA2; hsa:4905; P46459; Q8N6D7; Q9UKZ2	ENSG00000073969; ENSG00000276262; ENSG00000278174	Synaptic vesicle cycle; GABAergic synapse; Vasopressin-regulated water reabsorption	Synaptic vesicle pathway; Brain-derived neurotrophic factor (BDNF) signaling pathway	COPI-dependent Golgi-to-ER retrograde traffic; COPI-mediated anterograde transport; Intra-Golgi traffic; COPII-mediated vesicle transport; Retrograde transport at the Trans-Golgi-Network; Trafficking of GluR2-containing AMPA receptors	11	0	0.464	1.072	0.896	0.473	1.311	0.813	0.406	0.798	0.371	0.856	0.715	0.377	1.046	0.649	0.324	-1.11	0.1	-0.16	-1.08	0.39	-0.3	-1.3
High	Master Protein	Q13435	Splicing factor 3b subunit 2 [OS=Homo sapiens]	0	170.226	39	32	157	32	895	100.2	5.67	367.08	32	cell organization and biogenesis;RNA metabolism OR transcription;other metabolic processes	nucleus		Pf02037, Pf04037, Pf04046	10992	SF3B2	A8K485; B4DT19; hsa:10992; Q13435; Q7L4T5; Q7Z627; Q969K1; Q96CM6; Q9BWD2	ENSG00000087365	Spliceosome	mRNA processing	mRNA Splicing - Major Pathway; mRNA Splicing - Minor Pathway	4	0	1.664	1.125	1.438	1.554	1.541	1.356	1.447	0.155	0.258	0.175	0.223	0.241	0.239	0.21	0.225	0.73	0.17	0.52	0.64	0.62	0.44	0.53
High	Master Protein	Q9Y613	FH1/FH2 domain-containing protein 1 [OS=Homo sapiens]	0	170.009	39	33	85	33	1164	126.5	6.39	223.18	33	cell organization and biogenesis;transport;other biological processes	cytosol;cytoskeleton;nucleus;other cell component	cytoskeletal activity;other molecular function	Pf02181, Pf18382	29109	FHOD1	hsa:29109; Q59F76; Q6Y1F2; Q76MS8; Q8N521; Q9Y613	ENSG00000135723	Salmonella infection	VEGFA-VEGFR2 signaling		2	0	0.858	1.537	1.034	1.014	1.237	0.921	0.988	1.209	1.037	1.857	1.25	1.226	1.495	1.114	1.194	-0.22	0.62	0.05	0.02	0.31	-0.12	-0.02
High	Master Protein	Q9H9B4	Sideroflexin-1 [OS=Homo sapiens]	0	169.693	68	18	216	16	322	35.6	9.07	640.58	18	other metabolic processes;transport;other biological processes	other membranes;mitochondrion	transporter activity	Pf03820	94081	SFXN1	B3KPW3; D3DQN2; hsa:94081; Q9H9B4; Q9HA53	ENSG00000164466				0	3	0.88	0.879	0.843	0.782	1.353	1.394	0.807	1.498	1.318	1.316	1.262	1.172	2.027	2.088	1.21	-0.18	-0.19	-0.25	-0.35	0.44	0.48	-0.31
High	Master Protein	P35998	26S proteasome regulatory subunit 7 [OS=Homo sapiens]	0	169.678	60	23	133	23	433	48.6	5.95	381.58	23	protein metabolism;other metabolic processes;other biological processes	non-structural extracellular;cytosol;nucleus;other cell component	other molecular function	Pf00004, Pf17862	5701	PSMC2	A4D0Q1; B7Z5E2; hsa:5701; P35998; Q3LIA5; Q9UDI3	ENSG00000161057	Proteasome; Alzheimer disease; Parkinson disease; Amyotrophic lateral sclerosis; Huntington disease; Spinocerebellar ataxia; Prion disease; Pathways of neurodegeneration; Epstein-Barr virus infection	Proteasome degradation; Alzheimer's disease and miRNA effects; Parkin-ubiquitin proteasomal system pathway; Alzheimer's disease	FCERI mediated NF-kB activation; Downstream TCR signaling; Antigen processing: Ubiquitination & Proteasome degradation; Activation of NF-kappaB in B cells; Oxygen-dependent proline hydroxylation of Hypoxia-inducible Factor Alpha; ER-Phagosome pathway; Cross-presentation of soluble exogenous antigens (endosomes); SCF-beta-TrCP mediated degradation of Emi1; APC/C:Cdc20 mediated degradation of Secur…	72	0	0.768	1.148	0.977	0.957	1.505	0.991	0.826	1.075	0.826	1.234	1.05	1.029	1.617	1.066	0.888	-0.38	0.2	-0.03	-0.06	0.59	-0.01	-0.27
High	Master Protein	Q15084-1	Protein disulfide-isomerase A6 [OS=Homo sapiens]	0	169.675	49	19	198	19	440	48.1	5.08	570.55	19	stress response;other biological processes	non-structural extracellular;plasma membrane;other membranes;cytosol;ER/Golgi;other cell component	other molecular function	Pf00085	10130	PDIA6	A0A384NPU5; B3KY95; B5MCQ5; B7Z254; B7Z4M8; F8WA83; hsa:10130; Q15084; Q53RC7; Q6ZSH5; Q99778	ENSG00000143870	Protein processing in endoplasmic reticulum	Photodynamic therapy-induced unfolded protein response; VEGFA-VEGFR2 signaling	Regulation of Insulin-like Growth Factor (IGF) transport and uptake by Insulin-like Growth Factor Binding Proteins (IGFBPs); Post-translational protein phosphorylation; XBP1(S) activates chaperone genes	6	0	2.498	0.897	1.013	1.375	2.255	1.584	1.345	0.029	0.073	0.026	0.03	0.04	0.066	0.046	0.039	1.32	-0.16	0.02	0.46	1.17	0.66	0.43
High	Master Protein	Q9HAV4	exportin-5 [OS=Homo sapiens]	0	169.403	25	24	138	24	1204	136.2	5.8	331.78	24	RNA metabolism OR transcription;transport;other biological processes	cytosol;nucleus;other cell component	nucleic acid binding activity;other molecular function	Pf08389, Pf19273	57510	XPO5	hsa:57510; Q5JTE6; Q96G48; Q96HN3; Q9BWM6; Q9BZV5; Q9H9M4; Q9HAV4; Q9NT89; Q9NW39; Q9ULC9	ENSG00000124571	Nucleocytoplasmic transport	miRNA biogenesis; exRNA mechanism of action and biogenesis	MicroRNA (miRNA) biogenesis	4	0	0.516	0.365	0.501	0.585	0.459	0.861	0.441	2.6	1.342	0.948	1.303	1.522	1.194	2.238	1.146	-0.95	-1.46	-1	-0.77	-1.12	-0.22	-1.18
High	Master Protein	Q8N163-1	Cell cycle and apoptosis regulator protein 2 [OS=Homo sapiens]	0	169.374	45	29	120	29	923	102.8	5.22	339.26	29	cell-cell signaling;cell cycle OR cell proliferation;cell organization and biogenesis;RNA metabolism OR transcription;other metabolic processes;stress response;signal transduction;other biological processes	cytoskeleton;mitochondrion;nucleus;other cell component	enzyme regulator activity;other molecular function	Pf14443, Pf14444, Pf19256, Pf19257	57805	CCAR2	A6NL03; B2RB79; D3DSR6; hsa:57805; Q6P0Q9; Q8N163; Q8N3G7; Q8N8M1; Q8TF34; Q9H9Q9; Q9HD12; Q9NT55	ENSG00000158941			Regulation of HSF1-mediated heat shock response	1	0	1.166	1.134	1.198	0.952	1.688	1	0.919	0.898	1.047	1.018	1.076	0.855	1.516	0.898	0.826	0.22	0.18	0.26	-0.07	0.76	0	-0.12
High	Master Protein	O60678	protein arginine N-methyltransferase 3 [OS=Homo sapiens]	0	169.181	47	19	221	19	531	59.8	5.35	599.66	19												0	0	0.329	1.146	1.173	0.502	0.773	0.715	0.502	2.301	0.757	2.636	2.7	1.155	1.778	1.645	1.154	-1.6	0.2	0.23	-0.99	-0.37	-0.48	-0.99
High	Master Protein	O76031	ATP-dependent Clp protease ATP-binding subunit clpX-like, mitochondrial [OS=Homo sapiens]	0	169.024	48	26	102	26	633	69.2	7.58	270.2	26	protein metabolism;other metabolic processes;other biological processes	other membranes;cytosol;mitochondrion;nucleus;other cell component	enzyme regulator activity;other molecular function	Pf07724, Pf10431	10845	CLPX	A1L428; A8K8F1; B9EGI8; hsa:10845; O76031; Q9H4D9	ENSG00000166855				0	0	0.575	1.829	0.833	0.618	2.036	0.832	0.412	1.355	0.78	2.478	1.129	0.837	2.759	1.128	0.559	-0.8	0.87	-0.26	-0.69	1.03	-0.26	-1.28
High	Master Protein	P42167-2	Isoform Gamma of Lamina-associated polypeptide 2, isoforms beta/gamma [OS=Homo sapiens]	0	168.951	56	15	178	1	345	38.7	9.16	554.57	15						TMPO	P42167-2					0	0	0.909	0.01	1.021	1.193	0.01	0.797	0.757	1.475	1.341	0.01	1.506	1.76	0.01	1.176	1.117	-0.14	-6.64	0.03	0.25	-6.64	-0.33	-0.4
High	Master Protein	P43686	26S proteasome regulatory subunit 6B [OS=Homo sapiens]	0	168.779	64	19	112	18	418	47.3	5.21	326.87	19	protein metabolism;other metabolic processes;developmental processes;other biological processes	cytosol;nucleus;other cell component	other molecular function	Pf00004, Pf16450, Pf17862	5704	PSMC4	hsa:5704; P43686; Q96FV5; Q9UBM3; Q9UEX3	ENSG00000013275; ENSG00000281221	Proteasome; Alzheimer disease; Parkinson disease; Amyotrophic lateral sclerosis; Huntington disease; Spinocerebellar ataxia; Prion disease; Pathways of neurodegeneration; Epstein-Barr virus infection	Proteasome degradation; Alzheimer's disease and miRNA effects; Parkin-ubiquitin proteasomal system pathway; Ciliary landscape; Alzheimer's disease	FCERI mediated NF-kB activation; Regulation of RAS by GAPs; Regulation of expression of SLITs and ROBOs; Downstream TCR signaling; Antigen processing: Ubiquitination & Proteasome degradation; Activation of NF-kappaB in B cells; Oxygen-dependent proline hydroxylation of Hypoxia-inducible Factor Alpha; ER-Phagosome pathway; Cross-presentation of soluble exogenous antigens (endosomes); SCF-beta-TrCP…	72	0	1.149	0.931	0.997	1.182	1.369	1.278	1.018	0.802	0.922	0.747	0.8	0.948	1.098	1.025	0.816	0.2	-0.1	0	0.24	0.45	0.35	0.03
High	Master Protein	O43663-4	Isoform 4 of Protein regulator of cytokinesis 1 [OS=Homo sapiens]	0	168.758	59	27	95	1	606	70.1	6.81	269.96	27						PRC1	O43663-4					0	0	0.01	1.231	1.104	0.01	0.67	0.01	0.01	1.599	0.01	1.968	1.765	0.01	1.072	0.01	0.01	-6.64	0.3	0.14	-6.64	-0.58	-6.64	-6.64
High	Master Protein	A5YKK6	CCR4-NOT transcription complex subunit 1 [OS=Homo sapiens]	0	168.713	21	36	95	36	2376	266.8	7.11	269.58	36	RNA metabolism OR transcription;other metabolic processes;developmental processes;other biological processes	cytosol;nucleus;other cell component	other molecular function	Pf04054, Pf12842, Pf16415, Pf16417, Pf16418	23019	CNOT1	A5YKK6; hsa:23019; Q68DX7; Q7Z3K2; Q8IWB8; Q8TB53; Q9BVZ6; Q9UFR8; Q9UI27; Q9Y2L0	ENSG00000125107	RNA degradation	Ciliary landscape	Deadenylation of mRNA; TP53 regulates transcription of additional cell cycle genes whose exact role in the p53 pathway remain uncertain	4	0	0.913	0.985	1.133	0.945	1.025	0.849	0.925	0.93	0.849	0.917	1.054	0.879	0.954	0.79	0.861	-0.13	-0.02	0.18	-0.08	0.04	-0.24	-0.11
High	Master Protein	Q7LBC6-1	Lysine-specific demethylase 3B [OS=Homo sapiens]	0	168.394	25	27	69	26	1761	191.5	7.18	180.8	27	cell organization and biogenesis;protein metabolism;RNA metabolism OR transcription;other metabolic processes;other biological processes	nucleus;other cell component	nucleic acid binding activity;other molecular function	Pf02373	51780	KDM3B	A6H8X7; hsa:51780; Q7LBC6; Q9BVH6; Q9BW93; Q9BZ52; Q9NYF4; Q9UPS0	ENSG00000120733	Thermogenesis	Thermogenesis	HDMs demethylate histones	3	1	0.431	1.365	0.861	0.325	1.031	0.488	0.327	1.363	0.588	1.86	1.174	0.443	1.404	0.664	0.445	-1.21	0.45	-0.22	-1.62	0.04	-1.04	-1.61
High	Master Protein	P36578	60S ribosomal protein L4 [OS=Homo sapiens]	0	168.121	46	22	215	22	427	47.7	11.06	675.26	22	protein metabolism;other metabolic processes	cytosol;ER/Golgi;translational apparatus;nucleus;other cell component	other molecular function	Pf00573, Pf14374	6124	RPL4	A8K502; hsa:6124; P36578; P39029; Q4VBR0; Q969Z9	ENSG00000174444	Ribosome; Coronavirus disease	Cytoplasmic ribosomal proteins	Regulation of expression of SLITs and ROBOs; L13a-mediated translational silencing of Ceruloplasmin expression; Formation of a pool of free 40S subunits; GTP hydrolysis and joining of the 60S ribosomal subunit; Major pathway of rRNA processing in the nucleolus and cytosol; Nonsense Mediated Decay (NMD) enhanced by the Exon Junction Complex (EJC); SRP-dependent cotranslational protein targeting to…	16	0	1.153	1.041	1.159	0.946	1.372	0.881	0.875	0.853	0.983	0.888	0.988	0.807	1.17	0.751	0.746	0.21	0.06	0.21	-0.08	0.46	-0.18	-0.19
High	Master Protein	O60716-3	Isoform 1AC of Catenin delta-1 [OS=Homo sapiens]	0	167.671	37	22	117	22	939	104.9	6.87	352.79	22						CTNND1	O60716-3					0	0	0.865	1.672	0.903	0.737	1.551	0.954	0.826	1.326	1.147	2.216	1.197	0.977	2.056	1.265	1.095	-0.21	0.74	-0.15	-0.44	0.63	-0.07	-0.28
High	Master Protein	Q9Y2J2-2	Isoform 2 of Band 4.1-like protein 3 [OS=Homo sapiens]	0	167.431	48	29	88	23	865	96.5	5.43	228.62	29						EPB41L3	Q9Y2J2-2					0	2	0.929	1.185	1.149	0.808	1.038	0.705	0.829	1.019	0.947	1.207	1.171	0.823	1.057	0.719	0.845	-0.11	0.24	0.2	-0.31	0.05	-0.5	-0.27
High	Master Protein	Q15021	condensin complex subunit 1 [OS=Homo sapiens]	0	167.154	32	32	94	32	1401	157.1	6.61	264.17	32	cell cycle OR cell proliferation;cell organization and biogenesis;other biological processes	cytosol;nucleus;other cell component	other molecular function	Pf12717, Pf12922	9918	NCAPD2	D3DUR4; hsa:9918; Q15021; Q8N6U3	ENSG00000010292			Condensation of Prometaphase Chromosomes	1	0	1.421	0.89	1.25	1.67	1.143	1.227	1.338	1.086	1.543	0.966	1.357	1.813	1.241	1.332	1.452	0.51	-0.17	0.32	0.74	0.19	0.29	0.42
High	Master Protein	Q8WVX9	Fatty acyl-CoA reductase 1 [OS=Homo sapiens]	0	167.015	47	19	154	19	515	59.3	9.17	451.1	19	other metabolic processes	other membranes;other cytoplasmic organelle;other cell component	other molecular function	Pf03015, Pf07993	84188	FAR1	D3DQW8; hsa:84188; Q5CZA3; Q8WVX9	ENSG00000197601	Peroxisome		Wax biosynthesis	2	0	0.895	1.103	1.008	0.975	1.427	0.942	0.929	1.679	1.503	1.851	1.692	1.637	2.395	1.582	1.56	-0.16	0.14	0.01	-0.04	0.51	-0.09	-0.11
High	Master Protein	Q15477	Helicase SKI2W [OS=Homo sapiens]	0	166.801	33	30	135	29	1246	137.7	6.06	315.12	30	RNA metabolism OR transcription;other metabolic processes	cytosol;nucleus;other cell component	nucleic acid binding activity;other molecular function	Pf00270, Pf00271, Pf08148, Pf13234, Pf17911	6499	SKIC2	hsa:6499; O15005; Q12902; Q15476; Q15477; Q5ST66	ENSG00000204351; ENSG00000206353; ENSG00000223493; ENSG00000225737; ENSG00000228896; ENSG00000232616	RNA degradation		Association of TriC/CCT with target proteins during biosynthesis; mRNA decay by 3' to 5' exoribonuclease	3	1	0.759	0.975	0.983	0.615	1.115	0.959	0.848	0.997	0.757	0.972	0.98	0.613	1.111	0.956	0.845	-0.4	-0.04	-0.02	-0.7	0.16	-0.06	-0.24
High	Master Protein	O43719	HIV Tat-specific factor 1 [OS=Homo sapiens]	0	166.131	46	34	128	34	755	85.8	4.4	298.18	34	cell organization and biogenesis;RNA metabolism OR transcription;other metabolic processes;other biological processes	nucleus		Pf00076	27336	HTATSF1	D3DWG9; hsa:27336; O43719; Q59G06; Q99730	ENSG00000102241			mRNA Splicing - Major Pathway	1	0	1.871	0.735	1.432	1.428	1.196	0.913	1.334	0.155	0.291	0.114	0.223	0.222	0.186	0.142	0.207	0.9	-0.44	0.52	0.51	0.26	-0.13	0.42
High	Master Protein	P55084	Trifunctional enzyme subunit beta, mitochondrial [OS=Homo sapiens]	0	165.735	50	21	160	21	474	51.3	9.41	439.28	21	other metabolic processes;other biological processes	other membranes;mitochondrion;ER/Golgi	nucleic acid binding activity;other molecular function	Pf00108, Pf02803	3032	HADHB	B2RB16; B4E2W0; hsa:3032; O14969; P55084; Q53TA6; Q96C77; Q9H3F5; Q9T2V8	ENSG00000138029	Fatty acid elongation; Fatty acid degradation; Valine, leucine and isoleucine degradation; Metabolic pathways; Fatty acid metabolism	Fatty acid beta-oxidation; Valproic acid pathway; Sudden infant death syndrome (SIDS) susceptibility pathways	Acyl chain remodeling of CL; mitochondrial fatty acid beta-oxidation of unsaturated fatty acids; Beta oxidation of decanoyl-CoA to octanoyl-CoA-CoA; Beta oxidation of octanoyl-CoA to hexanoyl-CoA; Beta oxidation of hexanoyl-CoA to butanoyl-CoA; Beta oxidation of myristoyl-CoA to lauroyl-CoA; Beta oxidation of lauroyl-CoA to decanoyl-CoA-CoA; Beta oxidation of palmitoyl-CoA to myristoyl-CoA	16	0	1.342	0.645	0.945	1.18	0.735	1.201	1.039	1.018	1.366	0.657	0.962	1.201	0.748	1.222	1.058	0.42	-0.63	-0.08	0.24	-0.44	0.26	0.06
High	Master Protein	Q02978-2	Isoform 2 of Mitochondrial 2-oxoglutarate/malate carrier protein [OS=Homo sapiens]	0	165.367	77	19	261	1	263	28.5	9.89	838.14	19						SLC25A11	Q02978-2					0	0
High	Master Protein	P17066	Heat shock 70 kDa protein 6 [OS=Homo sapiens]	0	164.936	35	20	452	6	643	71	6.14	1047.49	20	stress response;transport;other biological processes	non-structural extracellular;plasma membrane;other membranes;cytosol;cytoskeleton;nucleus;other cell component	other molecular function	Pf00012	3310	HSPA6	hsa:3310; P17066; Q1HBA8; Q8IYK7; Q9BT95	ENSG00000173110	Spliceosome; MAPK signaling pathway; Protein processing in endoplasmic reticulum; Endocytosis; Longevity regulating pathway; Antigen processing and presentation; Estrogen signaling pathway; Prion disease; Legionellosis; Toxoplasmosis; Measles; Lipid and atherosclerosis	Parkin-ubiquitin proteasomal system pathway; MAPK signaling pathway; Measles virus infection	Regulation of HSF1-mediated heat shock response; Neutrophil degranulation	17	0	0.946	1.539	1.313	1.222	1.743	1.067	0.944	0.727	0.688	1.119	0.955	0.889	1.268	0.775	0.686	-0.08	0.62	0.39	0.29	0.8	0.09	-0.08
High	Master Protein	P23246-1	splicing factor, proline- and glutamine-rich [OS=Homo sapiens]	0	164.842	37	25	151	24	707	76.1	9.44	434.49	25	protein metabolism;DNA metabolism;RNA metabolism OR transcription;other metabolic processes;stress response;other biological processes	cytosol;nucleus;other cell component	nucleic acid binding activity;other molecular function	Pf00076, Pf08075	100445899; 469274; 6421	SFPQ	A0A2J8LY84; A0A2J8Y6X1; A0A384N5Z8; A0A6D2X0I9; A0A803KLR8; H2N816; hsa:6421; K7BPE0; P23246; P30808; pon:100445899; ptr:469274; Q5SZ71	ENSG00000116560; ENSPPYG00000001560		mRNA processing; Type 2 papillary renal cell carcinoma	Suppression of apoptosis; PTK6 Regulates Proteins Involved in RNA Processing	4	0	0.95	1.138	1.098	0.985	0.832	1.198	0.808	0.594	0.564	0.676	0.652	0.585	0.494	0.712	0.48	-0.07	0.19	0.14	-0.02	-0.27	0.26	-0.31
High	Master Protein	O00139	Kinesin-like protein KIF2A [OS=Homo sapiens]	0	164.652	52	26	113	2	706	79.9	6.68	325.44	26	cell cycle OR cell proliferation;cell organization and biogenesis;developmental processes;other biological processes	cytosol;cytoskeleton;nucleus;other cell component	cytoskeletal activity;other molecular function	Pf00225	3796	KIF2A	A5YM42; A5YM54; B4DY54; D3DW97; E9PB70; hsa:3796; O00139; Q7Z5I3; Q8N5Q7	ENSG00000068796			COPI-dependent Golgi-to-ER retrograde traffic; Separation of Sister Chromatids; MHC class II antigen presentation; Resolution of Sister Chromatid Cohesion; RHO GTPases Activate Formins; EML4 and NUDC in mitotic spindle formation; Kinesins; Amplification of signal from unattached kinetochores via a MAD2 inhibitory signal	9	23	0.859	1.517	0.945	0.87	0.928	0.786	0.789	1.619	1.39	2.456	1.53	1.409	1.503	1.274	1.278	-0.22	0.6	-0.08	-0.2	-0.11	-0.35	-0.34
High	Master Protein	Q9H2U1	ATP-dependent RNA helicase DHX36 [OS=Homo sapiens]	0	164.277	37	30	90	29	1008	114.7	7.68	265.33	30	cell organization and biogenesis;RNA metabolism OR transcription;stress response;other biological processes	cytosol;mitochondrion;nucleus;other cell component	nucleic acid binding activity;other molecular function	Pf00270, Pf00271, Pf04408, Pf07717	170506	DHX36	B2RB00; hsa:170506; Q70JU3; Q8IYE5; Q9H2U1; Q9P240	ENSG00000174953	RNA degradation	VEGFA-VEGFR2 signaling	DEx/H-box helicases activate type I IFN and inflammatory cytokines production	3	1	1.18	0.953	1.374	1.202	1.016	0.779	1.137	0.699	0.825	0.666	0.96	0.84	0.71	0.544	0.794	0.24	-0.07	0.46	0.27	0.02	-0.36	0.19
High	Master Protein	Q9NVN8	Guanine nucleotide-binding protein-like 3-like protein [OS=Homo sapiens]	0	164.144	43	22	130	21	582	65.5	8.44	350.4	22	other biological processes	cytosol;nucleus	other molecular function	Pf01926	54552	GNL3L	hsa:54552; Q9NVN8	ENSG00000130119	Ribosome biogenesis in eukaryotes			1	1	0.907	1.072	1.207	1.017	0.962	0.711	0.923	2.878	2.609	3.086	3.473	2.928	2.77	2.048	2.655	-0.14	0.1	0.27	0.02	-0.06	-0.49	-0.12
High	Master Protein	P61247	40S ribosomal protein S3a [OS=Homo sapiens]	0	163.6	69	20	284	20	264	29.9	9.73	797.02	20	protein metabolism;other metabolic processes;other biological processes	cytosol;ER/Golgi;translational apparatus;nucleus;other cell component	nucleic acid binding activity;other molecular function	Pf01015	6189	RPS3A	B2R4D4; D3DP05; hsa:6189; P33443; P49241; P61247	ENSG00000145425	Ribosome; Coronavirus disease	Cytoplasmic ribosomal proteins	Regulation of expression of SLITs and ROBOs; L13a-mediated translational silencing of Ceruloplasmin expression; Translation initiation complex formation; Formation of a pool of free 40S subunits; Formation of the ternary complex, and subsequently, the 43S complex; Ribosomal scanning and start codon recognition; GTP hydrolysis and joining of the 60S ribosomal subunit; Major pathway of rRNA process…	21	0	0.995	1.139	0.915	0.781	1.313	1.122	0.994	0.636	0.633	0.724	0.582	0.497	0.835	0.713	0.632	-0.01	0.19	-0.13	-0.36	0.39	0.17	-0.01
High	Master Protein	Q9UHI6	Probable ATP-dependent RNA helicase DDX20 [OS=Homo sapiens]	0	163.427	38	24	116	24	824	92.2	6.95	342.9	24	cell organization and biogenesis;RNA metabolism OR transcription;other metabolic processes;other biological processes	cytosol;cytoskeleton;nucleus;other cell component	nucleic acid binding activity;other molecular function	Pf00270, Pf00271	11218	DDX20	B4DWV7; hsa:11218; Q96F72; Q9NVM3; Q9UF59; Q9UHI6; Q9UIY0; Q9Y659	ENSG00000064703		mRNA processing; Male infertility	snRNP Assembly; SARS-CoV-2 modulates host translation machinery	4	0	1.288	0.988	1.125	1.24	1.271	1.043	1.162	1.145	1.474	1.131	1.288	1.42	1.455	1.194	1.33	0.36	-0.02	0.17	0.31	0.35	0.06	0.22
High	Master Protein	Q12905	Interleukin enhancer-binding factor 2 [OS=Homo sapiens]	0	163.358	73	17	166	17	390	43	5.26	488.06	17	other biological processes	nucleus;other cell component	nucleic acid binding activity	Pf07528	3608	ILF2	A6NDB0; B2R8G7; hsa:3608; Q12905; Q5SR10; Q5SR11; Q7L7R3; Q9BWD4; Q9P1N0	ENSG00000143621		B cell receptor signaling pathway	Neutrophil degranulation	2	0	0.608	1.106	0.908	0.631	1.476	0.972	0.524	0.687	0.418	0.76	0.624	0.434	1.014	0.668	0.36	-0.72	0.15	-0.14	-0.66	0.56	-0.04	-0.93
High	Master Protein	P42345	Serine/threonine-protein kinase mTOR [OS=Homo sapiens]	0	163.078	23	42	106	42	2549	288.7	7.17	237.03	42	cell organization and biogenesis;protein metabolism;other metabolic processes;stress response;developmental processes;signal transduction;other biological processes	other membranes;cytosol;mitochondrion;ER/Golgi;nucleus;other cytoplasmic organelle;other cell component	translation activity;nucleic acid binding activity;kinase activity;other molecular function	Pf00454, Pf02259, Pf02260, Pf08771, Pf11865	2475	MTOR	hsa:2475; P42345; Q4LE76; Q5TER1; Q6LE87; Q96QG3; Q9Y4I3	ENSG00000198793	EGFR tyrosine kinase inhibitor resistance; Endocrine resistance; ErbB signaling pathway; HIF-1 signaling pathway; Phospholipase D signaling pathway; Autophagy; Autophagy; mTOR signaling pathway; PI3K-Akt signaling pathway; AMPK signaling pathway; Longevity regulating pathway; Longevity regulating pathway; Cellular senescence; Apelin signaling pathway; Neutrophil extracellular trap formation; JAK-…	AMP-activated protein kinase signaling; Target of rapamycin signaling; MicroRNAs in cardiomyocyte hypertrophy; Type II diabetes mellitus; Sterol regulatory element-binding proteins (SREBP) signaling; SREBF and miR33 in cholesterol and lipid homeostasis; RANKL/RANK signaling pathway; Thyroid stimulating hormone (TSH) signaling pathway; Leptin signaling pathway; Follicle stimulating hormone (FSH) s…	Amino acids regulate mTORC1; Constitutive Signaling by AKT1 E17K in Cancer; Regulation of TP53 Degradation; Regulation of PTEN gene transcription; PIP3 activates AKT signaling; mTORC1-mediated signalling; CD28 dependent PI3K/Akt signaling; TP53 Regulates Metabolic Genes; VEGFR2 mediated vascular permeability; Macroautophagy; Energy dependent regulation of mTOR by LKB1-AMPK; HSF1-dependent transac…	133	0	1.032	1.012	1.039	1.004	1.226	0.993	1.058	1.398	1.442	1.414	1.453	1.403	1.714	1.388	1.478	0.04	0.02	0.06	0.01	0.29	-0.01	0.08
High	Master Protein	O94776	Metastasis-associated protein MTA2 [OS=Homo sapiens]	0	162.997	47	28	119	24	668	75	9.66	316.71	28	cell organization and biogenesis;protein metabolism;DNA metabolism;RNA metabolism OR transcription;other metabolic processes;other biological processes	nucleus;other cell component	nucleic acid binding activity;other molecular function	Pf00320, Pf01426, Pf01448, Pf17226	9219	MTA2	hsa:9219; O94776; Q68DB1; Q9UQB5	ENSG00000149480		Effect of progerin on genes involved in Hutchinson-Gilford progeria syndrome	Potential therapeutics for SARS; Regulation of PTEN gene transcription; HDACs deacetylate histones; RNA Polymerase I Transcription Initiation; ERCC6 (CSB) and EHMT2 (G9a) positively regulate rRNA expression; Regulation of TP53 Activity through Acetylation	7	4	1.204	0.664	1.059	1.125	0.624	1.044	1.151	1.916	2.306	1.272	2.029	2.156	1.196	2.001	2.205	0.27	-0.59	0.08	0.17	-0.68	0.06	0.2
High	Master Protein	O15371	Eukaryotic translation initiation factor 3 subunit D [OS=Homo sapiens]	0	162.909	53	23	95	23	548	63.9	6.05	287.8	23	cell organization and biogenesis;protein metabolism;other metabolic processes;other biological processes	cytosol;translational apparatus;other cell component	nucleic acid binding activity	Pf05091	8664	EIF3D	A8MWD3; B2R7D4; B4DTF8; B4DVY1; hsa:8664; O15371; Q3MJD9; Q5M9Q6	ENSG00000100353		Translation factors; VEGFA-VEGFR2 signaling; nsp1 from SARS-CoV-2 inhibits translation initiation in the host cell	L13a-mediated translational silencing of Ceruloplasmin expression; Translation initiation complex formation; Formation of a pool of free 40S subunits; Formation of the ternary complex, and subsequently, the 43S complex; Ribosomal scanning and start codon recognition; GTP hydrolysis and joining of the 60S ribosomal subunit	9	0	1.231	0.813	0.822	1.093	0.912	1.231	1.122	0.396	0.488	0.322	0.326	0.433	0.361	0.488	0.444	0.3	-0.3	-0.28	0.13	-0.13	0.3	0.17
High	Master Protein	O75027-1	ATP-binding cassette sub-family B member 7, mitochondrial [OS=Homo sapiens]	0	162.812	36	21	137	21	752	82.6	9.33	393.99	21	cell organization and biogenesis;other metabolic processes;transport;other biological processes	other membranes;mitochondrion	transporter activity;other molecular function	Pf00005, Pf00664	22	ABCB7	G3XAC4; hsa:22; O75027; O75345; Q5VWY7; Q5VWY8; Q9BRE1; Q9UND1; Q9UP01	ENSG00000131269	ABC transporters		Mitochondrial ABC transporters; Cytosolic iron-sulfur cluster assembly	3	0	0.917	0.604	0.817	0.935	0.769	1.027	0.796	1.097	1.006	0.662	0.896	1.025	0.843	1.126	0.873	-0.12	-0.73	-0.29	-0.1	-0.38	0.04	-0.33
High	Master Protein	Q9NZI8	Insulin-like growth factor 2 mRNA-binding protein 1 [OS=Homo sapiens]	0	162.753	42	23	128	20	577	63.4	9.2	341.64	23	cell cycle OR cell proliferation;cell organization and biogenesis;stress response;transport;developmental processes;other biological processes	cytosol;nucleus;other cell component	nucleic acid binding activity;other molecular function	Pf00013, Pf00076	10642	IGF2BP1	C9JT33; hsa:10642; Q9NZI8	ENSG00000159217	MicroRNAs in cancer	Brain-derived neurotrophic factor (BDNF) signaling pathway; eIF5A regulation in response to inhibition of the nuclear export system	MAPK6/MAPK4 signaling; Insulin-like Growth Factor-2 mRNA Binding Proteins (IGF2BPs/IMPs/VICKZs) bind RNA	5	3	1.277	0.775	0.814	1.069	0.964	1.038	1.052	0.655	0.836	0.507	0.533	0.699	0.631	0.679	0.688	0.35	-0.37	-0.3	0.1	-0.05	0.05	0.07
High	Master Protein	Q86V48-1	Leucine zipper protein 1 [OS=Homo sapiens]	0	162.53	31	26	66	26	1076	120.2	8.5	234.73	26	developmental processes	cytoskeleton;nucleus			7798	LUZP1	hsa:7798; Q5TH93; Q86V48; Q8N4X3; Q8TEH1	ENSG00000169641				0	0	0.789	1.443	1.016	0.919	0.962	0.695	0.958	1.76	1.389	2.539	1.789	1.617	1.692	1.224	1.686	-0.34	0.53	0.02	-0.12	-0.06	-0.52	-0.06
High	Master Protein	P50990	T-complex protein 1 subunit theta [OS=Homo sapiens]	0	161.597	51	25	100	1	548	59.6	5.6	275.85	25	cell organization and biogenesis;transport;other biological processes	non-structural extracellular;cytosol;cytoskeleton;nucleus;other cytoplasmic organelle;other cell component	other molecular function	Pf00118	10694	CCT8	A6NN54; B4DEM7; B4DQH4; hsa:10694; P50990; Q4VBP8	ENSG00000156261		16p11.2 proximal deletion syndrome	Formation of tubulin folding intermediates by CCT/TriC; BBSome-mediated cargo-targeting to cilium; Neutrophil degranulation; Association of TriC/CCT with target proteins during biosynthesis; Cooperation of PDCL (PhLP1) and TRiC/CCT in G-protein beta folding; Prefoldin mediated transfer of substrate to CCT/TriC; Folding of actin by CCT/TriC	8	26	1.012	1.588	1.039	0.858	1.184	1.108	0.961	0.315	0.319	0.5	0.327	0.27	0.373	0.349	0.302	0.02	0.67	0.06	-0.22	0.24	0.15	-0.06
High	Master Protein	Q8NBX0	saccharopine dehydrogenase-like oxidoreductase [OS=Homo sapiens]	0	161.344	49	14	108	14	429	47.1	9.14	360.86	14	other metabolic processes	non-structural extracellular;other cell component	other molecular function	Pf03435, Pf16653	51097	SCCPDH	hsa:51097; Q8NBX0; Q8TAR0; Q9Y363	ENSG00000143653			Platelet degranulation	1	0	0.452	1.176	0.931	0.794	1.211	0.663	0.899	4.059	1.834	4.771	3.778	3.223	4.915	2.692	3.649	-1.15	0.23	-0.1	-0.33	0.28	-0.59	-0.15
High	Master Protein	P08574	Cytochrome c1, heme protein, mitochondrial [OS=Homo sapiens]	0	161.145	50	10	145	10	325	35.4	9	531.92	10	other metabolic processes;transport;other biological processes	other membranes;mitochondrion	transporter activity;other molecular function	Pf02167	1537	CYC1	hsa:1537; P08574; Q5U062; Q6FHS7	ENSG00000179091	Oxidative phosphorylation; Metabolic pathways; Cardiac muscle contraction; Thermogenesis; Non-alcoholic fatty liver disease; Alzheimer disease; Parkinson disease; Amyotrophic lateral sclerosis; Huntington disease; Prion disease; Pathways of neurodegeneration; Chemical carcinogenesis; Diabetic cardiomyopathy	Nonalcoholic fatty liver disease; Mitochondrial complex III assembly	Respiratory electron transport; Mitochondrial protein import	17	0	0.92	1.201	0.528	0.988	1.217	1.083	0.857	1.24	1.141	1.489	0.655	1.226	1.509	1.343	1.062	-0.12	0.26	-0.92	-0.02	0.28	0.12	-0.22
High	Master Protein	Q6PGP7	Tetratricopeptide repeat protein 37 [OS=Homo sapiens]	0	160.799	22	27	84	27	1564	175.4	7.53	248.61	27	RNA metabolism OR transcription;other metabolic processes	cytosol;nucleus;other cell component		Pf13181, Pf13432	9652	SKIC3	hsa:9652; O15077; Q6PGP7; Q6PJI3	ENSG00000198677	RNA degradation		mRNA decay by 3' to 5' exoribonuclease	2	0	0.647	0.88	0.737	0.834	1.157	0.977	0.686	1.178	0.762	1.036	0.868	0.982	1.363	1.151	0.809	-0.63	-0.19	-0.44	-0.26	0.21	-0.03	-0.54
High	Master Protein	O60506	Heterogeneous nuclear ribonucleoprotein Q [OS=Homo sapiens]	0	160.533	43	22	135	14	623	69.6	8.59	382.74	22	RNA metabolism OR transcription;other metabolic processes;stress response;other biological processes	cytosol;ER/Golgi;nucleus;other cell component	nucleic acid binding activity	Pf00076, Pf18360	10492	SYNCRIP	E1P501; E1P502; hsa:10492; O60506; Q53H05; Q5TCG2; Q5TCG3; Q8IW78; Q8N599; Q96LC1; Q96LC2; Q9Y583	ENSG00000135316				0	0	1.197	1.293	1.369	1.112	1.7	1.123	1.038	0.714	0.855	0.924	0.978	0.794	1.214	0.802	0.742	0.26	0.37	0.45	0.15	0.77	0.17	0.05
High	Master Protein	P50990-2	Isoform 2 of T-complex protein 1 subunit theta [OS=Homo sapiens]	0	160.509	53	25	99	1	529	57.6	5.39	273.27	25						CCT8	P50990-2					0	0
High	Master Protein	Q99460	26S proteasome non-ATPase regulatory subunit 1 [OS=Homo sapiens]	0	160.393	44	31	111	31	953	105.8	5.39	313.86	31	protein metabolism;other metabolic processes;other biological processes	non-structural extracellular;cytosol;nucleus;other cytoplasmic organelle;other cell component	enzyme regulator activity;other molecular function	Pf01851, Pf13646, Pf18004	5707	PSMD1	B8ZZH9; hsa:5707; Q24JU0; Q53TI2; Q6GMU5; Q6P2P4; Q6PJM7; Q6PKG9; Q86VU1; Q8IV79; Q99460	ENSG00000173692	Proteasome; Alzheimer disease; Parkinson disease; Amyotrophic lateral sclerosis; Huntington disease; Spinocerebellar ataxia; Prion disease; Pathways of neurodegeneration; Epstein-Barr virus infection	Proteasome degradation; Alzheimer's disease and miRNA effects; Parkin-ubiquitin proteasomal system pathway; Alzheimer's disease	Neutrophil degranulation; Regulation of expression of SLITs and ROBOs; Antigen processing: Ubiquitination & Proteasome degradation; Neddylation; FCERI mediated NF-kB activation; Downstream TCR signaling; Activation of NF-kappaB in B cells; Oxygen-dependent proline hydroxylation of Hypoxia-inducible Factor Alpha; ER-Phagosome pathway; Cross-presentation of soluble exogenous antigens (endosomes); S…	72	0	0.271	1.032	0.957	0.213	1.382	0.533	0.269	0.489	0.133	0.505	0.468	0.104	0.676	0.261	0.132	-1.88	0.05	-0.06	-2.23	0.47	-0.91	-1.89
High	Master Protein	P63267-1	actin, gamma-enteric smooth muscle [OS=Homo sapiens]	0	159.308	38	12	241	3	376	41.9	5.48	662.71	12	other biological processes	cytosol;cytoskeleton;other cell component	other molecular function	Pf00022	100057561; 100404219; 100476728; 100553537; 100581173; 100654995; 100716255; 100946523; 100967622; 101012192; 101029098; 101082743; 101114256; 101138162; 101350857; 101373337; 101564328; 101711134; 101836352; 101926087; 101953125; 101962491; 102007914; 102178279; 102275623; 102388876; 102423805; 102449143; 102479026; 102523114; 102574175; 102756745; 102815028; 102911356; 102959582; 102981804; 103…	Actg2; ACTG2; Actg2_0; Actg2_1; DGUOK; LOC101350857; LOC111147986; LOC117437124; LOC117673363	A0A091IFD5; A0A096NZ53; A0A0D9RSK3; A0A0Q3MIQ7; A0A151LY75; A0A1S2ZGG3; A0A1S3GPA5; A0A1U7QQT3; A0A1U7S4V2; A0A1U7TXI2; A0A226MFL3; A0A226P5C7; A0A286Y461; A0A2I2YVV7; A0A2I3G1L5; A0A2I3SEJ6; A0A2J8KUY5; A0A2J8XBH9; A0A2K5F8R2; A0A2K5KDW5; A0A2K5P7U6; A0A2K5QAD6; A0A2K5W8E7; A0A2K6A7U9; A0A2K6E5F2; A0A2K6GEM1; A0A2K6LPB1; A0A2K6RD88; A0A2K6U9P1; A0A2P4S7Y5; A0A2R9A5I8; A0A2U3ZF18; A0A2Y9D7T4; A0A…	ENSACAG00000001718; ENSACCG00020005483; ENSACDG00005009053; ENSACOG00000015333; ENSAMEG00000028996; ENSANAG00000038195; ENSANIG00000014271; ENSAPLG00020011200; ENSAZOG00000016829; ENSBGRG00000010869; ENSBJAG00000010584; ENSBMSG00010012206; ENSBMUG00000012503; ENSBTAG00000015441; ENSCABG00000007549; ENSCAFG00000058338; ENSCAFG00020013771; ENSCAFG00030021688; ENSCAFG00845022216; ENSCANG00000043310;…	Vascular smooth muscle contraction	Common pathways underlying drug addiction; Vascular smooth muscle contraction; Mechanoregulation and pathology of YAP/TAZ via Hippo and non-Hippo mechanisms; Malignant pleural mesothelioma	Smooth Muscle Contraction; Smooth Muscle Contraction; Smooth Muscle Contraction; Smooth Muscle Contraction; Smooth Muscle Contraction	10	0	0.866	0.327	1.021	0.823	0.359	0.739	0.856	1.265	1.096	0.414	1.291	1.041	0.454	0.935	1.083	-0.21	-1.61	0.03	-0.28	-1.48	-0.44	-0.22
High	Master Protein	O15270	Serine palmitoyltransferase 2 [OS=Homo sapiens]	0	158.702	53	22	87	22	562	62.9	7.78	273.13	22	other metabolic processes;other biological processes	other membranes;ER/Golgi	other molecular function	Pf00155	9517	SPTLC2	hsa:9517; O15270; Q16685	ENSG00000100596	Sphingolipid metabolism; Metabolic pathways; Sphingolipid signaling pathway	Sphingolipid pathway; Sphingolipid metabolism overview; Sphingolipid metabolism: integrated pathway; Biosynthesis and turnover of 1-deoxy-sphingoid bases	Sphingolipid de novo biosynthesis	8	0	1.047	0.67	1.199	1.109	0.694	0.686	1.067	2.091	2.189	1.401	2.507	2.319	1.451	1.434	2.232	0.07	-0.58	0.26	0.15	-0.53	-0.54	0.09
High	Master Protein	Q9BQ52-1	Zinc phosphodiesterase ELAC protein 2 [OS=Homo sapiens]	0	158.486	38	22	95	22	826	92.2	7.9	296.47	22	RNA metabolism OR transcription;other metabolic processes	cytosol;mitochondrion;nucleus	other molecular function	Pf12706, Pf13691	60528	ELAC2	A0A0S2Z5M8; B4DPL9; hsa:60528; Q6IA94; Q9BQ52; Q9HAS8; Q9HAS9; Q9NVT1	ENSG00000006744			tRNA processing in the nucleus; tRNA processing in the mitochondrion; rRNA processing in the mitochondrion; tRNA-derived small RNA (tsRNA or tRNA-related fragment, tRF) biogenesis	4	0	1.032	0.878	0.956	1.203	0.785	1.032	1.18	1.659	1.712	1.457	1.586	1.996	1.302	1.712	1.958	0.05	-0.19	-0.07	0.27	-0.35	0.05	0.24
High	Master Protein	P11177	Pyruvate dehydrogenase E1 component subunit beta, mitochondrial [OS=Homo sapiens]	0	158.286	52	13	198	13	359	39.2	6.65	592.3	13	other metabolic processes	mitochondrion;nucleus;other cell component	other molecular function	Pf02779, Pf02780	5162	PDHB	B2R7L0; B4DDD7; hsa:5162; P11177; Q6FH45; Q9BQ27; Q9UFK3	ENSG00000168291	Glycolysis / Gluconeogenesis; Citrate cycle (TCA cycle); Pyruvate metabolism; Metabolic pathways; Carbon metabolism; HIF-1 signaling pathway; Glucagon signaling pathway; Central carbon metabolism in cancer; Diabetic cardiomyopathy	Metabolic reprogramming in colon cancer	Glyoxylate metabolism and glycine degradation; Regulation of pyruvate dehydrogenase (PDH) complex; Signaling by Retinoic Acid	14	0	0.665	0.684	0.289	0.506	0.716	1.018	0.66	1.334	0.887	0.913	0.386	0.675	0.955	1.358	0.881	-0.59	-0.55	-1.79	-0.98	-0.48	0.03	-0.6
High	Master Protein	P57740	Nuclear pore complex protein Nup107 [OS=Homo sapiens]	0	158.156	39	25	120	25	925	106.3	5.43	310.52	25	cell organization and biogenesis;other metabolic processes;transport;developmental processes;other biological processes	other membranes;cytosol;nucleus;other cell component	other molecular function	Pf04121	57122	NUP107	B4DZ67; hsa:57122; P57740; Q6PJE1	ENSG00000111581	Nucleocytoplasmic transport; Amyotrophic lateral sclerosis	Gastric cancer network 1	SUMOylation of ubiquitinylation proteins; HCMV Late Events; Separation of Sister Chromatids; Resolution of Sister Chromatid Cohesion; RHO GTPases Activate Formins; HCMV Early Events; EML4 and NUDC in mitotic spindle formation; ISG15 antiviral mechanism; Transport of the SLBP independent Mature mRNA; Transport of the SLBP Dependant Mature mRNA; Transport of Mature mRNA Derived from an Intronless T…	38	0	0.667	1.131	0.919	0.818	1.578	1.369	0.697	1.544	1.03	1.746	1.419	1.264	2.436	2.114	1.077	-0.58	0.18	-0.12	-0.29	0.66	0.45	-0.52
High	Master Protein	Q14126	Desmoglein-2 [OS=Homo sapiens]	0	157.771	32	26	80	26	1118	122.2	5.24	210.37	26	cell adhesion;cell organization and biogenesis;developmental processes;other biological processes	plasma membrane;other membranes;other cell component	other molecular function	Pf00028	1829	DSG2	hsa:1829; Q14126; Q4KKU6	ENSG00000046604	Arrhythmogenic right ventricular cardiomyopathy	Arrhythmogenic right ventricular cardiomyopathy; GDNF signaling	RHOG GTPase cycle; RAC2 GTPase cycle; RAC3 GTPase cycle; Formation of the cornified envelope; Apoptotic cleavage of cell adhesion proteins	9	0	1.027	1.046	0.764	0.863	1.226	1.015	0.778	0.517	0.531	0.54	0.395	0.446	0.633	0.524	0.402	0.04	0.06	-0.39	-0.21	0.29	0.02	-0.36
High	Master Protein	O96008	Mitochondrial import receptor subunit TOM40 homolog [OS=Homo sapiens]	0	157.51	44	9	141	9	361	37.9	7.25	440.16	9	cell organization and biogenesis;transport	other membranes;cytosol;mitochondrion;other cell component	transporter activity	Pf01459	10452	TOMM40	A0A024R0P9; hsa:10452; O96008; Q86VW4; Q8WY09; Q8WY10; Q8WY11; Q9BR95	ENSG00000130204	Amyotrophic lateral sclerosis; Pathways of neurodegeneration	IL-18 signaling pathway	Mitochondrial protein import; PINK1-PRKN Mediated Mitophagy	5	0	1.236	3.065	1.052	1.137	2.929	2.316	1.392	1.447	1.789	4.437	1.522	1.645	4.239	3.352	2.015	0.31	1.62	0.07	0.19	1.55	1.21	0.48
High	Master Protein	Q5T6F2	Ubiquitin-associated protein 2 [OS=Homo sapiens]	0	157.223	26	20	96	20	1119	117	7.34	309.41	20	other biological processes	nucleus;other cell component		Pf12478	55833	UBAP2	hsa:55833; Q2M2R4; Q5JV03; Q5T6F2; Q6PK34; Q8NC94; Q9P237	ENSG00000137073				0	0	0.136	1.287	0.94	0.148	0.625	0.381	0.152	1.477	0.201	1.9	1.388	0.219	0.923	0.563	0.225	-2.87	0.36	-0.09	-2.75	-0.68	-1.39	-2.72
High	Master Protein	P53350	Serine/threonine-protein kinase PLK1 [OS=Homo sapiens]	0	157.083	53	25	101	25	603	68.2	8.91	285.33	25	cell cycle OR cell proliferation;cell organization and biogenesis;protein metabolism;other metabolic processes;stress response;signal transduction;other biological processes	cytosol;cytoskeleton;nucleus;other cell component	cytoskeletal activity;kinase activity;other molecular function	Pf00069, Pf00659	5347	PLK1	hsa:5347; P53350; Q15153; Q99746	ENSG00000166851	FoxO signaling pathway; Cell cycle; Oocyte meiosis; Progesterone-mediated oocyte maturation	Cell cycle; Integrated cancer pathway; TNF-alpha signaling pathway; 22q11.2 copy number variation syndrome; Cohesin complex - Cornelia de Lange syndrome	APC/C:Cdh1 mediated degradation of Cdc20 and other APC/C:Cdh1 targeted proteins in late mitosis/early G1; Separation of Sister Chromatids; The role of GTSE1 in G2/M progression after G2 checkpoint; Resolution of Sister Chromatid Cohesion; Recruitment of NuMA to mitotic centrosomes; RHO GTPases Activate Formins; EML4 and NUDC in mitotic spindle formation; Regulation of PLK1 Activity at G2/M Transi…	33	0	0.704	1.562	0.89	0.705	1.498	0.695	0.639	2.759	1.941	4.308	2.456	1.945	4.133	1.918	1.762	-0.51	0.64	-0.17	-0.5	0.58	-0.52	-0.65
High	Master Protein	P31040	Succinate dehydrogenase [ubiquinone] flavoprotein subunit, mitochondrial [OS=Homo sapiens]	0	156.821	49	21	111	21	664	72.6	7.39	309.06	21	other metabolic processes;developmental processes	other membranes;mitochondrion;nucleus	other molecular function	Pf00890, Pf02910	6389	SDHA	A8K5J6; B4DJ60; E9PBJ5; hsa:6389; P31040; Q16395; Q59GW8; Q8IW48; Q9UMY5	ENSG00000073578	Citrate cycle (TCA cycle); Oxidative phosphorylation; Metabolic pathways; Carbon metabolism; Thermogenesis; Non-alcoholic fatty liver disease; Alzheimer disease; Parkinson disease; Amyotrophic lateral sclerosis; Huntington disease; Prion disease; Pathways of neurodegeneration; Chemical carcinogenesis; Diabetic cardiomyopathy	Electron transport chain: OXPHOS system in mitochondria; TCA cycle and deficiency of pyruvate dehydrogenase complex (PDHc); Amino acid metabolism; Nonalcoholic fatty liver disease; Mitochondrial complex II assembly; Arsenic metabolism and reactive oxygen species generation; TCA cycle (aka Krebs or citric acid cycle)	Respiratory electron transport; Citric acid cycle (TCA cycle)	23	0	0.7	0.925	0.883	0.97	0.946	0.94	0.814	1.171	0.82	1.083	1.034	1.135	1.107	1.101	0.953	-0.51	-0.11	-0.18	-0.04	-0.08	-0.09	-0.3
High	Master Protein	Q8N3C0	Activating signal cointegrator 1 complex subunit 3 [OS=Homo sapiens]	0	156.2	19	35	66	35	2202	251.3	7.09	187.11	35	cell cycle OR cell proliferation;cell organization and biogenesis;protein metabolism;DNA metabolism;other metabolic processes;stress response	cytosol;nucleus;other cell component	other molecular function	Pf00270, Pf00271, Pf02889	10973	ASCC3	E7EW23; hsa:10973; O43738; Q4G1A0; Q5VTN2; Q8N3C0; Q9H1I9; Q9H5A2; Q9NTR0	ENSG00000112249		Mesodermal commitment pathway; VEGFA-VEGFR2 signaling	ALKBH3 mediated reversal of alkylation damage	3	0	1.177	1.722	2.525	1.043	1.673	0.746	0.933	1.679	1.977	2.891	4.239	1.752	2.809	1.253	1.567	0.24	0.78	1.34	0.06	0.74	-0.42	-0.1
High	Master Protein	Q9UBX3	Mitochondrial dicarboxylate carrier [OS=Homo sapiens]	0	156.151	56	17	255	17	287	31.3	9.54	880.84	17	other metabolic processes;transport	other membranes;mitochondrion;nucleus	transporter activity	Pf00153	1468	SLC25A10	hsa:1468; Q542Z3; Q96BA1; Q96IP1; Q9UBX3	ENSG00000183048	Proximal tubule bicarbonate reclamation		Gluconeogenesis; Sulfide oxidation to sulfate; Organic anion transporters	4	0	0.66	1.531	0.977	0.676	2.014	0.807	0.689	1.756	1.16	2.689	1.717	1.188	3.537	1.417	1.211	-0.6	0.61	-0.03	-0.56	1.01	-0.31	-0.54
High	Master Protein	Q13616	Cullin-1 [OS=Homo sapiens]	0	156.115	38	26	114	26	776	89.6	8	294.43	26	cell cycle OR cell proliferation;protein metabolism;other metabolic processes;signal transduction;other biological processes	plasma membrane;other membranes;cytosol;nucleus;other cell component	other molecular function	Pf00888, Pf10557	8454	CUL1	D3DWG3; hsa:8454; O60719; Q08AL6; Q13616; Q8IYW1	ENSG00000055130	Cell cycle; Oocyte meiosis; Ubiquitin mediated proteolysis; Protein processing in endoplasmic reticulum; Wnt signaling pathway; Hedgehog signaling pathway; TGF-beta signaling pathway; Circadian rhythm; Shigellosis; Human immunodeficiency virus 1 infection; Pathways in cancer	Cell cycle; TNF-alpha signaling pathway; Parkin-ubiquitin proteasomal system pathway; Apoptosis-related network due to altered Notch3 in ovarian cancer; Glucocorticoid receptor pathway; Nuclear receptors meta-pathway; TGF-beta signaling pathway; Malignant pleural mesothelioma; Notch signaling pathway	FCERI mediated NF-kB activation; Downstream TCR signaling; Antigen processing: Ubiquitination & Proteasome degradation; Activation of NF-kappaB in B cells; SCF-beta-TrCP mediated degradation of Emi1; Degradation of beta-catenin by the destruction complex; Dectin-1 mediated noncanonical NF-kB signaling; Degradation of GLI1 by the proteasome; Degradation of GLI2 by the proteasome; GLI3 is processed…	52	0	1.065	0.978	1.142	0.986	1.239	0.979	0.945	0.677	0.721	0.662	0.774	0.668	0.84	0.663	0.64	0.09	-0.03	0.19	-0.02	0.31	-0.03	-0.08
High	Master Protein	Q3V6T2-1	Girdin [OS=Homo sapiens]	0	155.993	24	40	79	40	1871	215.9	6.21	190.5	40	cell organization and biogenesis;DNA metabolism;other metabolic processes;transport;developmental processes;signal transduction;other biological processes	plasma membrane;other membranes;cytosol;cytoskeleton;ER/Golgi;other cell component	signal transduction activity or receptor binding;enzyme regulator activity;cytoskeletal activity;other molecular function	Pf19047	55704	CCDC88A	A1IGE7; B7ZM78; C9JG83; hsa:55704; Q3V6T2; Q53SF1; Q581G3; Q5HYD0; Q7Z339; Q7Z3C5	ENSG00000115355		Mesodermal commitment pathway	RND3 GTPase cycle; RND1 GTPase cycle	3	0	0.386	0.981	0.969	0.511	1.022	0.721	0.518	0.947	0.365	0.929	0.917	0.484	0.968	0.682	0.49	-1.37	-0.03	-0.05	-0.97	0.03	-0.47	-0.95
High	Master Protein	P63244	Receptor of activated protein C kinase 1 [OS=Homo sapiens]	0	155.968	74	20	165	20	317	35.1	7.69	537.08	20	cell cycle OR cell proliferation;protein metabolism;other metabolic processes;developmental processes;other biological processes	plasma membrane;cytosol;mitochondrion;translational apparatus;nucleus;other cell component	signal transduction activity or receptor binding;enzyme regulator activity;translation activity;other molecular function	Pf00400	10399	RACK1	B3KTJ0; D3DWS0; hsa:10399; P25388; P63244; P99049; Q53HU2; Q5J8M6; Q5VLR4; Q6FH47	ENSG00000204628	Measles	Androgen receptor signaling pathway; Brain-derived neurotrophic factor (BDNF) signaling pathway; VEGFA-VEGFR2 signaling; Measles virus infection; Angiotensin II receptor type 1 pathway; TROP2 regulatory signaling; Interferon type I signaling pathways	Regulation of TNFR1 signaling; TNFR1-induced NFkappaB signaling pathway; TNFR1-mediated ceramide production	11	0	0.752	0.596	0.537	0.733	0.956	1.116	0.776	0.637	0.479	0.38	0.342	0.467	0.609	0.711	0.494	-0.41	-0.75	-0.9	-0.45	-0.07	0.16	-0.37
High	Master Protein	P17858-1	ATP-dependent 6-phosphofructokinase, liver type [OS=Homo sapiens]	0	155.693	39	21	150	17	780	85	7.5	443.69	21	other metabolic processes;other biological processes	non-structural extracellular;other membranes;cytosol;other cell component	kinase activity;other molecular function	Pf00365	458602; 5211	PFKL	A0A2J8M8K4; A0A6D2W3E0; H2R059; hsa:5211; K7DD35; P17858; ptr:458602; Q96A64; Q96IH4; Q9BR91	ENSG00000141959; ENSPTRG00000022972	Glycolysis / Gluconeogenesis; Pentose phosphate pathway; Fructose and mannose metabolism; Galactose metabolism; Metabolic pathways; Carbon metabolism; Biosynthesis of amino acids; RNA degradation; HIF-1 signaling pathway; AMPK signaling pathway; Thyroid hormone signaling pathway; Glucagon signaling pathway; Central carbon metabolism in cancer	Photodynamic therapy-induced HIF-1 survival signaling; Clear cell renal cell carcinoma pathways; Metabolic reprogramming in colon cancer; Insulin signaling; Disorders of fructose metabolism; Glycolysis and gluconeogenesis	Glycolysis; Neutrophil degranulation	21	0	0.798	1.179	0.904	0.753	1.57	1.237	0.738	0.759	0.606	0.896	0.686	0.572	1.193	0.939	0.56	-0.33	0.24	-0.15	-0.41	0.65	0.31	-0.44
High	Master Protein	Q7Z406-1	myosin-14 [OS=Homo sapiens]	0	155.576	15	27	154	15	1995	227.7	5.6	390.83	27	cell organization and biogenesis;other biological processes	cytosol;cytoskeleton;other cell component	cytoskeletal activity;other molecular function	Pf00063, Pf01576, Pf02736	79784	MYH14	B0I1S2; C3TTN4; hsa:79784; Q5CZ75; Q6XYE4; Q76B62; Q7Z406; Q8WV23; Q96I22; Q9BT27; Q9BW35; Q9H882	ENSG00000105357	Vascular smooth muscle contraction; Tight junction; Regulation of actin cytoskeleton; Pathogenic Escherichia coli infection		RHO GTPases activate CIT; EPHA-mediated growth cone collapse; Sema4D induced cell migration and growth-cone collapse; RHO GTPases activate PKNs; RHO GTPases Activate ROCKs; RHO GTPases activate PAKs	10	0	1.113	2.126	0.98	1.091	2.073	1.411	0.974	0.402	0.447	0.854	0.394	0.438	0.833	0.567	0.391	0.15	1.09	-0.03	0.13	1.05	0.5	-0.04
High	Master Protein	Q7L2E3-1	Putative ATP-dependent RNA helicase DHX30 [OS=Homo sapiens]	0	155.569	31	29	120	29	1194	133.9	8.78	295.54	29	cell organization and biogenesis;developmental processes	cytosol;mitochondrion;other cell component	nucleic acid binding activity;other molecular function	Pf00270, Pf00271, Pf04408, Pf07717	22907	DHX30	A8K5F1; hsa:22907; O94965; Q7L2E3; Q7Z753; Q96CH4; Q9NUQ0	ENSG00000132153				0	0	0.952	1.171	0.973	0.597	1.217	0.842	0.605	0.754	0.718	0.883	0.734	0.45	0.918	0.635	0.456	-0.07	0.23	-0.04	-0.75	0.28	-0.25	-0.73
High	Master Protein	P22626	heterogeneous nuclear ribonucleoproteins A2/B1 [OS=Homo sapiens]	0	155.424	58	17	170	15	353	37.4	8.95	580.62	17	cell organization and biogenesis;RNA metabolism OR transcription;other metabolic processes;transport;other biological processes	non-structural extracellular;nucleus;other cell component	nucleic acid binding activity;other molecular function	Pf00076	3181	HNRNPA2B1	A0A024RA27; A0A024RA61; A8K064; hsa:3181; P22626; P22627; Q9UC98; Q9UDJ2	ENSG00000122566	Amyotrophic lateral sclerosis	mRNA processing	Gene and protein expression by JAK-STAT signaling after Interleukin-12 stimulation; mRNA Splicing - Major Pathway; Processing of Capped Intron-Containing Pre-mRNA	5	2	1.376	1.133	1.272	1.587	1.234	1.285	0.967	0.415	0.57	0.47	0.527	0.658	0.512	0.532	0.401	0.46	0.18	0.35	0.67	0.3	0.36	-0.05
High	Master Protein	O00148	ATP-dependent RNA helicase DDX39A [OS=Homo sapiens]	0	155.198	48	22	200	9	427	49.1	5.68	572.48	22	RNA metabolism OR transcription;other metabolic processes;transport	nucleus;other cell component	other molecular function	Pf00270, Pf00271	10212	DDX39A	B1Q2N1; hsa:10212; O00148; Q8N5M0; Q9BVP6; Q9H5W0	ENSG00000123136			Transport of Mature mRNA derived from an Intron-Containing Transcript; mRNA 3'-end processing; RNA Polymerase II Transcription Termination	3	13	0.725	1.39	1.084	0.728	1.555	0.832	0.696	1.381	1.002	1.92	1.497	1.005	2.147	1.149	0.961	-0.46	0.47	0.12	-0.46	0.64	-0.27	-0.52
High	Master Protein	P05388-2	Isoform 2 of 60S acidic ribosomal protein P0 [OS=Homo sapiens]	0	154.967	69	12	317	1	255	27.4	8.24	979.86	12						RPLP0	P05388-2					0	0	0.175	0.95	0.184	0.237	1.29	0.397	0.159	3.725	0.65	3.539	0.685	0.883	4.804	1.479	0.593	-2.52	-0.07	-2.44	-2.08	0.37	-1.33	-2.65
High	Master Protein	Q96DI7	U5 small nuclear ribonucleoprotein 40 kDa protein [OS=Homo sapiens]	0	154.893	66	16	96	16	357	39.3	8.1	345.68	16	RNA metabolism OR transcription;other metabolic processes	cytosol;nucleus;other cell component		Pf00400	9410	SNRNP40	B4DQJ1; hsa:9410; O75938; O95320; Q96DI7	ENSG00000060688	Spliceosome	mRNA processing	mRNA Splicing - Major Pathway; mRNA Splicing - Minor Pathway	4	0	1.005	0.921	1.021	1.005	1.204	0.948	0.904	2.106	2.116	1.941	2.15	2.116	2.536	1.996	1.903	0.01	-0.12	0.03	0.01	0.27	-0.08	-0.15
High	Master Protein	Q96EY1-2	Isoform 2 of DnaJ homolog subfamily A member 3, mitochondrial [OS=Homo sapiens]	0	154.782	43	15	155	1	453	49.6	9.39	477.46	15						DNAJA3	Q96EY1-2					0	0	1.001	0.55	0.793	1.95	0.64	1.177	1.408	0.488	0.488	0.268	0.387	0.952	0.312	0.575	0.687	0	-0.86	-0.34	0.96	-0.64	0.24	0.49
High	Master Protein	Q00325-2	Isoform B of Phosphate carrier protein, mitochondrial [OS=Homo sapiens]	0	154.385	50	14	344	14	361	39.9	9.36	903.26	14						SLC25A3	Q00325-2					0	0	0.851	0.994	0.95	0.964	1.459	1.028	0.839	3.17	2.697	3.151	3.01	3.055	4.623	3.26	2.66	-0.23	-0.01	-0.07	-0.05	0.54	0.04	-0.25
High	Master Protein	Q99661-1	Kinesin-like protein KIF2C [OS=Homo sapiens]	0	154.122	47	26	96	25	725	81.3	7.83	300.84	26	cell cycle OR cell proliferation;cell organization and biogenesis;other biological processes	cytosol;cytoskeleton;nucleus;other cell component	cytoskeletal activity;nucleic acid binding activity;other molecular function	Pf00225	11004	KIF2C	A0A140VKF1; B3ITR9; hsa:11004; Q5JR88; Q6ICU1; Q96C18; Q96HB8; Q99661; Q9BWV8	ENSG00000142945		Microtubule cytoskeleton regulation	COPI-dependent Golgi-to-ER retrograde traffic; Separation of Sister Chromatids; MHC class II antigen presentation; Resolution of Sister Chromatid Cohesion; RHO GTPases Activate Formins; EML4 and NUDC in mitotic spindle formation; Kinesins; Amplification of signal from unattached kinetochores via a MAD2 inhibitory signal	10	1	0.754	1.22	1.45	0.78	0.859	0.824	0.706	1.434	1.081	1.75	2.079	1.118	1.232	1.182	1.013	-0.41	0.29	0.54	-0.36	-0.22	-0.28	-0.5
High	Master Protein	O43290	U4/U6.U5 tri-snRNP-associated protein 1 [OS=Homo sapiens]	0	153.637	42	24	79	24	800	90.2	6.13	221.84	24	cell organization and biogenesis;RNA metabolism OR transcription;other metabolic processes;other biological processes	cytosol;ER/Golgi;nucleus;other cell component		Pf03343, Pf19252	9092	SART1	A6NDN1; hsa:9092; O43290; Q53GB5	ENSG00000175467	Spliceosome		mRNA Splicing - Major Pathway	2	0	0.941	0.742	0.754	0.921	0.698	0.926	1.022	1.669	1.57	1.238	1.259	1.538	1.165	1.545	1.706	-0.09	-0.43	-0.41	-0.12	-0.52	-0.11	0.03
High	Master Protein	Q92541	RNA polymerase-associated protein RTF1 homolog [OS=Homo sapiens]	0	153.075	35	27	119	27	710	80.3	8.15	340.25	27	cell-cell signaling;protein metabolism;RNA metabolism OR transcription;other metabolic processes;developmental processes;signal transduction;other biological processes	nucleus	nucleic acid binding activity;other molecular function	Pf03126	23168	RTF1	hsa:23168; Q92541; Q96BX6	ENSG00000137815		Endoderm differentiation	E3 ubiquitin ligases ubiquitinate target proteins; Formation of RNA Pol II elongation complex ; RNA Polymerase II Pre-transcription Events	5	0	0.565	1.256	1.334	0.793	0.654	0.852	0.853	2.31	1.306	2.902	3.082	1.833	1.511	1.968	1.971	-0.82	0.33	0.42	-0.33	-0.61	-0.23	-0.23
High	Master Protein	Q99623	Prohibitin-2 [OS=Homo sapiens]	0	152.719	67	19	181	19	299	33.3	9.83	495.08	19	cell cycle OR cell proliferation;cell organization and biogenesis;other metabolic processes;stress response;transport;developmental processes;signal transduction;other biological processes	plasma membrane;other membranes;mitochondrion;nucleus;other cell component	other molecular function	Pf01145	11331	PHB2	B4DP75; hsa:11331; Q2YDA4; Q7KYU3; Q92978; Q99623	ENSG00000215021			Processing of SMDT1	1	0	0.675	0.992	0.667	0.671	2.12	1.493	0.753	0.72	0.486	0.714	0.481	0.483	1.527	1.075	0.542	-0.57	-0.01	-0.58	-0.58	1.08	0.58	-0.41
High	Master Protein	Q05639	Elongation factor 1-alpha 2 [OS=Homo sapiens]	0	152.219	38	14	622	3	463	50.4	9.03	1616.94	14	protein metabolism;other metabolic processes;other biological processes	other membranes;other cytoplasmic organelle;other cell component	nucleic acid binding activity;other molecular function	Pf00009, Pf03143, Pf03144	1917	EEF1A2	B5BUF3; E1P5J1; hsa:1917; P54266; Q05639; Q0VGC7	ENSG00000101210	Nucleocytoplasmic transport; Legionellosis; Leishmaniasis	Translation factors	Eukaryotic Translation Elongation	5	0	0.586	2.884	0.515	0.451	3.794	0.661	0.479	0.293	0.172	0.845	0.151	0.132	1.111	0.194	0.14	-0.77	1.53	-0.96	-1.15	1.92	-0.6	-1.06
High	Master Protein	Q9NUA8-1	Zinc finger and BTB domain-containing protein 40 [OS=Homo sapiens]	0	152.168	29	31	74	31	1239	138	6.57	207.97	31	RNA metabolism OR transcription;stress response;other biological processes	nucleus	nucleic acid binding activity;other molecular function	Pf00096, Pf00651, Pf12874	9923	ZBTB40	hsa:9923; O75066; Q5TFU5; Q8N1R1; Q9NUA8	ENSG00000184677				0	0	0.999	1.465	1.903	1.422	0.95	0.809	1.04	1.154	1.152	1.69	2.195	1.641	1.096	0.933	1.2	0	0.55	0.93	0.51	-0.07	-0.31	0.06
High	Master Protein	Q8NBQ5	Estradiol 17-beta-dehydrogenase 11 [OS=Homo sapiens]	0	152.06	61	15	251	15	300	32.9	9.07	773.07	15	other metabolic processes	cytosol;ER/Golgi;other cell component	other molecular function	Pf00106	51170	HSD17B11	hsa:51170; Q8NBQ5; Q96HF6; Q9UKU4	ENSG00000198189	Steroid hormone biosynthesis		Estrogen biosynthesis	2	0	0.725	1.066	1.084	0.971	1.023	0.918	0.82	1.958	1.419	2.088	2.123	1.901	2.004	1.798	1.605	-0.46	0.09	0.12	-0.04	0.03	-0.12	-0.29
High	Master Protein	P62906	60S ribosomal protein L10A [OS=Homo sapiens]	0	152.003	70	15	291	15	217	24.8	9.94	731.08	15	protein metabolism;RNA metabolism OR transcription;other metabolic processes	cytosol;translational apparatus;other cell component	other molecular function	Pf00687	4736	RPL10A	B2R801; hsa:4736; P52859; P53025; P62906; Q5TZT6; Q8J013	ENSG00000198755	Ribosome; Coronavirus disease	VEGFA-VEGFR2 signaling; Cytoplasmic ribosomal proteins	Regulation of expression of SLITs and ROBOs; L13a-mediated translational silencing of Ceruloplasmin expression; Formation of a pool of free 40S subunits; GTP hydrolysis and joining of the 60S ribosomal subunit; Major pathway of rRNA processing in the nucleolus and cytosol; Nonsense Mediated Decay (NMD) enhanced by the Exon Junction Complex (EJC); SRP-dependent cotranslational protein targeting to…	17	0	0.538	1.406	0.835	0.428	1.979	0.567	0.544	0.986	0.531	1.386	0.824	0.422	1.951	0.559	0.536	-0.89	0.49	-0.26	-1.22	0.99	-0.82	-0.88
High	Master Protein	Q9Y512	sorting and assembly machinery component 50 homolog [OS=Homo sapiens]	0	151.419	47	19	173	19	469	51.9	6.9	429.58	19	cell organization and biogenesis;transport	other membranes;mitochondrion		Pf01103	25813	SAMM50	hsa:25813; Q53HC4; Q56VW7; Q969Y9; Q96I46; Q9NW85; Q9UQM9; Q9Y512	ENSG00000100347			RAC2 GTPase cycle; Mitochondrial protein import; Cristae formation	3	0	1.164	0.608	0.746	1.064	0.821	1.372	1.012	1.93	2.246	1.174	1.441	2.055	1.586	2.648	1.954	0.22	-0.72	-0.42	0.09	-0.28	0.46	0.02
High	Master Protein	O00139-2	Isoform 2 of Kinesin-like protein KIF2A [OS=Homo sapiens]	0	151.021	53	25	111	1	660	75	6.4	292.7	25						KIF2A	O00139-2					0	0	1.496	1.096	1.413	1.194	0.605	0.982	1.492	0.637	0.953	0.698	0.9	0.76	0.385	0.625	0.95	0.58	0.13	0.5	0.26	-0.72	-0.03	0.58
High	Master Protein	P11388-1	DNA topoisomerase 2-alpha [OS=Homo sapiens]	0	150.795	21	30	96	16	1531	174.3	8.72	206.5	30	cell cycle OR cell proliferation;cell organization and biogenesis;DNA metabolism;other metabolic processes;stress response;developmental processes;other biological processes	nucleus;other cell component	nucleic acid binding activity;other molecular function	Pf00204, Pf00521, Pf01751, Pf02518, Pf08070, Pf16898	7153	TOP2A	B2RTS1; hsa:7153; P11388; Q71UN1; Q71UQ5; Q9HB24; Q9HB25; Q9HB26; Q9UP44; Q9UQP9	ENSG00000131747	Platinum drug resistance	Gastric cancer network 1; Gastric cancer network 2; Retinoblastoma gene in cancer	SUMOylation of DNA replication proteins; Transcription of E2F targets under negative control by DREAM complex	6	0	7.776	0.824	3.573	5.558	0.977	1.855	5.005	0.314	2.443	0.259	1.123	1.746	0.307	0.583	1.572	2.96	-0.28	1.84	2.47	-0.03	0.89	2.32
High	Master Protein	Q9NNW5	WD repeat-containing protein 6 [OS=Homo sapiens]	0	149.876	25	21	86	21	1121	121.6	6.87	266.42	21	cell cycle OR cell proliferation;RNA metabolism OR transcription;other metabolic processes;other biological processes	plasma membrane;other membranes;cytosol;other cell component		Pf00400	11180	WDR6	B4DHK2; hsa:11180; Q3MIT1; Q9NNW5; Q9UF63	ENSG00000178252			RND2 GTPase cycle; RHOV GTPase cycle; RHOU GTPase cycle; RND3 GTPase cycle; RND1 GTPase cycle	5	0	1.483	1.075	1.178	1.198	1.175	1.15	1.083	0.713	1.057	0.767	0.84	0.854	0.838	0.82	0.773	0.57	0.1	0.24	0.26	0.23	0.2	0.12
High	Master Protein	O75147	Obscurin-like protein 1 [OS=Homo sapiens]	0	149.443	18	26	124	26	1896	206.8	5.63	321.82	26	cell adhesion;cell organization and biogenesis;developmental processes;other biological processes	cytosol;cytoskeleton;ER/Golgi;other cell component	other molecular function	Pf07679, Pf13927	23363	OBSL1	A0A024R468; A4KVA4; A4KVA5; hsa:23363; O75147; Q96IW3; S4R3M6	ENSG00000124006			Neddylation	1	0	1.133	1.029	1.325	0.975	0.964	0.866	1.061	1.218	1.38	1.254	1.614	1.188	1.175	1.055	1.293	0.18	0.04	0.41	-0.04	-0.05	-0.21	0.09
High	Master Protein	P30837	Aldehyde dehydrogenase X, mitochondrial [OS=Homo sapiens]	0	149.295	39	18	125	16	517	57.2	6.8	370.77	18												0	2	0.675	1.107	1.173	0.964	1.373	0.748	0.665	1.015	0.685	1.124	1.191	0.979	1.394	0.759	0.675	-0.57	0.15	0.23	-0.05	0.46	-0.42	-0.59
High	Master Protein	Q96EY1-1	DnaJ homolog subfamily A member 3, mitochondrial [OS=Homo sapiens]	0	148.656	37	15	143	1	480	52.5	9.26	423.81	15	cell organization and biogenesis;DNA metabolism;other metabolic processes;stress response;signal transduction;other biological processes	plasma membrane;other membranes;cytosol;mitochondrion;nucleus;other cell component	signal transduction activity or receptor binding;enzyme regulator activity;other molecular function	Pf00226, Pf00684, Pf01556	9093	DNAJA3	B2RAJ5; B4DI33; E7ES32; hsa:9093; O75472; Q53G26; Q8WUJ6; Q8WXJ3; Q96D76; Q96EY1; Q96IV1; Q9NYH8	ENSG00000103423; ENSG00000276726	Viral carcinogenesis			1	15	0.887	0.693	0.762	0.844	0.824	0.812	0.817	1.862	1.652	1.291	1.419	1.571	1.534	1.513	1.522	-0.17	-0.53	-0.39	-0.25	-0.28	-0.3	-0.29
High	Master Protein	Q9UQ35	serine/arginine repetitive matrix protein 2 [OS=Homo sapiens]	0	148.617	18	37	83	37	2752	299.4	12.06	211.17	37	RNA metabolism OR transcription;other metabolic processes	nucleus	nucleic acid binding activity;other molecular function	Pf08312	23524	SRRM2	A6NKB9; D3DU97; hsa:23524; O15038; O94803; Q6NSL3; Q6PIM3; Q6PK40; Q8IW17; Q96GY7; Q9P0G1; Q9UHA8; Q9UQ35; Q9UQ36; Q9UQ37; Q9UQ38; Q9UQ40	ENSG00000167978			mRNA Splicing - Major Pathway	1	0	1.792	0.684	1.856	1.417	0.71	0.463	1.767	0.265	0.474	0.181	0.491	0.375	0.188	0.123	0.468	0.84	-0.55	0.89	0.5	-0.49	-1.11	0.82
High	Master Protein	Q8IWA0	WD repeat-containing protein 75 [OS=Homo sapiens]	0	148.608	32	22	110	22	830	94.4	5.96	287.95	22	RNA metabolism OR transcription;other metabolic processes;other biological processes	nucleus		Pf00400	84128	WDR75	hsa:84128; Q8IWA0; Q96J10; Q9H8U8; Q9H9U5; Q9H9V8; Q9UIX2	ENSG00000115368	Ribosome biogenesis in eukaryotes		rRNA modification in the nucleus and cytosol; Major pathway of rRNA processing in the nucleolus and cytosol	3	0	1.077	0.785	0.819	0.756	1.108	1.013	0.532	1.325	1.427	1.04	1.086	1.002	1.468	1.342	0.705	0.11	-0.35	-0.29	-0.4	0.15	0.02	-0.91
High	Master Protein	P17812	CTP synthase 1 [OS=Homo sapiens]	0	148.606	46	22	147	18	591	66.6	6.46	366.84	22	cell cycle OR cell proliferation;other metabolic processes;other biological processes	cytosol;other cell component	other molecular function	Pf00117, Pf06418	1503	CTPS1	B4DR64; D3DPW1; hsa:1503; P17812; Q5VW67; Q96GK6	ENSG00000171793	Pyrimidine metabolism; Metabolic pathways; Nucleotide metabolism; Biosynthesis of cofactors	Pyrimidine metabolism	Interconversion of nucleotide di- and triphosphates	6	4	0.648	1.024	0.918	0.771	1.336	0.937	0.622	1.395	0.904	1.428	1.281	1.076	1.863	1.307	0.868	-0.63	0.03	-0.12	-0.37	0.42	-0.09	-0.68
High	Master Protein	O14828	Secretory carrier-associated membrane protein 3 [OS=Homo sapiens]	0	148.501	44	11	133	11	347	38.3	7.64	464.47	11	transport	other membranes;ER/Golgi;other cytoplasmic organelle;other cell component	other molecular function	Pf04144	10067	SCAMP3	A9Z1W6; B1AVS6; hsa:10067; O14828; O15128; Q96FR8; Q9BPY0	ENSG00000116521; ENSG00000263290				0	0	0.872	0.691	0.699	0.98	0.829	0.961	0.877	2.056	1.793	1.421	1.437	2.016	1.705	1.977	1.804	-0.2	-0.53	-0.52	-0.03	-0.27	-0.06	-0.19
High	Master Protein	Q15345-2	Leucine-rich repeat-containing protein 41 [OS=Homo sapiens]	0	148.413	33	21	60	21	812	88.6	8.38	191.34	21	protein metabolism;other metabolic processes	cytosol;nucleus;other cell component	other molecular function		101131739; 10489; 456561	LRRC41	A0A2J8M070; A0A6D2XVQ0; A8K5G8; G3SCF0; ggo:101131739; H2PYY6; hsa:10489; ptr:456561; Q15345; Q3MJ96; Q5TDF5; Q71RA8; Q9BSM0	ENSG00000132128; ENSGGOG00000010618; ENSPTRG00000000690			Antigen processing: Ubiquitination & Proteasome degradation; Neddylation; RHOBTB3 ATPase cycle	3	0	0.942	1.838	1.487	0.989	1.172	0.904	0.758	1.977	1.862	3.634	2.94	1.956	2.317	1.787	1.499	-0.09	0.88	0.57	-0.02	0.23	-0.15	-0.4
High	Master Protein	Q7L8L6	FAST kinase domain-containing protein 5, mitochondrial [OS=Homo sapiens]	0	148.305	35	19	86	19	764	86.5	8.13	284.76	19	RNA metabolism OR transcription;other metabolic processes;other biological processes	mitochondrion;other cell component	nucleic acid binding activity	Pf06743, Pf08368, Pf08373	60493	FASTKD5	hsa:60493; Q7L8L6; Q96JN3; Q9H5D1; Q9H8Y3	ENSG00000215251				0	0	0.87	1.203	2.034	0.995	1.398	0.889	0.769	2.054	1.787	2.47	4.177	2.044	2.871	1.826	1.579	-0.2	0.27	1.02	-0.01	0.48	-0.17	-0.38
High	Master Protein	P47897	glutamine--tRNA ligase [OS=Homo sapiens]	0	148.171	41	27	101	27	775	87.7	7.15	252.47	27	protein metabolism;RNA metabolism OR transcription;other metabolic processes;developmental processes;other biological processes	cytosol;mitochondrion;other cell component	enzyme regulator activity;other molecular function	Pf00749, Pf03950, Pf04557, Pf04558	5859	QARS1	B4DWJ2; hsa:5859; P47897	ENSG00000172053	Aminoacyl-tRNA biosynthesis; Metabolic pathways		Selenoamino acid metabolism; Cytosolic tRNA aminoacylation; Mitochondrial tRNA aminoacylation	5	0	0.57	0.968	0.894	0.631	1.573	1.151	0.556	0.98	0.559	0.949	0.876	0.618	1.542	1.128	0.544	-0.81	-0.05	-0.16	-0.66	0.65	0.2	-0.85
High	Master Protein	Q8TEQ6	gem-associated protein 5 [OS=Homo sapiens]	0	147.973	26	33	96	33	1508	168.5	6.62	264.71	33	cell organization and biogenesis;protein metabolism;RNA metabolism OR transcription;other metabolic processes;other biological processes	cytosol;nucleus;other cell component	translation activity;nucleic acid binding activity	Pf00400, Pf12894	25929	GEMIN5	hsa:25929; Q14CV0; Q8TEQ6; Q8WWV4; Q969W4; Q9H9K3; Q9UFI5	ENSG00000082516			snRNP Assembly; SARS-CoV-2 modulates host translation machinery	2	0	0.68	1.265	0.986	0.479	1.58	0.881	0.427	0.916	0.623	1.159	0.904	0.439	1.448	0.807	0.391	-0.56	0.34	-0.02	-1.06	0.66	-0.18	-1.23
High	Master Protein	Q4VCS5	Angiomotin [OS=Homo sapiens]	0	147.436	26	25	124	24	1084	118	7.64	300.94	25	cell organization and biogenesis;developmental processes;signal transduction;other biological processes	plasma membrane;other membranes;cytosol;cytoskeleton;nucleus;other cell component	other molecular function	Pf12240	154796	AMOT	hsa:154796; Q4VCS5; Q504X5; Q9HD27; Q9UPT1	ENSG00000126016	Hippo signaling pathway; Tight junction	VEGFA-VEGFR2 signaling; Hippo-Merlin signaling dysregulation; Malignant pleural mesothelioma		5	0	0.809	1.479	1.766	0.765	1.352	0.952	0.687	0.689	0.558	1.019	1.217	0.527	0.932	0.656	0.473	-0.31	0.56	0.82	-0.39	0.44	-0.07	-0.54
High	Master Protein	Q7Z6Z7	E3 ubiquitin-protein ligase HUWE1 [OS=Homo sapiens]	0	147.4	12	34	61	34	4374	481.6	5.22	171.64	34	cell organization and biogenesis;protein metabolism;DNA metabolism;other metabolic processes;stress response;other biological processes	non-structural extracellular;other membranes;cytosol;mitochondrion;ER/Golgi;nucleus;other cell component	nucleic acid binding activity;other molecular function	Pf00627, Pf00632, Pf02825, Pf06012, Pf06025, Pf14377	10075	HUWE1	hsa:10075; O15029; Q4G2Z2; Q5H961; Q6P4D0; Q7Z6Z7; Q8NG67; Q9BUI0; Q9HCJ4; Q9NSL6; Q9P0A9	ENSG00000086758	Ubiquitin mediated proteolysis		Antigen processing: Ubiquitination & Proteasome degradation; Neutrophil degranulation	3	0	1.121	1.742	1.48	1.151	2.657	1.247	1.01	1.178	1.321	2.053	1.743	1.356	3.13	1.469	1.19	0.16	0.8	0.57	0.2	1.41	0.32	0.01
High	Master Protein	P33981	Dual specificity protein kinase TTK [OS=Homo sapiens]	0	147.395	36	25	77	25	857	97	8.16	198.47	25	cell cycle OR cell proliferation;cell organization and biogenesis;protein metabolism;other metabolic processes;signal transduction;other biological processes	cytoskeleton;nucleus;other cell component	kinase activity;other molecular function	Pf00069	7272	TTK	A8K8U5; B2RDW2; E1P543; hsa:7272; P33981; Q15272; Q5TCS0; Q9BW51; Q9NTM0	ENSG00000112742	Cell cycle	Cell cycle; Retinoblastoma gene in cancer		3	0	0.936	0.899	0.987	0.917	0.842	0.932	0.927	1.991	1.863	1.79	1.966	1.825	1.676	1.855	1.847	-0.1	-0.15	-0.02	-0.13	-0.25	-0.1	-0.11
High	Master Protein	P08237	ATP-dependent 6-phosphofructokinase, muscle type [OS=Homo sapiens]	0	147.106	45	24	131	23	780	85.1	7.99	368.07	24	other metabolic processes;other biological processes	plasma membrane;other membranes;cytosol;cytoskeleton;nucleus	kinase activity;other molecular function	Pf00365	5213	PFKM	hsa:5213; J3KNX3; P08237; Q16814; Q16815; Q6ZTT1	ENSG00000152556	Glycolysis / Gluconeogenesis; Pentose phosphate pathway; Fructose and mannose metabolism; Galactose metabolism; Metabolic pathways; Carbon metabolism; Biosynthesis of amino acids; RNA degradation; HIF-1 signaling pathway; AMPK signaling pathway; Thyroid hormone signaling pathway; Glucagon signaling pathway; Central carbon metabolism in cancer	Clear cell renal cell carcinoma pathways; Aerobic glycolysis; Insulin signaling; Glycolysis and gluconeogenesis	Glycolysis	18	1	1.093	0.773	0.811	1.145	0.973	1.081	0.951	0.829	0.906	0.64	0.672	0.949	0.806	0.896	0.788	0.13	-0.37	-0.3	0.2	-0.04	0.11	-0.07
High	Master Protein	Q9NVH0	Exonuclease 3'-5' domain-containing protein 2 [OS=Homo sapiens]	0	146.811	52	24	93	24	621	70.3	8.32	254.07	24	DNA metabolism;RNA metabolism OR transcription;other metabolic processes;stress response	other membranes;cytoskeleton;mitochondrion;nucleus;other cell component	nucleic acid binding activity;other molecular function	Pf01612	55218	EXD2	B4DIH6; G5E947; hsa:55218; Q6AWB6; Q8N3D3; Q9NVH0	ENSG00000081177				0	0	0.999	1.009	0.925	1.038	1.254	1.118	1.115	1.257	1.255	1.269	1.163	1.305	1.577	1.405	1.401	0	0.01	-0.11	0.05	0.33	0.16	0.16
High	Master Protein	Q5VZL5	Zinc finger MYM-type protein 4 [OS=Homo sapiens]	0	146.386	28	33	76	32	1548	172.7	6.84	206.94	33	cell organization and biogenesis;other biological processes		nucleic acid binding activity;other molecular function	Pf06467, Pf12012	9202	ZMYM4	A0JP19; A0JP20; hsa:9202; O43308; Q5T5E1; Q5T5E2; Q5VZL5; Q7L3Q4	ENSG00000146463				0	1	0.933	0.817	1.254	0.908	0.742	0.844	0.846	1.695	1.582	1.384	2.126	1.539	1.258	1.431	1.434	-0.1	-0.29	0.33	-0.14	-0.43	-0.24	-0.24
High	Master Protein	Q9UBS4	DnaJ homolog subfamily B member 11 [OS=Homo sapiens]	0	146.301	41	16	166	16	358	40.5	6.18	444.83	16	protein metabolism;RNA metabolism OR transcription;other metabolic processes;other biological processes	non-structural extracellular;ER/Golgi;nucleus;other cell component	signal transduction activity or receptor binding;other molecular function	Pf00226, Pf01556	51726	DNAJB11	hsa:51726; Q542Y5; Q542Y9; Q6IAQ8; Q96JC6; Q9UBS4	ENSG00000090520	Protein processing in endoplasmic reticulum	Photodynamic therapy-induced unfolded protein response	XBP1(S) activates chaperone genes	3	0	0.934	1.005	1.049	0.978	1.134	0.906	0.917	0.715	0.668	0.719	0.75	0.7	0.811	0.648	0.656	-0.1	0.01	0.07	-0.03	0.18	-0.14	-0.12
High	Master Protein	Q96A33-1	Coiled-coil domain-containing protein 47 [OS=Homo sapiens]	0	146.262	39	18	109	18	483	55.8	4.87	319.21	18	cell organization and biogenesis;protein metabolism;other metabolic processes;stress response;developmental processes;signal transduction;other biological processes	other membranes;ER/Golgi;other cell component	translation activity;other molecular function	Pf07946	100446040; 100970858; 101154555; 57003; 739076	CCDC47	A0A2J8QYI8; A0A2R9BY68; A0A6D2XLN4; B2RAS8; D3DU20; G3RR28; ggo:101154555; H2NUE5; H2QDN3; hsa:57003; pon:100446040; pps:100970858; ptr:739076; Q96A33; Q96D00; Q96JZ7; Q9H3E4; Q9NRG3	ENSG00000108588; ENSGGOG00000013183; ENSPPAG00000040139; ENSPPYG00000008530; ENSPTRG00000009522				0	0	0.829	1.637	1.044	0.874	1.884	0.836	0.763	1.19	0.986	1.947	1.242	1.04	2.241	0.994	0.908	-0.27	0.71	0.06	-0.19	0.91	-0.26	-0.39
High	Master Protein	Q9P0K7-1	Ankycorbin [OS=Homo sapiens]	0	146.056	29	26	91	26	980	110	6.21	262.87	26	other biological processes	cytosol;cytoskeleton;nucleus;other cell component	cytoskeletal activity	Pf00023, Pf12796	26064	RAI14	E9PED3; hsa:26064; Q6V1W9; Q7Z5I4; Q7Z733; Q9P0K7; Q9P2L2; Q9Y3T5	ENSG00000039560				0	0	0.567	1.523	0.616	0.758	1.848	0.892	0.663	0.954	0.541	1.453	0.587	0.723	1.763	0.851	0.632	-0.82	0.61	-0.7	-0.4	0.89	-0.17	-0.59
High	Master Protein	Q92947-1	Glutaryl-CoA dehydrogenase, mitochondrial [OS=Homo sapiens]	0	145.943	63	17	144	17	438	48.1	8.06	424.3	17	other metabolic processes	mitochondrion	other molecular function	Pf00441, Pf02770, Pf02771	2639	GCDH	A0A024R7F9; A8K2Z2; hsa:2639; O14719; Q92947	ENSG00000105607	Fatty acid degradation; Lysine degradation; Tryptophan metabolism; Metabolic pathways	Fatty acid beta-oxidation; Tryptophan metabolism	Lysine catabolism	7	0	0.782	0.694	0.655	0.742	0.808	1.004	0.77	1.707	1.335	1.184	1.119	1.266	1.379	1.714	1.315	-0.35	-0.53	-0.61	-0.43	-0.31	0.01	-0.38
High	Master Protein	A1L390	Pleckstrin homology domain-containing family G member 3 [OS=Homo sapiens]	0	145.8	30	22	93	22	1219	134.3	6.55	261.19	22	other biological processes	cytosol;cytoskeleton	enzyme regulator activity;cytoskeletal activity	Pf00169, Pf00621	26030	PLEKHG3	A1L389; A1L390; B5MEC9; hsa:26030; O60339; Q6GMS3; Q6P4B1; Q7L3S3; Q86SW7; Q8TEF5; Q96EW6; Q9BT82	ENSG00000126822			RHOA GTPase cycle; CDC42 GTPase cycle; RAC1 GTPase cycle; RHOQ GTPase cycle; RHOG GTPase cycle	5	0	0.212	1.472	1.336	0.337	1.161	0.442	0.307	1.855	0.393	2.731	2.479	0.625	2.155	0.819	0.569	-2.24	0.56	0.42	-1.57	0.22	-1.18	-1.71
High	Master Protein	P21796	voltage-dependent anion-selective channel protein 1 [OS=Homo sapiens]	0	145.582	63	13	122	12	283	30.8	8.54	365.77	13	cell-cell signaling;other metabolic processes;stress response;transport;other biological processes	plasma membrane;other membranes;mitochondrion;other cell component	transporter activity;other molecular function	Pf01459	7416	VDAC1	B3KVK4; D3DQ93; hsa:7416; P21796; Q5FVE7; Q9UIQ5; Q9UPL0	ENSG00000213585	Calcium signaling pathway; cGMP-PKG signaling pathway; Necroptosis; Cellular senescence; Neutrophil extracellular trap formation; NOD-like receptor signaling pathway; Cholesterol metabolism; Alzheimer disease; Parkinson disease; Amyotrophic lateral sclerosis; Huntington disease; Spinocerebellar ataxia; Prion disease; Pathways of neurodegeneration; Shigellosis; Influenza A; Human T-cell leukemia v…	Alzheimer's disease and miRNA effects; Alzheimer's disease; Arsenic metabolism and reactive oxygen species generation	Ub-specific processing proteases; Pyruvate metabolism; Mitochondrial protein import; PINK1-PRKN Mediated Mitophagy; Mitochondrial calcium ion transport	27	1	0.866	0.8	0.848	0.917	1.639	1.635	0.915	1.259	1.09	1.007	1.068	1.155	2.064	2.058	1.152	-0.21	-0.32	-0.24	-0.12	0.71	0.71	-0.13
High	Master Protein	P14625	Endoplasmin [OS=Homo sapiens]	0	145.481	36	27	132	19	803	92.4	4.84	309.28	27	cell organization and biogenesis;protein metabolism;other metabolic processes;stress response;transport;other biological processes	non-structural extracellular;plasma membrane;other membranes;cytosol;ER/Golgi;other cell component	signal transduction activity or receptor binding;nucleic acid binding activity;other molecular function	Pf00183, Pf02518	7184	HSP90B1	hsa:7184; P14625; Q96A97	ENSG00000166598	Protein processing in endoplasmic reticulum; PI3K-Akt signaling pathway; IL-17 signaling pathway; Estrogen signaling pathway; Thyroid hormone synthesis; Salmonella infection; Pathways in cancer; Chemical carcinogenesis; Prostate cancer; Lipid and atherosclerosis; Fluid shear stress and atherosclerosis	Photodynamic therapy-induced unfolded protein response; Focal adhesion: PI3K-Akt-mTOR-signaling pathway; Prion disease pathway; PI3K-Akt signaling pathway; Sudden infant death syndrome (SIDS) susceptibility pathways	Regulation of Insulin-like Growth Factor (IGF) transport and uptake by Insulin-like Growth Factor Binding Proteins (IGFBPs); Post-translational protein phosphorylation; Interleukin-4 and Interleukin-13 signaling; Trafficking and processing of endosomal TLR; Scavenging by Class A Receptors; ATF6 (ATF6-alpha) activates chaperone genes	22	6	1.174	0.582	0.821	0.814	0.834	1.002	0.932	0.177	0.208	0.103	0.145	0.144	0.148	0.177	0.165	0.23	-0.78	-0.28	-0.3	-0.26	0	-0.1
High	Master Protein	O14983	Sarcoplasmic/endoplasmic reticulum calcium ATPase 1 [OS=Homo sapiens]	0	145.481	18	19	148	1	1001	110.2	5.16	480.27	19	cell organization and biogenesis;stress response;transport;signal transduction;other biological processes	other membranes;cytosol;cytoskeleton;mitochondrion;ER/Golgi;other cell component	transporter activity;other molecular function	Pf00122, Pf00689, Pf00690, Pf08282, Pf13246	487	ATP2A1	A8K5J9; B3KY17; hsa:487; O14983; O14984	ENSG00000196296	Calcium signaling pathway; cGMP-PKG signaling pathway; cAMP signaling pathway; Cardiac muscle contraction; Adrenergic signaling in cardiomyocytes; Thyroid hormone signaling pathway; Pancreatic secretion; Alzheimer disease; Spinocerebellar ataxia; Pathways of neurodegeneration; Hypertrophic cardiomyopathy; Arrhythmogenic right ventricular cardiomyopathy; Dilated cardiomyopathy; Diabetic cardiomyop…	Alzheimer's disease and miRNA effects; 16p11.2 distal deletion syndrome; Alzheimer's disease	Ion homeostasis; Ion transport by P-type ATPases; Pre-NOTCH Processing in Golgi; Reduction of cytosolic Ca++ levels	21	0	1.968	0.01	1.242	1.152	0.01	0.89	1.849	0.172	0.339	0.01	0.214	0.198	0.01	0.153	0.318	0.98	-6.64	0.31	0.2	-6.64	-0.17	0.89
High	Master Protein	Q96RL1	BRCA1-A complex subunit RAP80 [OS=Homo sapiens]	0	145.461	41	19	93	19	719	79.7	5.45	261.25	19	cell cycle OR cell proliferation;cell organization and biogenesis;protein metabolism;DNA metabolism;other metabolic processes;stress response;signal transduction;other biological processes	nucleus	nucleic acid binding activity;other molecular function	Pf18282	51720	UIMC1	A8MSA1; B3KMZ1; B4E3N2; hsa:51720; Q5XKQ1; Q7Z3W7; Q8N5B9; Q96RL1; Q9BZR1; Q9BZR5; Q9UHX7	ENSG00000087206	Homologous recombination		Recruitment and ATM-mediated phosphorylation of repair and signaling proteins at DNA double strand breaks; Processing of DNA double-strand break ends; G2/M DNA damage checkpoint; Nonhomologous End-Joining (NHEJ); Metalloprotease DUBs	6	0	0.35	2.119	2.467	0.387	1.232	0.628	0.303	1.273	0.445	2.699	3.141	0.493	1.569	0.799	0.386	-1.52	1.08	1.3	-1.37	0.3	-0.67	-1.72
High	Master Protein	Q15365	Poly(RC)-binding protein 1 [OS=Homo sapiens]	0	145.417	62	15	182	9	356	37.5	7.09	508.69	15	RNA metabolism OR transcription;other metabolic processes;other biological processes	cytosol;nucleus;other cell component	nucleic acid binding activity;other molecular function	Pf00013	5093	PCBP1	hsa:5093; Q13157; Q14975; Q15365	ENSG00000169564	Spliceosome; Ferroptosis	Ferroptosis	mRNA Splicing - Major Pathway; Processing of Capped Intron-Containing Pre-mRNA	5	7	0.985	0.784	0.689	0.762	0.937	1.14	0.605	1.272	1.252	0.996	0.876	0.969	1.192	1.45	0.769	-0.02	-0.35	-0.54	-0.39	-0.09	0.19	-0.72
High	Master Protein	Q86VP6-1	cullin-associated nedd8-dissociated protein 1 [OS=Homo sapiens]	0	145.221	23	25	98	23	1230	136.3	5.78	269.05	25	cell organization and biogenesis;protein metabolism;other metabolic processes;other biological processes	non-structural extracellular;cytosol;ER/Golgi;nucleus;other cell component	other molecular function	Pf08623	100386203; 100481247; 100514460; 101094193; 101149345; 101332878; 101385585; 101926073; 102734241; 102881938; 102996097; 102997589; 103086105; 103238666; 103656854; 104675386; 104989782; 105473426; 105502644; 105537099; 105600516; 105712014; 106966342; 107140078; 107512685; 108291798; 108529339; 109270464; 109559252; 538086; 55832; 716184	CAND1; LOC111142147	A0A096MU71; A0A0B8RT59; A0A0D9QWF7; A0A2J8K073; A0A2J8W0R8; A0A2K5D207; A0A2K5JR19; A0A2K5KZY4; A0A2K5QAS7; A0A2K5VMC7; A0A2K6AD74; A0A2K6E382; A0A2K6MV74; A0A2K6NYI0; A0A2U3X3K3; A0A2U3XIE0; A0A2U3ZYS2; A0A2Y9FWI3; A0A2Y9G9B4; A0A2Y9IQ35; A0A2Y9N2I3; A0A340XQK7; A0A341APU6; A0A384B6F6; A0A384BK33; A0A3Q7Q9H6; A0A3Q7W3M7; A0A480K0D5; A0A5E4CFQ7; A0A667FSV4; A0A6D2W0V9; A0A6I9ZGI6; A0A6J0Y3G4; A0A…	ENSAMEG00000008737; ENSANAG00000025362; ENSBGRG00000020115; ENSBMSG00010015970; ENSBTAG00000009939; ENSCANG00000039306; ENSCATG00000019647; ENSCCAG00000024261; ENSCJAG00000007105; ENSCSAG00000004354; ENSDLEG00000002395; ENSFCAG00000023558; ENSG00000111530; ENSGGOG00000000872; ENSLCNG00005002226; ENSMFAG00000044406; ENSMLEG00000043055; ENSMMMG00000006359; ENSMMUG00000008300; ENSMNEG00000044036; EN…		Endoderm differentiation; Endoderm differentiation	Neutrophil degranulation; Neddylation; Iron uptake and transport; Neutrophil degranulation; Neddylation; Iron uptake and transport	8	2	0.939	1.142	0.832	0.769	1.519	1.122	0.893	0.471	0.442	0.538	0.392	0.362	0.715	0.528	0.42	-0.09	0.19	-0.27	-0.38	0.6	0.17	-0.16
High	Master Protein	Q9Y5V3	Melanoma-associated antigen D1 [OS=Homo sapiens]	0	145.11	36	26	130	22	778	86.1	5.83	332.11	26	RNA metabolism OR transcription;other biological processes	plasma membrane;other membranes;nucleus;other cell component	other molecular function	Pf01454	9500	MAGED1	hsa:9500; Q5VSH6; Q8IZ84; Q8WY92; Q9H352; Q9HBT4; Q9UF36; Q9Y5V3	ENSG00000179222	Neurotrophin signaling pathway		NRAGE signals death through JNK; Caspase activation via Dependence Receptors in the absence of ligand	3	4	0.918	0.524	0.726	0.877	0.646	1.046	0.849	2.003	1.838	1.05	1.454	1.757	1.293	2.094	1.7	-0.12	-0.93	-0.46	-0.19	-0.63	0.06	-0.24
High	Master Protein	O75688	Protein phosphatase 1B [OS=Homo sapiens]	0	145.053	47	18	90	1	479	52.6	5.05	268.5	18	protein metabolism;other metabolic processes;other biological processes	other membranes;cytosol;nucleus	other molecular function	Pf00481, Pf07830	5495	PPM1B	hsa:5495; O75688; Q461Q2; Q4J6C1; Q4J6C2; Q658R4; Q96ER6; Q9HAY8	ENSG00000138032	MAPK signaling pathway	MAPK signaling pathway	ISG15 antiviral mechanism; ALK mutants bind TKIs; Signaling by ALK fusions and activated point mutants	5	19	2.534	0.902	1.354	1.782	2.096	1.429	1.103	0.038	0.097	0.034	0.052	0.068	0.08	0.055	0.042	1.34	-0.15	0.44	0.83	1.07	0.52	0.14
High	Master Protein	Q06210-1	glutamine--fructose-6-phosphate aminotransferase [isomerizing] 1 [OS=Homo sapiens]	0	144.9	45	26	90	20	699	78.8	7.11	245.53	26	protein metabolism;other metabolic processes;other biological processes	cytosol	other molecular function	Pf01380, Pf13522	2673; 450203	GFPT1	A0A2I2YMN4; A0A2J8N435; A0A6D2XAA4; H2R176; hsa:2673; ptr:450203; Q06210; Q53QE6; Q9BXF8	ENSG00000198380; ENSGGOG00000005205; ENSPTRG00000024129	Alanine, aspartate and glutamate metabolism; Amino sugar and nucleotide sugar metabolism; Metabolic pathways; Biosynthesis of nucleotide sugars; Insulin resistance; Diabetic cardiomyopathy		XBP1(S) activates chaperone genes; Synthesis of UDP-N-acetyl-glucosamine; Defective GFPT1 causes CMSTA1	9	6	0.304	1.195	1.009	0.335	1.133	0.518	0.267	1.541	0.468	1.841	1.555	0.516	1.745	0.797	0.411	-1.72	0.26	0.01	-1.58	0.18	-0.95	-1.91
High	Master Protein	Q8WVB6	Chromosome transmission fidelity protein 18 homolog [OS=Homo sapiens]	0	144.767	33	21	83	21	975	107.3	7.21	211.57	21	cell cycle OR cell proliferation;cell organization and biogenesis;DNA metabolism;other metabolic processes;other biological processes	cytosol;nucleus	nucleic acid binding activity;other molecular function	Pf00004	63922	CHTF18	B7ZBA2; D3DU68; hsa:63922; Q7Z6Y4; Q7Z6Y6; Q8WVB6; Q9BR83; Q9BRG5; Q9H7K3	ENSG00000127586		Gastric cancer network 2; 7q11.23 copy number variation syndrome	Polymerase switching on the C-strand of the telomere	3	0	0.336	1.56	1.015	0.293	1.504	0.532	0.31	1.157	0.388	1.805	1.175	0.339	1.74	0.616	0.358	-1.58	0.64	0.02	-1.77	0.59	-0.91	-1.69
High	Master Protein	O60488-1	Long-chain-fatty-acid--CoA ligase 4 [OS=Homo sapiens]	0	144.561	35	20	106	17	711	79.1	8.38	310.83	20	other metabolic processes;developmental processes;other biological processes	plasma membrane;other membranes;mitochondrion;ER/Golgi;other cytoplasmic organelle;other cell component	other molecular function	Pf00501	2182	ACSL4	D3DUY2; hsa:2182; O60488; O60848; O60849; Q5JWV8	ENSG00000068366	Fatty acid biosynthesis; Fatty acid degradation; Metabolic pathways; Fatty acid metabolism; PPAR signaling pathway; Peroxisome; Ferroptosis; Thermogenesis; Adipocytokine signaling pathway	Fatty acid beta-oxidation; Fatty acid biosynthesis; Mitochondrial long chain fatty acid beta-oxidation; PPAR signaling pathway; Ferroptosis; Thermogenesis; Cholesterol metabolism with Bloch and Kandutsch-Russell pathways; Omega-3 / omega-6 fatty acid synthesis; Omega-9 fatty acid synthesis; Fatty acid transporters	Synthesis of very long-chain fatty acyl-CoAs; Intracellular metabolism of fatty acids regulates insulin secretion	21	0	0.083	0.936	0.966	0.1	1.103	0.3	0.084	1.391	0.115	1.301	1.344	0.139	1.534	0.418	0.117	-3.6	-0.1	-0.05	-3.32	0.14	-1.74	-3.58
High	Master Protein	P62191	26S proteasome regulatory subunit 4 [OS=Homo sapiens]	0	144.296	50	20	121	18	440	49.2	6.21	337.2	20	protein metabolism;other metabolic processes;other biological processes	cytosol;nucleus;other cell component	other molecular function	Pf00004, Pf16450, Pf17862	5700	PSMC1	B4DR63; hsa:5700; P49014; P62191; Q03527; Q6IAW0; Q6NW36; Q96AZ3	ENSG00000100764	Proteasome; Alzheimer disease; Parkinson disease; Amyotrophic lateral sclerosis; Huntington disease; Spinocerebellar ataxia; Prion disease; Pathways of neurodegeneration; Human papillomavirus infection; Epstein-Barr virus infection; Viral carcinogenesis	Proteasome degradation; Alzheimer's disease and miRNA effects; Parkin-ubiquitin proteasomal system pathway; Alzheimer's disease	FCERI mediated NF-kB activation; Downstream TCR signaling; Antigen processing: Ubiquitination & Proteasome degradation; Activation of NF-kappaB in B cells; Oxygen-dependent proline hydroxylation of Hypoxia-inducible Factor Alpha; ER-Phagosome pathway; Cross-presentation of soluble exogenous antigens (endosomes); SCF-beta-TrCP mediated degradation of Emi1; APC/C:Cdc20 mediated degradation of Secur…	74	0	1.002	1.186	0.769	0.797	1.901	1.434	0.794	0.391	0.391	0.464	0.301	0.311	0.743	0.56	0.31	0	0.25	-0.38	-0.33	0.93	0.52	-0.33
High	Master Protein	P55060-1	Exportin-2 [OS=Homo sapiens]	0	143.918	29	25	167	25	971	110.3	5.77	408.23	25	transport	cytosol;nucleus;other cell component	other molecular function	Pf03378, Pf03810, Pf08506	100983829; 101925721; 103244616; 104678542; 105470706; 105572300; 108522522; 1434; 458318; 704301	CSE1L	A0A096NRD0; A0A0D9RR42; A0A1D5Q1K6; A0A2J8MJH6; A0A2K5N428; A0A2K5WF35; A0A2K5WF48; A0A2K6BTC5; A0A2K6KIA8; A0A2K6NLU1; A0A2R9BNT4; A0A384NKW7; A0A5S6R996; A0A6D2XTG1; A0A6P6II86; A0A8D2K2T0; A0A8J8XD27; A0A8J8YQ05; A3RLL6; B2R5T4; caty:105572300; csab:103244616; E1P5Y0; F8W904; G7N4L0; H2QKJ4; hsa:1434; mcc:704301; mcf:101925721; O75432; P55060; pps:100983829; ptr:458318; Q32M40; Q9H5B7; Q9NTS0;…	ENSCATG00000039153; ENSCSAG00000014977; ENSG00000124207; ENSMFAG00000034230; ENSMMUG00000019636; ENSMNEG00000031340; ENSPANG00000026147; ENSPPAG00000038391; ENSPTRG00000013599; ENSRBIG00000029361; ENSRROG00000021686; ENSTGEG00000016120	Nucleocytoplasmic transport; Salmonella infection			2	0	1.015	0.604	0.751	0.91	0.847	1.102	1.031	1.802	1.83	1.088	1.354	1.639	1.526	1.985	1.858	0.02	-0.73	-0.41	-0.14	-0.24	0.14	0.04
High	Master Protein	P0DJD0	RANBP2-like and GRIP domain-containing protein 1 [OS=Homo sapiens]	0	143.825	17	26	118	1	1748	196.5	6.14	273.04	26	transport;other biological processes	nucleus;other cell component		Pf00638, Pf01465, Pf16704	400966	RGPD1	hsa:400966; P0C839; P0DJD0; Q68DN6; Q6V1X0	ENSG00000187627				0	0	0.465	0.01	0.485	0.553	0.01	0.724	0.472	0.797	0.37	0.01	0.386	0.44	0.01	0.576	0.376	-1.11	-6.64	-1.04	-0.86	-6.64	-0.47	-1.08
High	Master Protein	P40227-1	T-complex protein 1 subunit zeta [OS=Homo sapiens]	0	143.477	43	18	140	18	531	58	6.68	403.17	18	other biological processes	cytosol;cytoskeleton;other cell component	other molecular function	Pf00118	100592874; 463421; 908	CCT6A	A0A024RDL1; A0A2I3H249; A0A2J8JTZ4; A0A6D2W2I4; A6NCD2; G3R729; H2QUL9; hsa:908; nle:100592874; P40227; ptr:463421; Q3KP28; Q75LP4; Q96S46	ENSG00000146731; ENSGGOG00000011439; ENSNLEG00000015664; ENSPTRG00000019206; ENSPTRG00000042789		16p11.2 proximal deletion syndrome	Formation of tubulin folding intermediates by CCT/TriC; Association of TriC/CCT with target proteins during biosynthesis; Cooperation of PDCL (PhLP1) and TRiC/CCT in G-protein beta folding; Prefoldin mediated transfer of substrate to CCT/TriC; RHOBTB2 GTPase cycle; Folding of actin by CCT/TriC	7	0	1.109	1.24	0.767	0.709	1.236	1.007	0.71	0.542	0.601	0.672	0.416	0.384	0.669	0.546	0.385	0.15	0.31	-0.38	-0.5	0.31	0.01	-0.49
High	Master Protein	P02538	Keratin, type II cytoskeletal 6A [OS=Homo sapiens]	0	143.317	38	27	143	2	564	60	8	317.01	27	cell organization and biogenesis;stress response;other biological processes	cytosol;cytoskeleton	bone, tooth or skin structural activity;cytoskeletal activity	Pf00038, Pf16208	3853	KRT6A	A4QPC1; hsa:3853; P02538; P48667; Q08AR4; Q6NT67; Q96CL4	ENSG00000205420		Ectoderm differentiation; Ectoderm differentiation	Formation of the cornified envelope	4	7	0.518	1.044	0.61	0.815	1.501	1.167	0.845	0.091	0.047	0.095	0.056	0.074	0.137	0.106	0.077	-0.95	0.06	-0.71	-0.3	0.59	0.22	-0.24
High	Master Protein	Q13685	angio-associated migratory cell protein [OS=Homo sapiens]	0	143.164	42	13	153	13	434	46.7	4.42	426.93	13	developmental processes;other biological processes	plasma membrane;other membranes;cytosol;cytoskeleton;other cell component	other molecular function	Pf00400	14	AAMP	hsa:14; Q13685; Q8WUJ9; Q96H92	ENSG00000127837		Nucleotide-binding oligomerization domain (NOD) pathway	Thromboxane signalling through TP receptor; Signaling by EGFR; NOD1/2 Signaling Pathway; Signaling by VEGF	5	0	0.716	0.685	0.56	1.017	0.856	0.918	1.032	2.272	1.626	1.557	1.273	2.311	1.945	2.087	2.344	-0.48	-0.55	-0.84	0.02	-0.22	-0.12	0.05
High	Master Protein	O75688-2	Isoform Beta-2 of Protein phosphatase 1B [OS=Homo sapiens]	0	142.972	57	18	88	1	387	42.7	5.2	257.94	18						PPM1B	O75688-2					0	0
High	Master Protein	Q8NI27-1	THO complex subunit 2 [OS=Homo sapiens]	0	142.915	23	33	127	33	1593	182.7	8.44	255.05	33	RNA metabolism OR transcription;other metabolic processes;transport;developmental processes;other biological processes	nucleus;other cell component	nucleic acid binding activity	Pf11262, Pf11732, Pf16134	101130791; 57187	THOC2	A0A2J8WWI2; A0A6D2WX39; A6NM50; G3QDZ9; ggo:101130791; H2PWP4; hsa:57187; Q5JZ12; Q6IN92; Q8NI27; Q9H8I6	ENSG00000125676; ENSGGOG00000000486; ENSPPYG00000020695	Nucleocytoplasmic transport; Spliceosome		Transport of Mature mRNA derived from an Intron-Containing Transcript; mRNA 3'-end processing; RNA Polymerase II Transcription Termination	5	0	2.153	0.874	1.607	1.903	0.99	1.191	1.379	1.426	3.069	1.246	2.292	2.714	1.412	1.699	1.966	1.11	-0.19	0.68	0.93	-0.01	0.25	0.46
High	Master Protein	Q9H8V3	Protein ECT2 [OS=Homo sapiens]	0	142.723	38	27	88	27	914	103.4	7.71	245.52	27	cell cycle OR cell proliferation;cell organization and biogenesis;stress response;transport;developmental processes;signal transduction;other biological processes	plasma membrane;other membranes;cytosol;cytoskeleton;nucleus;other cell component	enzyme regulator activity;other molecular function	Pf00533, Pf00621, Pf12738	1894	ECT2	hsa:1894; Q0MT80; Q2M269; Q6U836; Q9H8V3; Q9NSV8; Q9NVW9	ENSG00000114346		Gastric cancer network 1	CDC42 GTPase cycle; RAC1 GTPase cycle; RHOA GTPase cycle; NRAGE signals death through JNK; G alpha (12/13) signalling events; RHOB GTPase cycle	7	0	0.659	1.24	0.963	0.837	1.049	0.81	0.77	1.69	1.113	2.096	1.627	1.415	1.773	1.37	1.301	-0.6	0.31	-0.05	-0.26	0.07	-0.3	-0.38
High	Master Protein	P46977	Dolichyl-diphosphooligosaccharide--protein glycosyltransferase subunit STT3A [OS=Homo sapiens]	0	142.64	26	19	219	17	705	80.5	8.07	590.78	19	protein metabolism;other metabolic processes	other membranes;ER/Golgi	other molecular function	Pf02516	3703	STT3A	B4DJ24; E9PNQ1; hsa:3703; P46977; Q86XU9; Q8TE35; Q8WUB4	ENSG00000134910	N-Glycan biosynthesis; Various types of N-glycan biosynthesis; Metabolic pathways; Protein processing in endoplasmic reticulum		Asparagine N-linked glycosylation; Maturation of spike protein	6	2	0.518	0.708	0.473	0.441	0.874	0.821	0.457	2.145	1.111	1.519	1.015	0.947	1.875	1.761	0.981	-0.95	-0.5	-1.08	-1.18	-0.19	-0.28	-1.13
High	Master Protein	P13647	keratin, type II cytoskeletal 5 [OS=Homo sapiens]	0	142.533	37	27	145	11	590	62.3	7.74	308.78	27	cell organization and biogenesis;other biological processes	cytosol;cytoskeleton;other cell component	bone, tooth or skin structural activity;cytoskeletal activity;other molecular function	Pf00038, Pf16208	3852	KRT5	hsa:3852; P13647; Q6PI71; Q6UBJ0; Q8TA91	ENSG00000186081			Formation of the cornified envelope; Type I hemidesmosome assembly	3	7	0.214	1.052	0.561	0.484	1.211	1.137	0.448	0.137	0.029	0.144	0.077	0.066	0.166	0.155	0.061	-2.23	0.07	-0.83	-1.05	0.28	0.19	-1.16
High	Master Protein	O00411	DNA-directed RNA polymerase, mitochondrial [OS=Homo sapiens]	0	142.433	28	22	60	22	1230	138.5	8.98	194.81	22	DNA metabolism;RNA metabolism OR transcription;other metabolic processes	mitochondrion;other cell component	nucleic acid binding activity;other molecular function	Pf00940, Pf14700	5442	POLRMT	hsa:5442; O00411; O60370	ENSG00000099821		Mitochondrial gene expression	Mitochondrial transcription initiation; Transcriptional activation of mitochondrial biogenesis	3	0	0.426	1.078	1.256	0.405	1.107	0.85	0.414	0.777	0.331	0.838	0.976	0.315	0.86	0.66	0.322	-1.23	0.11	0.33	-1.3	0.15	-0.24	-1.27
High	Master Protein	P26599	Polypyrimidine tract-binding protein 1 [OS=Homo sapiens]	0	142.188	52	15	119	15	531	57.2	9.17	351.55	15	RNA metabolism OR transcription;other metabolic processes;other biological processes	nucleus	nucleic acid binding activity	Pf00076, Pf11835, Pf13893	749887	PTBP1	A0A2J8IKP3; A0A2J8RA51; A0A6D2WFY9; A0A8I5YPF9; K7AXA8	ENSPPYG00000009289; ENSPTRG00000010165				0	0	1.653	0.639	1.054	1.622	0.843	1.266	1.617	0.513	0.848	0.328	0.541	0.832	0.433	0.649	0.829	0.73	-0.65	0.08	0.7	-0.25	0.34	0.69
High	Master Protein	P21359-1	Neurofibromin [OS=Homo sapiens]	0	141.808	14	33	68	33	2839	319.2	7.39	148.18	33	cell-cell signaling;cell cycle OR cell proliferation;cell organization and biogenesis;stress response;transport;developmental processes;signal transduction;other biological processes	cytosol;nucleus;other cell component	enzyme regulator activity;other molecular function	Pf00616, Pf13716	4763	NF1	hsa:4763; O00662; P21359; Q14284; Q14930; Q14931; Q9UMK3	ENSG00000196712	EGFR tyrosine kinase inhibitor resistance; MAPK signaling pathway; Ras signaling pathway	Pilocytic astrocytoma; Glioblastoma signaling pathways; Aryl hydrocarbon receptor pathway; MECP2 and associated Rett syndrome; MAPK signaling pathway; Ras signaling; Transcription co-factors SKI and SKIL protein partners; Synaptic signaling pathways associated with autism spectrum disorder; Fragile X syndrome; Melanoma; EGFR tyrosine kinase inhibitor resistance	Regulation of RAS by GAPs; RAS signaling downstream of NF1 loss-of-function variants	16	0	0.562	0.968	0.938	0.584	1.18	0.811	0.498	1.084	0.609	1.05	1.017	0.633	1.28	0.879	0.54	-0.83	-0.05	-0.09	-0.78	0.24	-0.3	-1.01
High	Master Protein	Q5T5U3	rho GTPase-activating protein 21 [OS=Homo sapiens]	0	141.77	20	31	65	31	1957	217.2	7.8	170.25	31												0	0	0.802	1.262	1.323	1.048	1.096	0.856	0.839	0.955	0.766	1.206	1.263	1.001	1.047	0.818	0.801	-0.32	0.34	0.4	0.07	0.13	-0.22	-0.25
High	Master Protein	P36542-1	ATP synthase subunit gamma, mitochondrial [OS=Homo sapiens]	0	141.611	46	16	518	1	298	33	9.22	1229.68	16	other metabolic processes;transport	other membranes;mitochondrion	transporter activity	Pf00231	100970277; 101133917; 450294; 509	ATP5F1C	A0A2J8KYY2; A0A2R8Z9T1; A0A6D2XQ55; A8KA31; G3R2N5; ggo:101133917; H2R2Y8; hsa:509; P36542; pps:100970277; ptr:450294; Q5VYP3; Q6I9V2; Q96AS8	ENSG00000165629; ENSGGOG00000009719; ENSPPAG00000007094; ENSPTRG00000002277	Oxidative phosphorylation; Metabolic pathways; Thermogenesis; Alzheimer disease; Parkinson disease; Amyotrophic lateral sclerosis; Huntington disease; Prion disease; Pathways of neurodegeneration; Chemical carcinogenesis; Diabetic cardiomyopathy	Electron transport chain: OXPHOS system in mitochondria	Cristae formation; Formation of ATP by chemiosmotic coupling	14	0	0.338	1.34	0.922	0.408	1.223	0.741	0.395	1.018	0.344	1.363	0.938	0.415	1.245	0.754	0.402	-1.57	0.42	-0.12	-1.29	0.29	-0.43	-1.34
High	Master Protein	O75165	DnaJ homolog subfamily C member 13 [OS=Homo sapiens]	0	141.578	16	28	75	28	2243	254.3	6.74	165.99	28	cell organization and biogenesis;transport;other biological processes	plasma membrane;other membranes;cytosol;other cytoplasmic organelle;other cell component		Pf00226, Pf14237, Pf19432	23317	DNAJC13	hsa:23317; O75165; Q3L0T1; Q6PI82; Q6UJ77; Q6ZSW1; Q6ZUT5; Q86XG3; Q96DC1; Q9BWK9	ENSG00000138246			Neutrophil degranulation	1	0	1.546	0.3	0.931	1.42	0.383	4.376	1.742	0.838	1.295	0.251	0.78	1.189	0.321	3.666	1.459	0.63	-1.74	-0.1	0.51	-1.38	2.13	0.8
High	Master Protein	Q99615-1	DnaJ homolog subfamily C member 7 [OS=Homo sapiens]	0	141.488	57	27	112	27	494	56.4	6.96	295.42	27	other biological processes	cytosol;cytoskeleton;nucleus;other cell component	other molecular function	Pf00226, Pf13181, Pf13414, Pf13432	7266	DNAJC7	A0A6D2XDZ8; hsa:7266; Q7Z784; Q99615	ENSG00000168259		Constitutive androstane receptor pathway; Pregnane X receptor pathway; Nuclear receptors meta-pathway	Regulation of HSF1-mediated heat shock response	4	0	0.74	0.765	0.512	0.703	0.938	0.973	0.754	1.255	0.929	0.96	0.642	0.882	1.177	1.222	0.946	-0.43	-0.39	-0.97	-0.51	-0.09	-0.04	-0.41
High	Master Protein	P49959	Double-strand break repair protein MRE11 [OS=Homo sapiens]	0	141.438	40	22	100	22	708	80.5	5.9	275.68	22	cell cycle OR cell proliferation;cell organization and biogenesis;DNA metabolism;other metabolic processes;stress response;signal transduction;other biological processes	cytosol;nucleus;other cell component	nucleic acid binding activity;other molecular function	Pf00149, Pf04152	4361	MRE11	B3KTC7; hsa:4361; O43475; P49959	ENSG00000020922	Homologous recombination; Non-homologous end-joining; Cellular senescence	miRNA regulation of DNA damage response; Homologous recombination; DDX1 as a regulatory component of the Drosha microprocessor; ATM signaling in development and disease ; Breast cancer pathway; Joubert syndrome; DNA repair pathways, full network; SMC1/SMC3 role in DNA damage - Cornelia de Lange Syndrome; Neurogenesis regulation in the olfactory epithelium; DNA damage response	Resolution of D-loop Structures through Holliday Junction Intermediates; Recruitment and ATM-mediated phosphorylation of repair and signaling proteins at DNA double strand breaks; Regulation of TP53 Activity through Phosphorylation; Processing of DNA double-strand break ends; Presynaptic phase of homologous DNA pairing and strand exchange; G2/M DNA damage checkpoint; Cytosolic sensors of pathogen…	35	0	0.858	1.551	1.012	0.61	1.532	1.26	0.494	0.869	0.746	1.348	0.88	0.53	1.331	1.095	0.43	-0.22	0.63	0.02	-0.71	0.62	0.33	-1.02
High	Master Protein	Q9Y3F4	Serine-threonine kinase receptor-associated protein [OS=Homo sapiens]	0	141.364	61	16	78	16	350	38.4	5.12	251.31	16	cell organization and biogenesis;RNA metabolism OR transcription;other metabolic processes;developmental processes;other biological processes	cytosol;nucleus;other cell component	signal transduction activity or receptor binding;nucleic acid binding activity;other molecular function	Pf00400	11171	STRAP	B2R5S5; B4DNJ6; hsa:11171; Q5TZT4; Q9NTK0; Q9UQC8; Q9Y3F4	ENSG00000023734		TGF-beta signaling pathway; Epithelial to mesenchymal transition in colorectal cancer	Downregulation of TGF-beta receptor signaling	3	0	0.978	0.932	1.096	0.957	1.457	0.804	0.788	0.765	0.748	0.713	0.839	0.732	1.114	0.615	0.602	-0.03	-0.1	0.13	-0.06	0.54	-0.32	-0.34
High	Master Protein	P46060	Ran GTPase-activating protein 1 [OS=Homo sapiens]	0	141.236	41	19	88	19	587	63.5	4.68	259.62	19	protein metabolism;other metabolic processes;stress response;transport;signal transduction;other biological processes	other membranes;cytosol;cytoskeleton;nucleus;other cell component	enzyme regulator activity;nucleic acid binding activity;other molecular function	Pf07834, Pf13516	5905	RANGAP1	hsa:5905; P46060; Q96JJ2	ENSG00000100401	Nucleocytoplasmic transport	22q11.2 copy number variation syndrome; IL-18 signaling pathway	Separation of Sister Chromatids; Resolution of Sister Chromatid Cohesion; RHO GTPases Activate Formins; EML4 and NUDC in mitotic spindle formation; Rev-mediated nuclear export of HIV RNA; SUMOylation of DNA replication proteins; Amplification of signal from unattached kinetochores via a MAD2 inhibitory signal; Postmitotic nuclear pore complex (NPC) reformation; SUMOylation of nuclear envelope pro…	13	0	1.085	0.613	0.85	0.847	0.887	1.341	0.558	0.559	0.606	0.342	0.475	0.473	0.496	0.749	0.312	0.12	-0.71	-0.24	-0.24	-0.17	0.42	-0.84
High	Master Protein	P46782	40S ribosomal protein S5 [OS=Homo sapiens]	0	141.199	47	13	443	13	204	22.9	9.72	1326.88	13	cell organization and biogenesis;protein metabolism;other metabolic processes;other biological processes	cytosol;translational apparatus;nucleus;other cell component	nucleic acid binding activity;other molecular function	Pf00177	6193	RPS5	B2R4T2; hsa:6193; P46782; Q96BN0	ENSG00000083845	Ribosome; Coronavirus disease	Cytoplasmic ribosomal proteins	Regulation of expression of SLITs and ROBOs; L13a-mediated translational silencing of Ceruloplasmin expression; Translation initiation complex formation; Formation of a pool of free 40S subunits; Formation of the ternary complex, and subsequently, the 43S complex; Ribosomal scanning and start codon recognition; GTP hydrolysis and joining of the 60S ribosomal subunit; Major pathway of rRNA process…	21	0	0.894	0.58	0.505	0.958	0.51	1.011	0.899	3.517	3.145	2.04	1.778	3.369	1.793	3.557	3.161	-0.16	-0.79	-0.98	-0.06	-0.97	0.02	-0.15
High	Master Protein	P52789	Hexokinase-2 [OS=Homo sapiens]	0	140.758	33	24	83	21	917	102.3	6.05	234.3	24	cell organization and biogenesis;other metabolic processes;stress response;transport;other biological processes	plasma membrane;other membranes;cytosol;cytoskeleton;mitochondrion;ER/Golgi;other cell component	kinase activity;other molecular function	Pf00349, Pf03727	3099	HK2	D6W5J2; hsa:3099; P52789; Q8WU87; Q9UN82	ENSG00000159399	Glycolysis / Gluconeogenesis; Fructose and mannose metabolism; Galactose metabolism; Starch and sucrose metabolism; Amino sugar and nucleotide sugar metabolism; Neomycin, kanamycin and gentamicin biosynthesis; Metabolic pathways; Carbon metabolism; Biosynthesis of nucleotide sugars; HIF-1 signaling pathway; Insulin signaling pathway; Type II diabetes mellitus; Carbohydrate digestion and absorptio…	Clear cell renal cell carcinoma pathways; Glycolysis and gluconeogenesis	Glycolysis	18	0	0.821	1.219	0.845	0.812	1.571	1.061	0.555	0.963	0.79	1.173	0.814	0.781	1.512	1.021	0.534	-0.29	0.29	-0.24	-0.3	0.65	0.09	-0.85
High	Master Protein	Q5T4S7-1	e3 ubiquitin-protein ligase UBR4 [OS=Homo sapiens]	0	140.7	8	28	72	28	5183	573.5	6.04	174.05	28	protein metabolism;other metabolic processes	plasma membrane;other membranes;cytosol;cytoskeleton;nucleus	other molecular function	Pf02207, Pf13764, Pf19423	23352	UBR4	A8MPT2; A8MQ33; A8MQB1; hsa:23352; O60646; O75050; Q4QRK5; Q5T4S7; Q5T4S8; Q5T4S9; Q5TBN8; Q5TBP2; Q6DKH8; Q6P4A4; Q7L8P7; Q8IXJ4; Q8TDN5; Q8WV67; Q9HA46; Q9P2N9; Q9UG82	ENSG00000127481	Human papillomavirus infection; Viral carcinogenesis		Antigen processing: Ubiquitination & Proteasome degradation; Neutrophil degranulation	4	0	1.546	0.845	1.516	1.247	0.96	0.628	1.103	0.57	0.881	0.481	0.864	0.711	0.547	0.358	0.628	0.63	-0.24	0.6	0.32	-0.06	-0.67	0.14
High	Master Protein	nsp31U	Urbani nsp31 [OS=Homo sapiens]	0	140.649	15	13	2284	9	741	82.3	4.67	6593.6	13												0	0	0.269	1.979	0.813	0.347	1.16	0.363	0.293	1.382	0.371	2.734	1.124	0.479	1.603	0.502	0.405	-1.9	0.98	-0.3	-1.53	0.21	-1.46	-1.77
High	Master Protein	P53396-1	ATP-citrate synthase [OS=Homo sapiens]	0	140.497	30	31	107	31	1101	120.8	7.33	241.92	31	other metabolic processes	non-structural extracellular;cytosol;nucleus;other cytoplasmic organelle;other cell component	other molecular function	Pf00285, Pf00549, Pf02629, Pf16114	101132535; 47	ACLY	A0A024R1T9; A0A2I2ZLM6; B4DIM0; B4E3P0; hsa:47; P53396; Q13037; Q9BRL0	ENSG00000131473; ENSGGOG00000003570	Citrate cycle (TCA cycle); Metabolic pathways	Sterol regulatory element-binding proteins (SREBP) signaling; TCA cycle and deficiency of pyruvate dehydrogenase complex (PDHc); Fatty acid biosynthesis; Amino acid metabolism; Lipid metabolism pathway; Clear cell renal cell carcinoma pathways; Metabolic reprogramming in colon cancer	Neutrophil degranulation; ChREBP activates metabolic gene expression; Fatty acyl-CoA biosynthesis	12	0	1.543	0.438	1.289	1.125	0.718	1.234	1.177	0.455	0.702	0.199	0.587	0.512	0.327	0.562	0.536	0.63	-1.19	0.37	0.17	-0.48	0.3	0.24
High	Master Protein	P33897	ATP-binding cassette sub-family D member 1 [OS=Homo sapiens]	0	140.327	31	16	61	16	745	82.9	8.95	204.74	16	cell organization and biogenesis;other metabolic processes;transport;developmental processes;other biological processes	other membranes;cytosol;mitochondrion;ER/Golgi;other cytoplasmic organelle;other cell component	transporter activity;other molecular function	Pf00005, Pf06472	215	ABCD1	hsa:215; P33897; Q6GTZ2	ENSG00000101986	ABC transporters; Peroxisome	Vitamin D receptor pathway	Class I peroxisomal membrane protein import; alpha-linolenic acid (ALA) metabolism; Beta-oxidation of very long chain fatty acids; Linoleic acid (LA) metabolism; ABC transporters in lipid homeostasis; Defective ABCD1 causes ALD	9	0	0.681	1.268	0.98	0.936	1.568	0.89	0.992	1.795	1.223	2.276	1.759	1.68	2.813	1.597	1.78	-0.55	0.34	-0.03	-0.1	0.65	-0.17	-0.01
High	Master Protein	Q8NEY1	neuron navigator 1 [OS=Homo sapiens]	0	140.319	22	28	79	28	1877	202.3	8.07	221.4	28	cell organization and biogenesis;developmental processes	cytoskeleton;other cell component			89796	NAV1	A8MS88; hsa:89796; Q5SVH1; Q5SVH2; Q5SVH3; Q5SVH7; Q5VUY9; Q8IVL2; Q8NEY1; Q96II1; Q9H7V9; Q9H9S9; Q9H9T5; Q9UGI1; Q9ULK7; Q9ULR9	ENSG00000134369				0	0	0.919	1.062	1.559	0.952	1.153	0.782	0.978	1.213	1.116	1.289	1.892	1.155	1.399	0.949	1.187	-0.12	0.09	0.64	-0.07	0.2	-0.35	-0.03
High	Master Protein	P04637	Cellular tumor antigen p53 [OS=Homo sapiens]	0	140.302	51	20	107	20	393	43.6	6.79	325.52	20	cell cycle OR cell proliferation;cell organization and biogenesis;DNA metabolism;RNA metabolism OR transcription;other metabolic processes;stress response;transport;developmental processes;signal transduction;other biological processes	cytosol;cytoskeleton;mitochondrion;ER/Golgi;nucleus;other cell component	signal transduction activity or receptor binding;enzyme regulator activity;nucleic acid binding activity;other molecular function	Pf00870, Pf07710, Pf08563, Pf18521	7157	TP53	hsa:7157; P04637; Q15086; Q15087; Q15088; Q16535; Q16807; Q16808; Q16809; Q16810; Q16811; Q16848; Q2XN98; Q3LRW1; Q3LRW2; Q3LRW3; Q3LRW4; Q3LRW5; Q86UG1; Q8J016; Q99659; Q9BTM4; Q9HAQ8; Q9NP68; Q9NPJ2; Q9NZD0; Q9UBI2; Q9UQ61	ENSG00000141510	Endocrine resistance; Platinum drug resistance; MAPK signaling pathway; Sphingolipid signaling pathway; Cell cycle; p53 signaling pathway; Mitophagy; PI3K-Akt signaling pathway; Apoptosis; Longevity regulating pathway; Ferroptosis; Cellular senescence; Wnt signaling pathway; Neurotrophin signaling pathway; Thyroid hormone signaling pathway; Parkinson disease; Amyotrophic lateral sclerosis; Huntin…	AMP-activated protein kinase signaling; miRNA regulation of DNA damage response; miRNAs involved in DNA damage response; Fluoropyrimidine activity; TP53 network; Folate metabolism; Apoptosis modulation and signaling; Cell cycle; Metastatic brain tumor; Glioblastoma signaling pathways; Gastric cancer network 2; Oncostatin M signaling pathway; Spinal cord injury; Retinoblastoma gene in cancer; Amyo…	Recruitment and ATM-mediated phosphorylation of repair and signaling proteins at DNA double strand breaks; TP53 Regulates Transcription of DNA Repair Genes; Regulation of PTEN gene transcription; Factors involved in megakaryocyte development and platelet production; TP53 Regulates Transcription of Genes Involved in G1 Cell Cycle Arrest; Autodegradation of the E3 ubiquitin ligase COP1; Ub-specific…	156	0	0.705	1.596	1.47	0.8	1.144	1.031	0.751	1.082	0.762	1.727	1.59	0.865	1.238	1.115	0.812	-0.5	0.67	0.56	-0.32	0.19	0.04	-0.41
High	Master Protein	P35232	Prohibitin [OS=Homo sapiens]	0	139.569	75	17	128	17	272	29.8	5.76	394.63	17	cell organization and biogenesis;protein metabolism;DNA metabolism;RNA metabolism OR transcription;other metabolic processes;stress response;signal transduction;other biological processes	plasma membrane;other membranes;mitochondrion;nucleus;other cytoplasmic organelle;other cell component	signal transduction activity or receptor binding;other molecular function	Pf01145	5245	PHB1	B4DY47; hsa:5245; P35232; Q4VBQ0	ENSG00000167085			RAF activation; Signaling by moderate kinase activity BRAF mutants; Paradoxical activation of RAF signaling by kinase inactive BRAF; Signaling downstream of RAS mutants; Processing of SMDT1	5	0	1.077	0.767	0.876	0.865	1.374	1.403	0.914	0.874	0.941	0.67	0.765	0.755	1.2	1.226	0.798	0.11	-0.38	-0.19	-0.21	0.46	0.49	-0.13
High	Master Protein	O43390-1	heterogeneous nuclear ribonucleoprotein r [OS=Homo sapiens]	0	138.95	47	25	123	17	633	70.9	8.13	343.53	25	RNA metabolism OR transcription;other metabolic processes	ER/Golgi;nucleus;other cell component	nucleic acid binding activity	Pf00076, Pf18360	100475538; 100580968; 101012759; 101097329; 101146437; 101369483; 101680310; 101866820; 10236; 103666566; 104656135; 105514288; 105595001; 105863503; 109274291; 456615; 478192; 718721	Hnrnpr; HNRNPR; LOC111154612	A0A096MZV5; A0A2I2UFR7; A0A2J8K417; A0A2J8SJ36; A0A2K5HVJ1; A0A2K5ME87; A0A2K5WY29; A0A2K6QCE9; A0A2U3VIY7; A0A2Y9GKQ6; A0A2Y9K9A2; A0A384CEL3; A0A3Q7MXK7; A0A3Q7TEL3; A0A452SS63; A0A485MY87; A0A667HM82; A0A673TI78; A0A6G1AJ29; A0A6J1ZEP0; A0A6J2E005; A0A6P4WPE3; A0A6P6IKA2; A0A803KI39; A0A8B7FD77; A0A8B8UAN4; A0A8C0L866; A0A8C0Q3X1; A0A8C8X121; A0A8C8YUI3; A0A8C9GU59; A0A8I3NWS4; A0A8M1LYU2; D2G…	ENSAMEG00000009537; ENSCAFG00000013308; ENSCAFG00020019630; ENSCAFG00040001885; ENSCAFG00845015456; ENSCANG00000026442; ENSCATG00000035305; ENSFCAG00000019123; ENSG00000125944; ENSG00000282958; ENSGGOG00000013250; ENSLCNG00005013650; ENSMFAG00000039737; ENSMMUG00000010970; ENSMPUG00000015898; ENSNLEG00000008411; ENSPANG00000007691; ENSPLOG00000008006; ENSPPYG00000001744; ENSPSMG00000003538; ENSPT…		mRNA Processing; mRNA processing	mRNA Splicing - Major Pathway; Processing of Capped Intron-Containing Pre-mRNA	4	8	1.091	1.242	1.086	1.193	1.491	1.186	0.942	0.601	0.656	0.746	0.652	0.717	0.896	0.713	0.566	0.13	0.31	0.12	0.25	0.58	0.25	-0.09
High	Master Protein	P07910-2	Isoform C1 of Heterogeneous nuclear ribonucleoproteins C1/C2 [OS=Homo sapiens]	0	138.658	59	21	161	21	293	32.3	5.08	469.09	21						HNRNPC	P07910-2					0	0	0.967	1.591	1.339	0.902	1.817	1.09	0.76	0.546	0.529	0.869	0.732	0.493	0.993	0.596	0.415	-0.05	0.67	0.42	-0.15	0.86	0.12	-0.4
High	Master Protein	P56192	Methionine--tRNA ligase, cytoplasmic [OS=Homo sapiens]	0	138.61	35	23	107	23	900	101.1	6.16	264.36	23	protein metabolism;RNA metabolism OR transcription;other metabolic processes;other biological processes	cytosol;nucleus;other cell component	nucleic acid binding activity;other molecular function	Pf00043, Pf00458, Pf09334, Pf18485, Pf19303	4141	MARS1	B3KVK7; hsa:4141; P56192; Q14895; Q53H14; Q96A15; Q96BZ0; Q9NSE0	ENSG00000166986	Selenocompound metabolism; Aminoacyl-tRNA biosynthesis; Metabolic pathways		Selenoamino acid metabolism; Cytosolic tRNA aminoacylation	5	0	0.709	0.977	0.935	0.751	1.608	0.977	0.711	1.094	0.776	1.069	1.023	0.822	1.759	1.069	0.778	-0.5	-0.03	-0.1	-0.41	0.69	-0.03	-0.49
High	Master Protein	Q69YH5-1	cell division cycle-associated protein 2 [OS=Homo sapiens]	0	138.571	30	22	69	22	1023	112.6	8.4	226.16	22	cell cycle OR cell proliferation;other biological processes	cytosol;nucleus;other cell component		Pf15276	157313	CDCA2	hsa:157313; Q3SX74; Q4G0W0; Q5RKN0; Q69YH5; Q69YI4; Q6P464; Q8N7C1	ENSG00000184661				0	0	0.631	1.127	0.921	0.722	0.787	0.853	0.578	1.495	0.944	1.684	1.377	1.079	1.176	1.274	0.863	-0.66	0.17	-0.12	-0.47	-0.35	-0.23	-0.79
High	Master Protein	P26639-1	Threonine--tRNA ligase, cytoplasmic [OS=Homo sapiens]	0	138.507	40	24	65	21	723	83.4	6.67	179.23	24	protein metabolism;RNA metabolism OR transcription;other metabolic processes	cytosol;other cell component	nucleic acid binding activity;other molecular function	Pf00587, Pf02824, Pf03129, Pf07973	100990052; 6897	TARS1	A0A2R8ZJH6; A8K8I1; B4DEG8; hsa:6897; P26639; pps:100990052; Q96FP5; Q9BWA6	ENSG00000113407; ENSPPAG00000021251	Aminoacyl-tRNA biosynthesis		Cytosolic tRNA aminoacylation	2	3	0.85	0.979	0.886	0.428	1.602	0.815	0.41	0.777	0.66	0.761	0.688	0.333	1.245	0.633	0.319	-0.23	-0.03	-0.17	-1.22	0.68	-0.3	-1.28
[truncated: 4,909 more rows]
[truncated: 298 more columns]

## Sheet: nsp3.2 Master
																												Abundance Ratio over nsp32						Abundance Ratio over GFP							Abundance Ratio (log2) over nsp32						Abundance Ratio (log2) over GFP
[truncated: 5,904 more rows]
[truncated: 288 more columns]
