# Supplementary material for: Comparative Interactome Profiling of Nonstructural Protein 3 Across SARS-CoV-2 Variants Emerged During the COVID-19 Pandemic
Source: Viruses. 2025 Mar 20;17(3):447. doi: 10.3390/v17030447 (PMC11946765; doi:10.3390/v17030447)
Supplement: Supplementary file 1 [file viruses-17-00447-s001.zip › Supplementary Dataset S2.xlsx]

## Sheet: Table of Contents
	Contents:	Contains all TMT channel organization for nsp3 interactomics and UPR modulation experiments.
	Sheet 1	Nsp3.1 interactomics TMT channel organization.
	Sheet 2	Nsp3.2 interactomics TMT channel organization.

## Sheet: 1-nsp3.1
			Batch Number
			F1	F2	F3	F4	F5
	Instrument	TMT Labeling	1 (026)	2 (036)	3 (038)	4 (042)	5 (045)
	Exploris 480	126	GFP	Kappa 21B	Gamma 20J	Lambda 21G	GFP
		127N	GFP	Kappa 21B	Lambda 21G	Lambda 21G	GFP
		127C	nsp3.1	GFP	Lambda 21G	Omicron 21L	nsp3.1
		128N	nsp3.1	GFP	Delta 21J	Omicron 21L	nsp3.1
		128C	Alpha 20I	nsp3.1	Delta 21J	Omicron 21L	Omicron 21K
		129N	Alpha 20I	nsp3.1	Kappa 21B	Omicron 21L	Gamma 20J
		129C	Gamma 20J	Alpha 20I	Kappa 21B	GFP	Omicron 21L
		130N	Gamma 20J	Alpha 20I	GFP	GFP	Omicron 21K
		130C	Lambda 21G	Alpha 20I	GFP	GFP	Gamma 20J
		131N	Lambda 21G	Gamma 20J	nsp3.1	nsp3.1	Omicron 21L
		131C	Delta 21J	Gamma 20J	nsp3.1	nsp3.1	Omicron 21K
		132N	Delta 21J	Gamma 20J	Alpha 20I	nsp3.1	Gamma 20J
		132C	Delta 21J	Lambda 21G	Alpha 20I	Omicron 21K	Omicron 21L
		133N	Kappa 21B	Lambda 21G	Alpha 20I	Omicron 21K	Omicron 21K
		133C	Kappa 21B	Delta 21J	Gamma 20J	Omicron 21K	Gamma 20J
		134N	Kappa 21B	Delta 21J	Gamma 20J	Omicron 21K	Omicron 21L

## Sheet: 2-nsp3.2
			Batch Number
			F1	F3	F32	F33	F34
	Instrument	TMT Labeling	1 (030)	2 (037)	3 (039)	4 (043)	5 (044)
	Exploris 480	126	Alpha 20I	GFP	GFP	nsp3.2	P1228L
		127N	Alpha 20I	GFP	nsp3.2	Omicron 21K	P1228L
		127C	Alpha 20I	GFP	Omicron 21K	Delta 21I	P1228L
		128N	GFP	nsp3.2	Delta 21I	GFP	Alpha 20I
		128C	GFP	nsp3.2	GFP	nsp3.2	Alpha 20I
		129N	nsp3.2	nsp3.2	nsp3.2	Omicron 21K	Alpha 20I
		129C	nsp3.2	Beta 20H	Omicron 21K	Delta 21I	GFP
		130N	Beta 20H	Beta 20H	Delta 21I	GFP	GFP
		130C	Beta 20H	Beta 20H	GFP	nsp3.2	nsp3.2
		131N	Beta 20H	Gamma 20J	nsp3.2	Omicron 21K	nsp3.2
		131C	Gamma 20J	Gamma 20J	Omicron 21K	Delta 21I	Beta 20H
		132N	Gamma 20J	Gamma 20J	Delta 21I	Omicron 21K	Beta 20H
		132C	Gamma 20J	Alpha 20I	Omicron 21K	Delta 21I	Beta 20H
		133N	P1228L	Alpha 20I	Delta 21I	Omicron 21K	Gamma 20J
		133C	P1228L	Alpha 20I	Omicron 21K	Delta 21I	Gamma 20J
		134N	P1228L	Alpha 20I	Delta 21I	GFP	Gamma 20J
								P1228L ommitted from analysis
