# Supplementary material for: Comparative Interactome Profiling of Nonstructural Protein 3 Across SARS-CoV-2 Variants Emerged During the COVID-19 Pandemic
Source: Viruses. 2025 Mar 20;17(3):447. doi: 10.3390/v17030447 (PMC11946765; doi:10.3390/v17030447)
Supplement: Supplementary file 1 [file viruses-17-00447-s001.zip › Supplementary Dataset S3.xlsx]

## Sheet: All Interactors
subcellulaRVis nsp3.1 Results
	Compartment	p	FDR	Significant	n	Genes
1	Mitochondrion	7.39117371638122e-29	1.03476432029337e-27	TRUE	166	ATP5PO,ATP5PD,ATP5F1C,ATP5PB,ATP5ME,ATP5MF,ATP5MG,MTX2,IMMT,SAMM50,CHCHD3,DNAJC11,MICOS13,ABCB7,SLC25A4,SLC25A5,SLC25A6,ARAF,ATP5F1A,BSG,TSPO,C1QBP,SLC25A20,COX15,CPT1A,SLC25A10,DDX6,ACSL1,FOXO3,GCDH,GLUD1,GPD2,GSK3B,HADHB,DNAJA1,HSPA1A,IDH3B,IDH3G,FOXK2,FADS1,NDUFA4,NDUFA7,NDUFA9,NDUFS1,NDUFS8,OXA1L,SLC25A3,PPP1CC,ABCD3,RAF1,RALA,TAFAZZIN,TFAM,TP53,VDAC2,VDAC3,SLC25A11,SLC25A12,GBF1,SUCLG1,SUCLA…
2	Cytoplasm	4.46495294992529e-27	5.80443883490288e-26	TRUE	626	GOLGA2,BSG,COPA,COPB1,GALNT1,HLA-B,MGAT2,SLC2A1,SLC35A2,GBF1,ARFGEF2,KDELR1,B3GAT3,ARFGAP3,NOSIP,STX18,CHPF2,QPCTL,GALNT11,GORASP1,CORO7,CHPF,LPCAT1,WLS,DIPK2A,SLC35B2,EXOC2,PPP1CA,PPP1CB,PPP1CC,DIS3L,ATP6V1H,ATP5PO,ATP5PD,ATP5F1C,ATP5PB,ATP5ME,ATP5MF,ATP5MG,TRAPPC8,ATG2B,VMP1,RPN2,STX17,DERL1,DDX6,EIF4E,EIF4E2,HAX1,LSM14A,YTHDF2,UBAP2,EIF4ENIF1,EDC3,MTX2,IMMT,SAMM50,CHCHD3,DNAJC11,MICOS13,TCP1,V…
3	Nucleus	3.13949650031941e-22	3.7673958003833e-21	TRUE	465	XPA,ERCC3,HDAC1,HDAC2,MBD2,MTA2,TAF6L,SIN3A,KDM3B,HCFC1,WDR5,TAF5L,TAF12,TRRAP,USP22,ENY2,SGF29,BABAM2,IK,JUN,SMARCB1,NCAPD2,SMC2,PRPF39,THOC5,THOC1,THOC2,CHEK1,SMC1A,LRPPRC,TOPBP1,PLK1,SMC3,EN2,PTPN13,TCOF1,COIL,RAE1,CD2BP2,TIMM44,HEATR1,UTP4,CDKN2AIP,SLC2A1,AKAP8,RIF1,SLC25A5,SLC25A6,ATF1,ATF3,ATM,ATP5PB,ATP5PO,BTF3,C1QBP,CAD,CCNT1,CDC25C,CDC27,CDK9,CDKN2A,CREB1,ATF2,CSE1L,CSNK1G3,SLC25A10,NKX2…
4	Ribosome	1.49727547697056e-09	1.64700302466762e-08	TRUE	32	NDUFA7,MRPS12,MRPL32,MRPL14,MRPS18C,MRPS7,MRPS11,MRPS34,ABCF1,RPS3,RPS5,RPS7,RPS11,RPS18,RPS23,RPS27,RPL23,MRPS23,RPS16,RPS20,RPL10,RPL11,RPL29,RPL38,FXR2,RPS2,RPS12,RPS14,BTF3,LARP4B,LARP1,NUFIP2
5	Endoplasmic reticulum	3.51931129286435e-07	3.51931129286435e-06	TRUE	126	DERL1,ATP1A1,ATP2A2,TSPO,DDOST,DHCR7,ACSL1,ACSL3,FKTN,SLC37A4,GLUD1,HADHB,HLA-B,HSPA1A,MGST3,POU2F1,RNF5,RPL10,RPN2,RPS3,RPS23,SCD,SQLE,SSR1,SSR3,SSR4,SEC62,TP53,SLC35A2,VRK2,MOGS,SLC39A7,DPM1,KSR1,VAPA,TECR,STUB1,SIGMAR1,HAX1,SLC30A9,AGPAT2,SPTLC1,AHSA1,CERS1,KDELR1,SEC61B,CKAP4,SLC27A4,FAF2,ESYT1,TRAM1,FKBP8,GIGYF2,TBL2,ORMDL2,CYP2S1,UBIAD1,HSD17B12,SDF4,HSD17B11,HACD3,STX18,CDKAL1,TMEM33,LRRC5…
6	Cytoskeleton	2.41134885389441e-05	0.000217021	TRUE	134	TCP1,HOOK3,CDC20,GOLGA2,KIF2A,MAD2L1,PLK1,AAAS,LATS1,KNTC1,KATNB1,TUBGCP2,TOPBP1,KATNA1,TPX2,VPS4A,TMEM201,MARK4,DDX6,ILK,DAAM1,FHOD1,SH3PXD2A,SH3PXD2B,LMNB1,ATM,CDC27,CHEK1,GSK3B,HMMR,HSPA1A,LIMK2,SMAD4,MCM3,PCNT,RPS7,SLC16A1,AURKA,TP53,CDC45,KIF20B,NUP93,ESPL1,KIAA0586,CEP170,CLASP1,OBSL1,IFT81,WRAP73,IFT52,DTL,RAPGEF6,CAMSAP3,TTC26,DIS3L,DYNLL2,ASPM,KIFC1,ARFGEF2,MAPRE2,KMT2E,TTK,AURKB,DIDO1,M…
7	Peroxisome	0.00641616	0.0513293	FALSE	12	PEX1,ABCD3,GBF1,FAR1,HSDL2,ALDH3A2,ACSL1,ACSL3,DHRS7B,DECR2,USP30,ATM
8	Golgi apparatus	0.307792	1	FALSE	69	GOLGA2,BSG,COPA,COPB1,GALNT1,HLA-B,MGAT2,SLC2A1,SLC35A2,GBF1,ARFGEF2,KDELR1,B3GAT3,ARFGAP3,NOSIP,STX18,CHPF2,QPCTL,GALNT11,GORASP1,CORO7,CHPF,LPCAT1,WLS,DIPK2A,SLC35B2,ARF4,ARL1,ATP1A1,ACSL3,FKTN,MSH6,RAF1,RPS12,SORT1,ATXN2,TCP1,SLC39A7,TRRAP,PICALM,SART1,TM9SF2,AKAP8,PAK4,CEPT1,CDIPT,RAB18,CLASP1,OBSL1,GIGYF2,SDF4,TMEM165,ATP8B2,SELENOK,ARV1,SLC35E1,OSBPL11,SLC30A7,SELENOH,LIMK2,HOOK3,SLC2A4,VAM…
9	Plasma membrane	1	1	FALSE	134	ATP2B1,AAMP,ARF4,ATP1A1,ATP1B1,ATP1B3,ATP5F1A,ATP5PO,BSG,C1QBP,CD70,CNP,COPB1,CSNK1G3,CTNND1,DDOST,EEF1A1,EPB41,ACSL1,ACSL3,GSK3B,HLA-B,HMMR,HSPA1A,HSPA8,ILK,IRAK1,JUN,MAP4,MARK1,ENPP1,ABCB1,PI4KA,POLE,PPP1CA,PPP1CB,PTPN13,RAF1,RALA,RPS3,SORT1,SLC1A3,SLC1A5,SLC2A1,SLC2A4,SLC3A2,SLC7A1,SLC16A1,SLC20A1,VAMP7,PRRC2A,SLC7A5,PICALM,PIP5K1A,IRS4,DGKE,MTMR1,VAPA,STK17B,MAGED1,AKAP12,KNTC1,KATNB1,CDIPT,A…
10	Vacuole	0.773858	1	FALSE	29	ATP6V1H,RPN2,STX17,VMP1,CTSB,HSPA8,SORT1,VPS4A,ENPP1,SLC3A2,VAMP7,SLC7A5,DNAJC13,SLC35F6,TMEM165,SEH1L,SPNS1,GGH,DDOST,VAPA,CKAP4,LPCAT1,MAGT1,TUBB4B,CCT2,FAF2,TOLLIP,TUBB,EEF1A1
11	Intracellular vesicle	0.985154	1	FALSE	81	TCP1,VDAC2,BSG,ATP1A1,TM9SF2,GIGYF2,VPS4A,RUFY2,KIFC1,SORT1,PICALM,USP10,DERL1,WLS,HSPA8,SDF4,KIDINS220,SLC2A4,COPB1,IQSEC1,CTTNBP2,IRAK1,DNAJC13,TMEM165,HLA-B,STX17,COPA,DIPK2A,KDELR1,GOLGA2,HAX1,RALA,RAPGEF6,VAMP7,ATP2B1,PI4KA,CAMK2G,IQGAP2,RAB18,MAGED2,SCCPDH,ATM,SLC1A3,AXIN1,SIGMAR1,SLC30A9,ARFGEF2,TRAPPC8,CORO7,SLC30A7,MON2,ATP13A3,OSBPL11,EEF1A1,SRP14,DDOST,VAPA,CKAP4,LPCAT1,MAGT1,GGH,TUBB4…
12	Endosome	0.945519	1	FALSE	31	ATP1A1,BSG,TM9SF2,GIGYF2,VPS4A,RUFY2,KIFC1,SORT1,PICALM,USP10,DERL1,WLS,HSPA8,SDF4,KIDINS220,SLC2A4,IRAK1,DNAJC13,TMEM165,HLA-B,MON2,ATP13A3,VAMP7,OSBPL11,CTSB,CARMIL2,TUBA1A,ARFGEF2,SCAMP3,SCAMP4,TRAPPC5
13	Extracellular region	1	1	FALSE	117	CTSB,EEF1A1,GALNT1,HSPA1A,HSPA8,SRP14,TUBA4A,GGH,TUBB4B,CCT2,HSPH1,MAGED2,NXPH4,FAF2,SCCPDH,PDZD11,THEM6,TOLLIP,TUBB,C1QBP,CHEK1,CNP,COPA,FKTN,ENPP1,ELOA,DIPK2A,SELENOS,AAMP,EPB41,XPA,CDC7,KIF20B,TPX2,ARF4,ATP1A1,ATP1B1,ATP1B3,ATP2B1,ATP5F1A,BSG,TSPO,CAD,CD70,CSE1L,CTNND1,EIF4E,GFPT1,HLA-B,DNAJA1,NEDD8,PDCD2,PEX1,PFKP,ABCB1,SLC25A3,PI4KA,PPP1CA,PPP1CB,PTPN13,RALA,RPL11,RPS2,RPS3,RPS5,RPS11,RPS14,…
14	Lysosome	0.73333	1	FALSE	26	CTSB,HSPA8,SORT1,VPS4A,ENPP1,SLC3A2,VAMP7,SLC7A5,DNAJC13,ATP6V1H,SLC35F6,TMEM165,SEH1L,SPNS1,DDOST,VAPA,CKAP4,LPCAT1,MAGT1,GGH,TUBB4B,CCT2,FAF2,TOLLIP,TUBB,EEF1A1
enrichR Cellular Component nsp3.1 Results
	Term	Overlap	P-value	Adjusted P-value	Old P-value	Old Adjusted P-value	Odds Ratio	Combined Score	Genes
	Mitochondrial Membrane (GO:0031966)	93/540	5.3879183146119056E-33	1.61098757606896E-30	0	0	5.39184	400.6200810971187	SLC25A1;ATF2;SLC25A3;NDUFA12;TAMM41;MRPS11;MRPS12;CISD1;CISD2;MICOS13;MAIP1;TOMM22;TMEM223;CHCHD3;AIFM1;TSPO;USP30;TOMM70;CPT1A;SLC30A9;ACSL1;MRPS23;TIMM23;VRK2;ACSL3;MRPS7;ATAD3A;CLPX;GCAT;MRPS18C;HADHB;SLC25A15;AFG3L2;OXA1L;HAX1;SCO2;SLC25A19;GPD2;VDAC3;YME1L1;VDAC2;PGAM5;SLC25A10;MGARP;SLC25A12;SLC25A5;MICU1;RAF1;SLC25A11;SLC25A4;SLC25A13;SLC25A6;NDUFB10;TAFAZZIN;ABCB7;COX15;MRPS34;MRPL14;UQCR…
	Mitochondrial Inner Membrane (GO:0005743)	69/370	9.558077813178902E-27	1.4289326330702458E-24	0	0	5.794727081081803	347.1760697587354	SLC25A1;SLC25A3;NDUFA12;TAMM41;MRPS11;MRPS12;MICOS13;MAIP1;TMEM223;CHCHD3;AIFM1;MRPS23;TIMM23;MRPS7;ATAD3A;CLPX;GCAT;MRPS18C;HADHB;AFG3L2;SLC25A15;SCO2;SLC25A19;GPD2;YME1L1;PGAM5;SLC25A10;MGARP;MICU1;SLC25A12;SLC25A5;SLC25A11;SLC25A4;SLC25A13;SLC25A6;NDUFB10;TAFAZZIN;COX15;MRPS34;MRPL14;UQCR10;TMEM70;PARL;TIMM50;ATP5F1A;RPS3;ATP5MK;SLC25A21;RDH13;SLC25A20;ATP5MG;SLC25A22;ATP5MF;ATP5ME;COA3;NDUFA7…
	Intracellular Membrane-Bounded Organelle (GO:0043231)	346/5175	8.296612760768217E-26	8.26895738489899E-24	0	0	2.1883875345320605	126.38236745958741	ATF1;ATF2;MDC1;TCERG1;SMARCB1;TP53RK;KDELR1;TRRAP;THYN1;SMC6;RBPJ;SMC3;MKI67;DCAF7;SMC2;GOLGA2;HOXA9;ZNF609;TRIM28;RPS18;BSG;CDC27;CHEK1;UBAP2L;ZNG1B;JUNB;TMPO;SOX5;DAPK3;SCAMP3;GCAT;GTPBP4;WDR76;HCFC1;ISL2;HOXB9;VDAC3;CD2BP2;VDAC2;TFAM;ATF7;PREB;KIF20B;TP53;ATF3;SLBP;CDCA2;PRKDC;MAGED1;CDCA5;MGST3;MEPCE;XPA;PIK3R2;ZNF24;AAAS;RPAP2;CDKN2AIP;FXR1;HSPH1;FXR2;ZNHIT6;HLTF;CMYA5;PIP5K1A;NKX2-5;ZBED4;B…
	Organelle Inner Membrane (GO:0019866)	70/398	1.553597205574353E-25	1.1613139111668289E-23	0	0	5.394298044857124	308.1441744516416	SLC25A1;SLC25A3;NDUFA12;TAMM41;MRPS11;MRPS12;MICOS13;MAIP1;TMEM223;CHCHD3;AIFM1;LBR;MRPS23;TIMM23;MRPS7;ATAD3A;CLPX;GCAT;MRPS18C;HADHB;SLC25A15;AFG3L2;SCO2;SLC25A19;GPD2;YME1L1;PGAM5;SLC25A10;MGARP;SLC25A12;SLC25A5;MICU1;SLC25A11;SLC25A4;SLC25A13;SLC25A6;NDUFB10;TAFAZZIN;COX15;MRPS34;MRPL14;UQCR10;TMEM70;PARL;TIMM50;ATP5F1A;RPS3;ATP5MK;SLC25A21;RDH13;SLC25A20;SLC25A22;ATP5MG;ATP5MF;ATP5ME;COA3;ND…
	Nucleus (GO:0005634)	308/4487	4.330471552309327E-24	2.5896219882809774E-22	0	0	2.1769609200859943	117.11258597235013	ATF1;ATF2;MDC1;TCERG1;SMARCB1;TP53RK;TRRAP;THYN1;SMC6;RBPJ;SMC3;MKI67;DCAF7;SMC2;HOXA9;ZNF609;TRIM28;RPS18;CDC27;CHEK1;UBAP2L;ZNG1B;JUNB;TMPO;SOX5;DAPK3;GCAT;GTPBP4;WDR76;HCFC1;ISL2;HOXB9;VDAC3;CD2BP2;VDAC2;TFAM;ATF7;PREB;KIF20B;TP53;ATF3;SLBP;CDCA2;PRKDC;MAGED1;CDCA5;MEPCE;XPA;PIK3R2;ZNF24;AAAS;RPAP2;CDKN2AIP;FXR1;HSPH1;FXR2;ZNHIT6;HLTF;CMYA5;PIP5K1A;NKX2-5;ZBED4;BTF3;JUN;PHC2;INTS2;PLK1;CDC7;TP…
	Intracellular Non-Membrane-Bounded Organelle (GO:0043232)	119/1195	5.470452086733571E-20	2.7261086232222294E-18	0	0	2.873243267748663	127.43506403343483	MDC1;SMARCB1;CCNT1;FHOD1;FMR1;RBPJ;SMC3;MKI67;SMC2;CDC20;PPP1CC;RPS14;RPS18;CDC27;NUSAP1;RPS11;NOM1;SLC30A9;RPS7;DIMT1;RPS5;DYRK1A;LARP4B;ACSL3;TUBA4A;GTPBP4;EEF1A1;FANCD2;LETMD1;KIF20B;TP53;ATF3;IPPK;SLBP;CDCA2;RPS19BP1;EPB41;PRKDC;CDCA5;PDS5B;HMMR;PDS5A;RPAP2;CDKN2AIP;FXR1;IRAK1;MARK1;ATP8B2;IQSEC1;PNO1;PLK1;NUP153;TPX2;GNL3L;SCCPDH;RPS27;ATM;MAGED2;ZNF655;BRWD1;RPS23;MCM7;DDX47;MRPS12;FAF2;LPC…
	Nuclear Lumen (GO:0031981)	77/780	5.749836328708918E-13	2.456001517548524E-11	0	0	2.7391538679196255	77.20150364984119	SMARCB1;CCNT1;MCM7;DDX47;FMR1;SIX1;RBPJ;MKI67;TENT4B;SMC2;PHF8;COIL;PPP1CC;RPS14;XPO1;NUSAP1;RPS11;UTP14A;NOM1;IK;RPS7;DIMT1;PARP2;EN2;LARP4B;GNL2;GTPBP4;EEF1A1;ZEB2;RNF169;KIF2A;FANCD2;MCM3;FAM193B;LETMD1;KIF20B;TP53;ATF3;IPPK;SLBP;DDX24;RPS19BP1;PRKDC;HEATR1;DDX23;RPL11;AKAP8;NOL9;RPAP2;CDKN2AIP;TMA16;FXR1;TCOF1;POLR2A;RPS3;IGF2BP3;RPS2;JUN;UTP6;UTP4;ATP8B2;IQSEC1;PNO1;IDH3G;MTX2;NUP153;DEK;VMP…
	Nucleolus (GO:0005730)	76/771	8.854457407973604E-13	3.3093534562301344E-11	0	0	2.732187439237799	75.8255	SMARCB1;CCNT1;MCM7;DDX47;FMR1;SIX1;RBPJ;MKI67;TENT4B;SMC2;PHF8;COIL;PPP1CC;RPS14;XPO1;NUSAP1;RPS11;UTP14A;NOM1;RPS7;DIMT1;PARP2;EN2;LARP4B;GNL2;GTPBP4;EEF1A1;ZEB2;RNF169;KIF2A;FANCD2;MCM3;POLR1D;FAM193B;LETMD1;KIF20B;TP53;ATF3;IPPK;SLBP;DDX24;RPS19BP1;PRKDC;HEATR1;DDX23;RPL11;AKAP8;NOL9;RPAP2;CDKN2AIP;TMA16;FXR1;TCOF1;POLR2A;RPS3;IGF2BP3;RPS2;POLR2L;UTP6;UTP4;ATP8B2;IQSEC1;PNO1;IDH3G;MTX2;NUP153;…
	Endoplasmic Reticulum Membrane (GO:0005789)	77/801	2.2052970169845797E-12	7.326486756426548E-11	0	0	2.6566810457614065	71.30574145343165	VKORC1L1;TRAM1;KDELR1;CCDC47;TECR;LPCAT1;ATP2A2;CISD2;MAGT1;ARV1;SPTLC1;SPTLC2;SLC39A7;SEC61B;SLC37A4;LBR;FADS1;SLC30A7;ELOVL1;ALG6;ELOVL5;ACSL1;HLA-B;MOGS;CDKAL1;ALG1;VRK2;ACSL3;DDOST;ALDH3A2;DPM1;VAMP7;SELENOS;TMEM33;PREB;SLC27A4;UBIAD1;COPA;STX17;RPN2;HM13;MGST3;COPB1;STX18;DERL1;HSD17B12;SELENOK;HACD2;AGPAT2;RNF5;LMF2;PTDSS2;PTDSS1;NCLN;SSR1;SC5D;CEPT1;CDIPT;LNPK;MBOAT7;GALNT1;SCD5;VMP1;DNAJA…
	Spindle (GO:0005819)	34/210	5.7769889416221316E-12	1.7273196935450172E-10	0	0	4.695652173913044	121.51004171480899	EPB41;KATNB1;TTK;SGF29;HMMR;AURKB;AURKA;CDC20;GOLGA2;KATNA1;CDC27;RPS3;NUSAP1;WDR5;MAP4;ECT2;CLASP1;DR1;LIMK2;PLK1;CDC7;KIF22;TUBB4B;TPX2;WRAP73;TUBB2B;TUBB2A;KIF2A;ESPL1;KIFC1;KATNBL1;KIF4A;LSM14A;MAD2L1
	Cytoplasmic Stress Granule (GO:0010494)	19/76	1.387824596699492E-10	3.772359585574074E-9	0	0	7.999581764951903	181.57541443019338	DDX6;YTHDF2;NUFIP2;FMR1;PABPC4;LARP4B;LARP4;GIGYF2;ATXN2L;FXR1;DDX19A;FXR2;LARP1;MCRIP1;G3BP1;G3BP2;IGF2BP3;EIF4E;LSM14A
	Small-Subunit Processome (GO:0032040)	18/73	5.418750687828816E-10	1.3501720463840135E-8	0	0	7.845112781954887	167.3832136714143	UTP6;RPS7;RPS19BP1;UTP4;DIMT1;PRKDC;PNO1;RPS5;MRPS12;HEATR1;PWP2;RPS14;RPS16;RPS27;IGF2BP3;RPS11;UTP14A;RPS23
	Mitotic Spindle (GO:0072686)	25/143	7.063109646917215E-10	1.6245152187909597E-8	0	0	5.106708950266772	107.60328818879704	EPB41;SGF29;AURKA;GOLGA2;CDC27;NUSAP1;WDR5;RPS3;MAP4;ECT2;CLASP1;DR1;LIMK2;CDC7;KIF22;TUBB4B;TPX2;WRAP73;TUBB2B;TUBB2A;ESPL1;KIFC1;KATNBL1;LSM14A;MAD2L1
subcellulaRVis nsp3.2 Results
	Compartment	p	FDR	Significant	n	Genes
1	Endoplasmic reticulum	2.75090283192644e-76	3.85126396469701e-75	TRUE	238	SEL1L,OS9,FAM8A1,RHBDD2,DERL1,AMFR,APP,ASPH,ATP1A1,ATP1A3,ATP2A2,CANX,CLGN,DDOST,DHCR7,DHCR24,TOR1A,ACSL3,FDFT1,KDSR,SLC37A4,HLA-A,HLA-C,HMGCR,LMAN1,MGST3,P4HA1,PCSK6,PCYT1A,PDE3B,PLOD2,RNF5,RPL10,RPL21,RPL34,RPLP0,RPN1,RPN2,SCD,SQLE,SREBF2,SSR1,SSR3,SSR4,STIM1,TAP2,TAPBP,SEC62,VRK2,GET1,SLC39A7,UBXN8,PEX3,GPAA1,CDS2,SQSTM1,PLOD3,AIMP1,TECR,EI24,EMC2,HERPUD1,MLEC,SV2A,BCAP31,ALG3,STUB1,SIGMAR1,RT…
2	Cytoplasm	7.27819352985901e-57	9.46165158881672e-56	TRUE	570	BET1,ATP7B,SCARB2,COPB1,DHCR24,GALNT2,HLA-A,HLA-C,HLA-DRB1,LMAN1,SLC2A1,SREBF2,SURF4,TAPBP,GBF1,COG1,ITM2B,GOSR1,RTN3,ARFGEF2,ARFGEF1,KDELR1,SERINC3,LMAN2,TMED10,KDELR2,B4GAT1,FNDC3A,SACM1L,PLD3,B3GAT3,TMED7,ZDHHC9,TRAPPC4,STX18,CHPF2,TMCO1,TMED9,SMPD4,MOSPD1,AGPAT3,RHBDD2,COG6,CHPF,LPCAT1,WLS,HS6ST2,SLC35B2,EXOC4,EXOSC7,ATP6V1H,ATP5MC3,SQSTM1,ATG9A,VMP1,LAMP1,RPN2,ATP6AP2,TM9SF1,TEX264,STX17,SEL…
3	Golgi apparatus	1.00115196193999e-16	1.20138235432799e-15	TRUE	117	BET1,ATP7B,SCARB2,COPB1,DHCR24,GALNT2,HLA-A,HLA-C,HLA-DRB1,LMAN1,SLC2A1,SREBF2,SURF4,TAPBP,GBF1,COG1,ITM2B,GOSR1,RTN3,ARFGEF2,ARFGEF1,KDELR1,SERINC3,LMAN2,TMED10,KDELR2,B4GAT1,FNDC3A,SACM1L,PLD3,B3GAT3,TMED7,ZDHHC9,TRAPPC4,STX18,CHPF2,TMCO1,TMED9,SMPD4,MOSPD1,AGPAT3,RHBDD2,COG6,CHPF,LPCAT1,WLS,HS6ST2,SLC35B2,AMFR,APP,ARF4,ARF5,ARL1,ARL2,ATP1A1,ATP1A3,ACSL3,GLA,MSH6,IGF2R,PDE3B,RAF1,RPS12,SORT1,TC…
4	Mitochondrion	2.45497299387311e-13	2.70047029326042e-12	TRUE	111	ATP5MC3,IMMT,SAMM50,DNAJC11,CHCHD6,MICOS13,ABCB7,SLC25A4,SLC25A5,SLC25A6,ARAF,ARL2,ATP7B,BCKDHB,BCS1L,CAPN1,COX15,SLC25A10,DHFR,DNA2,ETFB,DNAJA1,FOXK2,MCL1,NDUFA4,NDUFA8,NDUFA9,NDUFS3,NDUFS8,OXA1L,OXCT1,P4HA1,PDHB,SLC25A3,POLRMT,PPP6C,RAF1,UQCRC2,VDAC1,VDAC2,VDAC3,AKAP1,SLC25A11,NIPSNAP1,HAT1,GBF1,GPAA1,SUCLA2,SQSTM1,RAB29,TBRG4,BAG5,PRORP,PPIF,BCAP31,SLC25A13,TIMM17A,TOMM40,HAX1,AFG3L2,RAB32,NCS…
5	Intracellular vesicle	7.06426768629995e-11	7.06426768629995e-10	TRUE	139	TCP1,VDAC2,FNDC3A,RACGAP1,APP,ATP1A1,IGF2R,M6PR,RAB5C,TFRC,TGFBR1,TM9SF2,RAB3D,TMEM106B,VPS18,ATG9A,KIFC1,SORT1,RAB29,USP10,TM9SF4,RAB32,NISCH,NCSTN,ECPAS,DERL1,WLS,ATP7B,LAMP1,LAMP2,SQSTM1,RAB9A,TMEM9,COPB1,TOR1A,VDAC1,SV2A,TRAPPC4,TMED9,ATP6AP1,SCARB2,CD63,CTSD,IRAK1,ITGB1,ITM2B,ATP6AP2,HLA-A,HLA-C,HLA-DRB1,LMAN1,SREBF2,SEC24C,TMED10,STX17,CLTB,TMED7,SURF4,GOSR1,SCAMP2,BET1,KDELR1,KDELR2,YIPF3,…
6	Vacuole	6.06147021912796e-08	5.45532319721516e-07	TRUE	57	ATP6V1H,LAMP1,RPN2,ATP6AP2,TM9SF1,TEX264,STX17,VMP1,CAPN1,SCARB1,CTSD,FUCA2,GLA,LAMP2,NEU1,SORT1,RAB9A,AP3M1,TMEM106B,VPS18,MFSD1,ITM2C,TMEM199,TMEM9,ABCD1,SCARB2,CD63,HLA-DRB1,M6PR,RAB5C,SLC3A2,VAMP7,LAPTM4A,NCSTN,SLC39A14,PLD3,ATRAID,WDR11,SEH1L,SPNS1,GGH,RAB29,SQSTM1,WDFY3,ATG9A,DDOST,PRCP,SURF4,SYNGR1,RAB3D,CKAP4,LPCAT1,MAGT1,TUBB4B,FAF2,TRAPPC1,TUBB
7	Lysosome	4.77812771272806e-07	3.82250217018245e-06	TRUE	50	CAPN1,SCARB1,CTSD,FUCA2,GLA,LAMP1,LAMP2,NEU1,SORT1,RAB9A,ATP6AP2,AP3M1,TMEM106B,VPS18,MFSD1,ITM2C,TMEM199,TMEM9,ABCD1,SCARB2,CD63,HLA-DRB1,M6PR,RAB5C,SLC3A2,VAMP7,LAPTM4A,TM9SF1,NCSTN,SLC39A14,PLD3,ATRAID,ATP6V1H,WDR11,SEH1L,SPNS1,DDOST,PRCP,SURF4,SYNGR1,RAB3D,CKAP4,LPCAT1,MAGT1,GGH,TUBB4B,FAF2,TRAPPC1,TUBB,SQSTM1
8	Endosome	0.00102601	0.00718208	TRUE	51	APP,ATP1A1,IGF2R,M6PR,RAB5C,TFRC,TGFBR1,TM9SF2,RAB3D,TMEM106B,VPS18,ATG9A,KIFC1,SORT1,RAB29,USP10,TM9SF4,RAB32,NISCH,NCSTN,ECPAS,DERL1,WLS,ATP7B,LAMP1,LAMP2,SQSTM1,RAB9A,TMEM9,ATP6AP1,SCARB2,CD63,CTSD,IRAK1,ITGB1,ITM2B,ATP6AP2,HLA-A,HLA-C,SNX4,SLC39A14,PLD3,ATP13A3,HLA-DRB1,VAMP7,LAPTM4A,TUBA1A,ARFGEF2,SCAMP2,SCAMP3,TRAPPC5
9	Ribosome	0.00136625	0.00819752	TRUE	17	MRPL11,MRPS15,CANX,RPS19,RPS27,MRPS25,RPL6,RPL7A,RPL10,RPL21,RPL32,RPL34,RPL37A,RPLP0,RPL35,RPS12,RPS27L
10	Peroxisome	0.0226549	0.113274	FALSE	9	ABCD1,PEX19,PEX3,GBF1,FAR1,ALDH3A2,ACSL3,HMGCR,DHRS7B
11	Cytoskeleton	0.155501	0.622002	FALSE	86	TCP1,HOOK3,MAD2L1,PLK1,AAAS,NEK6,SPDL1,HAUS1,TMEM201,FSCN1,FERMT2,ARL2,CDC27,LIMK2,SLC16A1,CDC45,GPAA1,NUP93,BCAS2,USP33,WAPL,ECPAS,HAUS6,FBXO31,MASTL,NUBP2,KIFC1,EVI5,ARFGEF2,TTLL12,MMS19,HSPB1,CBX1,RACGAP1,DCUN1D5,RHOG,DHCR24,DYRK1A,TOR1A,PPL,S100A9,DNAJC7,TUBA4A,RAB29,TM9SF2,TUBB4B,CKAP4,TUBB,SNX4,STIM1,TUBB2A,TUBA1A,BAG2,TUBB3,TUBB4A,PBXIP1,TUBB6,TUBA1C,DPP9,TUBB2B,RAB3D,SRPRB,REEP4,HLA-DRB1,…
12	Nucleus	0.734434	1	FALSE	264	EXOSC7,NCAPD2,SETX,PRPF39,PLK1,WAPL,NUFIP1,HEATR1,MTDH,SLC2A1,CBX1,AMFR,SLC25A5,SLC25A6,APLP2,ARL2,AZGP1,CAD,CDC27,CSE1L,SLC25A10,DDB1,DHCR24,DNA2,DYRK1A,FOXF2,MSH6,DNAJA1,HSPB1,FOXK2,IRAK1,KIFC1,KPNB1,KPNA5,TNPO1,IPO5,LBR,LIMK2,MAD2L1,MCL1,NDUFA9,PCYT1A,PDHB,PFKM,POLR2L,PPM1A,PPM1B,PRKDC,RFC5,RPL6,RPL7A,RPL10,RPL37A,RPLP0,RPS27,S100A9,S100A11,SHMT1,SLC25A1,SREBF2,TGFBR1,TUBB2A,TULP3,UMPS,VDAC1,V…
13	Plasma membrane	0.993405	1	FALSE	166	DSC3,PPL,ATP2B1,HLA-DRB1,APLP2,APP,ARF4,ARF5,RHOG,ASPH,ATP1A1,ATP1A3,ATP1B1,ATP1B3,ATP2B4,ATP7B,CAPN1,SCARB1,SCARB2,CD63,ADGRE5,CHRNA5,CLTB,COMT,COPB1,CPD,DDOST,ACSL3,HLA-A,HLA-C,HSPB1,IGF2R,IRAK1,ITGB1,LAMP1,LAMP2,M6PR,ABCC1,NEU1,PCSK6,PCYT1A,PPM1A,PRCP,PTPRS,PVR,NECTIN2,RAB5C,RAF1,SORT1,S100A9,SLC1A5,SLC2A1,SLC3A2,SLC12A2,SLC16A1,SLC20A2,STIM1,SURF4,VAMP7,TFRC,TGFBR1,TULP3,VDAC1,DGKE,SNX4,RAB29…
14	Extracellular region	0.432675	1	FALSE	157	APP,AZGP1,CAPN1,CTSD,FUCA2,GALNT2,GLA,HBB,CCN1,KPNB1,LAMB1,NEU1,PCSK6,S100A9,S100A11,TFRC,TUBA4A,TULP3,GGH,ITM2B,ADAMTS1,TUBB4B,FAF2,IL17RA,THEM6,TEX264,DNAAF2,NLN,TRAPPC1,ADPGK,GHDC,DHRS13,TUBB,CD63,CPD,DDB1,KDSR,HLA-DRB1,HSPB1,LAMP2,PVR,PLOD3,AIMP1,RTN3,LMAN2,ATXN10,GNL3,SIL1,LRIG3,CMTM3,QSOX2,NISCH,WAPL,SETX,PYCR3,TMEM9,APLP2,ARF4,ARF5,RHOG,GET3,ATP1A1,ATP1B1,ATP1B3,ATP2B1,ATP6AP1,CAD,CANX,SCA…
enrichR nsp3.2 Results
	Term	Overlap	P-value	Adjusted P-value	Old P-value	Old Adjusted P-value	Odds Ratio	Combined Score	Genes
	Endoplasmic Reticulum Membrane (GO:0005789)	154/801	1.8372430131761034E-74	5.272887447815417E-72	0	0	8.60101	1460.304914289681	NOMO3;SCARB2;VKORC1L1;ANKLE2;ARL6IP1;TMEM41B;KDELR1;PLOD3;PLOD2;LCLAT1;CLGN;TMEM147;SLC39A7;NOMO1;SLC30A7;ALG6;SACM1L;ATG9A;TAP2;HLA-C;ALG3;CDKAL1;VRK2;ACSL3;HLA-A;ALG11;CTDNEP1;ALDH3A2;DPM3;TMX3;STIM1;TMX2;TMX1;KDELR2;SLC27A4;RTN3;UBIAD1;TMED10;RPN2;TEX264;MGST3;COPB1;SEL1L;PLD3;MTDH;PTDSS2;PTDSS1;RDH11;RDH10;SSR1;MLEC;SARAF;KDSR;FDFT1;TOR1A;SURF4;DHCR24;ERLIN2;CHERP;SQLE;TBL2;G6PC3;GGCX;REEP4;C…
	Mitochondrial Membrane (GO:0031966)	58/540	4.660405735419917E-15	6.687682230327581E-13	0	0	3.6996676436544305	122.08782571562679	SLC25A1;MTCH2;SLC25A3;MRPS15;MICOS13;MAIP1;CHCHD6;TIMM17A;TIMM17B;ABCD1;MRPS25;TIMM23;VRK2;ACSL3;BCS1L;RAB32;AFG3L2;OXA1L;HAX1;SLC25A19;DNAJC30;VDAC3;NDUFS3;VDAC2;SLC25A10;VDAC1;TMEM126B;UQCRC2;SLC25A5;RAF1;SLC25A11;SLC25A4;SLC25A13;SLC25A6;TOMM40;ABCB7;COX15;ATP5MC3;TMEM160;MRPL11;TIMM50;RHOT2;PGRMC1;RHOT1;SLC25A28;SAMM50;ATP5MK;SLC25A22;MCL1;NDUFA9;NDUFA8;TIMMDC1;AGK;NDUFA4;IMMT;COQ5;SFXN1;CDS2
	Organelle Inner Membrane (GO:0019866)	42/398	5.5371146847779905E-11	5.297173048437611E-9	0	0	3.5586448973758955	84.0444	SLC25A1;SLC25A3;MRPS15;TOMM40;COX15;ATP5MC3;TMEM160;MICOS13;MAIP1;MRPL11;TIMM50;CHCHD6;TIMM17A;ATP5MK;TIMM17B;LBR;SLC25A22;NDUFA8;TIMMDC1;AGK;NDUFA4;MRPS25;TIMM23;IMMT;BCS1L;COQ5;AFG3L2;TMX4;SLC25A19;DPY19L4;DNAJC30;NDUFS3;SFXN1;SLC25A10;TMEM126B;UQCRC2;SLC25A5;SLC25A11;SLC25A4;SLC25A13;SLC25A6;CDS2
	Bounding Membrane Of Organelle (GO:0098588)	65/819	1.0706859698948057E-10	7.682171833995231E-9	0	0	2.6423978604757026	60.662984683997095	ITGB1;SCARB2;SLC35B2;SCARB1;TFRC;CHPF;KDELR1;SLC2A1;ATP2A2;HS6ST2;ATP7B;LAMP1;ADGRE5;TMED7;CTSD;WLS;SLC30A7;VPS18;TMED9;COG6;ATP6AP1;CHPF2;SACM1L;APLP2;ATG9A;ATP6AP2;TAP2;RHOG;HLA-C;COG1;HLA-A;SREBF2;TAPBP;VAMP7;STIM1;KDELR2;CD63;UBIAD1;TMED10;STX17;COPB1;GOSR1;IQGAP2;PLD3;AGPAT3;LMAN1;NCSTN;IRAK1;LMAN2;ARFGEF1;ARFGEF2;SORT1;GALNT2;B3GAT3;SURF4;GBF1;IGF2R;CHERP;TMEM199;B4GAT1;ZDHHC9;RAB18;HLA-DRB…
	Mitochondrial Inner Membrane (GO:0005743)	39/370	2.8274774326859395E-10	1.6229720463617294E-8	0	0	3.5418276033500327	77.87227211633561	SLC25A1;MRPS15;SLC25A3;TOMM40;COX15;ATP5MC3;TMEM160;MICOS13;MAIP1;MRPL11;TIMM50;CHCHD6;TIMM17A;ATP5MK;TIMM17B;SLC25A22;NDUFA8;TIMMDC1;MRPS25;AGK;NDUFA4;TIMM23;IMMT;BCS1L;COQ5;AFG3L2;DNAJC30;SLC25A19;NDUFS3;SFXN1;SLC25A10;TMEM126B;UQCRC2;SLC25A5;SLC25A11;SLC25A4;CDS2;SLC25A13;SLC25A6
	Azurophil Granule Membrane (GO:0035577)	14/58	5.179823648714866E-9	2.477682311968611E-7	0	0	9.339629168396291	178.18606676511249	CD63;RAB5C;RAB3D;SURF4;LPCAT1;PRCP;MAGT1;CKAP4;DDOST;NCSTN;SYNGR1;VAMP7;LAMP1;LAMP2
	COPII-coated ER To Golgi Transport Vesicle (GO:0030134)	15/76	2.7971191748327464E-8	1.146818861681426E-6	0	0	7.2226109556177525	125.6163049937763	TMED9;TMED10;STX17;HLA-C;HLA-A;ECPAS;YIF1B;LMAN1;LMAN2;TMED1;TMED7;ERGIC3;ERGIC2;SEC24C;HLA-DRB1
	Golgi Membrane (GO:0000139)	38/427	5.050669636698726E-8	1.7793933295071624E-6	0	0	2.922875116249792	49.10769221960505	SCARB2;SLC35B2;UBIAD1;TMED10;CHPF;KDELR1;COPB1;GOSR1;SLC2A1;HS6ST2;PLD3;AGPAT3;LMAN1;ATP7B;LMAN2;TMED7;WLS;ARFGEF1;ARFGEF2;TMED9;COG6;CHPF2;B3GAT3;GALNT2;SACM1L;SURF4;GBF1;ATG9A;COG1;HLA-C;HLA-A;SREBF2;TAPBP;B4GAT1;ZDHHC9;KDELR2;HLA-DRB1;BET1
	Azurophil Granule (GO:0042582)	21/155	5.5799790820782095E-8	1.7793933295071624E-6	0	0	4.6279563719862225	77.29379352194043	CD63;RAB5C;TRAPPC1;RAB3D;FUCA2;SURF4;FAF2;LPCAT1;GGH;PRCP;MAGT1;TUBB4B;CKAP4;DDOST;NCSTN;SYNGR1;TUBB2A;VAMP7;LAMP1;LAMP2;GLA
	Secretory Granule Membrane (GO:0030667)	28/279	2.633203757611117E-7	7.557294784343906E-6	0	0	3.3098337598284933	50.143631901036166	CD63;RAB5C;TMED10;RAB3D;COPB1;LPCAT1;PRCP;MAGT1;IQGAP2;AGPAT2;NCSTN;SYNGR1;PGRMC1;LAMP1;ADGRE5;LAMP2;MLEC;APLP2;SURF4;ATP6AP2;RHOG;HLA-C;IGF2R;CKAP4;DDOST;VAMP7;TMX3;RAB18
	Lysosomal Membrane (GO:0005765)	31/356	1.3757810838340716E-6	3.366408124091202E-5	0	0	2.832326923076923	38.22646895540785	SCARB2;CD63;SCARB1;SEH1L;RAB5C;STX17;RAB3D;LPCAT1;PRCP;MAGT1;ATRAID;AP3M1;NCSTN;SYNGR1;LAPTM4A;LAMP1;LAMP2;ATP6V1H;CTSD;ABCD1;VPS18;SURF4;ATP6AP2;SLC39A14;CKAP4;DDOST;VAMP7;SPNS1;TMEM106B;TMEM9;HLA-DRB1
	Endoplasmic Reticulum Tubular Network (GO:0071782)	8/26	1.4075574038011994E-6	3.366408124091202E-5	0	0	12.945198592257416	174.41913577132493	ARV1;RETREG3;ASPH;STIM1;REEP4;ATL2;RAB18;KPNB1
	Coated Vesicle (GO:0030135)	13/79	2.090433028380786E-6	4.615032916502197E-5	0	0	5.7663	75.41251199883038	TMED9;TMED10;STX17;SORT1;ECPAS;YIF1B;LMAN1;HAX1;LMAN2;TMED1;TMED7;ERGIC3;ERGIC2

## Sheet: Per Construct 3.1
SubcellulaRVis Results
nsp3.1 Wuhan reference strain
	Compartment	p	FDR	Significant	n	Genes
1	Mitochondrion	8.31432507185717e-19	1.16400551006e-17	TRUE	90	ATP5PD,ATP5F1C,ATP5PB,IMMT,SAMM50,SLC25A4,SLC25A5,SLC25A6,ARAF,ATP5F1A,BSG,SLC25A20,COX15,SLC25A10,FOXO3,GCDH,DNAJA1,HSPA1A,FOXK2,FADS1,NDUFA4,NDUFS1,NDUFS8,OXA1L,SLC25A3,PPP1CC,RAF1,TFAM,VDAC2,SLC25A11,SLC25A12,GBF1,SUCLA2,DNAJA3,AIFM1,PRORP,TOMM70,SCO2,LRPPRC,SLC25A13,HAX1,YME1L1,ABCB10,PISD,PNKD,COA3,SLC25A24,SCCPDH,TIMMDC1,CDK5RAP1,TMEM70,SLC35F6,ATAD3A,AGK,NDUFA12,ENY2,TOMM22,COQ8A,FASTKD5,M…
2	Cytoplasm	1.89882718050156e-18	2.46847533465202e-17	TRUE	321	BSG,COPA,GALNT1,SLC2A1,SLC35A2,GBF1,KDELR1,B3GAT3,NOSIP,STX18,CHPF2,GALNT11,GORASP1,CHPF,LPCAT1,WLS,SLC35B2,PPP1CA,PPP1CC,ATP6V1H,ATP5PD,ATP5F1C,ATP5PB,VMP1,RPN2,EIF4E2,HAX1,YTHDF2,IMMT,SAMM50,TCP1,VDAC2,CAD,CDKN2A,CHEK1,CNP,CTPS1,EEF1A1,FARSA,FOXO3,FMR1,HSPA1A,HSPA8,IK,IRAK1,KIF2A,LBR,LIMK2,PDCD2,PEX1,PI4KA,PLK1,POLR2A,MAP2K7,RAF1,RPL11,RPS3,RPS11,RXRB,SP1,SRP14,TTK,TUBA4A,VRK2,XPO1,TUBA1A,MLF2,…
3	Nucleus	1.08063807219465e-09	1.29676568663358e-08	TRUE	224	MTA2,TAF6L,ENY2,BABAM2,IK,JUN,SMC2,THOC2,CHEK1,SMC1A,LRPPRC,TOPBP1,PLK1,EN2,CD2BP2,UTP4,SLC2A1,RIF1,SLC25A5,SLC25A6,ATF1,ATP5PB,CAD,CCNT1,CDKN2A,CREB1,SLC25A10,EEF1A1,ETV3,FOXO3,FMR1,MSH6,HOXB9,HOXC10,DNAJA1,HSPA1A,HSPA8,FOXK2,IRAK1,KIFC1,LBR,LIMK2,MCM5,MKI67,MSH2,MSH3,PDCD2,POLE,POLR2A,POLR2B,PPP1CA,PPP1CC,PRKDC,MAP2K7,RFC2,RFC3,RFC5,RPL10,RPS2,RPS3,RPS7,RPS18,RPS27,RXRB,SLC25A1,SP1,SRP14,AURKA,…
4	Endoplasmic reticulum	6.60626801017265e-08	7.26689481118992e-07	TRUE	75	ATP1A1,ATP2A2,DHCR7,ACSL3,SLC37A4,HSPA1A,MGST3,RNF5,RPL10,RPN2,RPS3,RPS23,SCD,SSR1,SSR4,SEC62,SLC35A2,VRK2,DPM1,KSR1,TECR,STUB1,HAX1,SLC30A9,AGPAT2,SPTLC1,CERS1,KDELR1,SEC61B,CKAP4,SLC27A4,FAF2,TBL2,CYP2S1,HSD17B12,SDF4,HSD17B11,HACD3,STX18,TMEM33,LRRC59,SELENOS,SELENOK,ELOVL5,LPCAT1,WLS,HM13,VMP1,TRAPPC5,HACD2,SRP9,SRPRA,SRPRB,GBF1,GPX8,BSG,COPA,GALNT1,GGCX,STT3A,LBR,FADS1,SC5D,POM121,CEPT1,CDIP…
5	Ribosome	6.39836481483489e-07	6.39836481483489e-06	TRUE	18	MRPS12,MRPL32,MRPL14,ABCF1,RPS3,RPS5,RPS7,RPS11,RPS18,RPS23,RPS27,RPL23,RPS16,RPL10,RPL11,RPL38,FXR2,RPS2
Alpha20I
	Compartment	p	FDR	Significant	n	Genes
1	Mitochondrion	7.0771726135911e-20	9.90804165902754e-19	TRUE	92	ATP5PD,ATP5F1C,MTX2,IMMT,SAMM50,ABCB7,SLC25A4,SLC25A5,SLC25A6,ARAF,BSG,TSPO,SLC25A20,COX15,FOXO3,GCDH,GLUD1,HADHB,DNAJA1,FOXK2,FADS1,NDUFA4,OXA1L,SLC25A3,PPP1CC,RAF1,TFAM,SLC25A11,SLC25A12,GBF1,SUCLA2,DNAJA3,AIFM1,ARMCX2,TOMM70,SCO2,SLC25A13,HAX1,TIMM44,YME1L1,AFG3L2,ABCB10,GCAT,PISD,COA3,NDUFAF4,SLC25A24,SCCPDH,TIMMDC1,MRPS23,TMEM70,SLC35F6,ATAD3A,AGK,ENY2,TOMM22,COQ8A,AARS2,FASTKD5,ELAC2,MRPL32…
2	Cytoplasm	1.682060850818e-14	2.1866791060634e-13	TRUE	312	BSG,SLC2A1,GBF1,ARFGEF2,KDELR1,B3GAT3,NOSIP,STX18,CHPF2,GALNT11,CHPF,LPCAT1,WLS,SLC35B2,PPP1CA,PPP1CC,ATP6V1H,ATP5PD,ATP5F1C,ATG2B,VMP1,HAX1,YTHDF2,MTX2,IMMT,SAMM50,TCP1,ATM,CAD,CDC25C,CHEK1,CNP,ATF2,CSE1L,FOXO3,FMR1,GLUD1,HDAC1,HSPA8,RBPJ,IK,IRAK1,KIF2A,LBR,LIMK2,SMAD5,MARK1,PDCD2,PEX1,PFKP,MAP2K7,RAF1,RPL11,RPS3,RPS11,SP1,SRP14,TTK,TUBA4A,VRK2,XPO1,TUBA1A,MLF2,FXR1,USP9X,BAP1,CDC45,DGKE,PABPC4,…
3	Nucleus	4.74084497963556e-12	5.68901397556268e-11	TRUE	232	ERCC3,HDAC1,MTA2,TAF6L,USP22,ENY2,BABAM2,IK,JUN,SMARCB1,NCAPD2,THOC1,THOC2,CHEK1,TOPBP1,TCOF1,COIL,CD2BP2,TIMM44,CDKN2AIP,SLC2A1,RIF1,SLC25A5,SLC25A6,ATF1,ATM,CAD,CCNT1,CDC25C,CREB1,ATF2,CSE1L,PHC2,ETV3,FANCD2,FOXO3,FMR1,MSH6,HOXB9,DNAJA1,HSPA8,RBPJ,FOXK2,IRAK1,KIFC1,LBR,LIMK2,SMAD5,MCM5,MKI67,MSX2,PDCD2,PFKP,POLE,POLR2B,POU2F1,PPP1CA,PPP1CC,PRKDC,MAP2K7,RFC5,RPS2,RPS3,RPS27,SLC25A1,SP1,SRP14,TFA…
4	Ribosome	2.73591414497338e-06	3.00950555947072e-05	TRUE	17	MRPS12,MRPL32,MRPS18C,ABCF1,RPS3,RPS5,RPS11,RPS27,RPL23,MRPS23,RPS16,RPL11,RPL29,RPL38,FXR2,RPS2,LARP4B
5	Endoplasmic reticulum	6.04975180672455e-05	0.000604975	TRUE	65	ATP1A1,ATP2A2,TSPO,DHCR7,ACSL3,GLUD1,HADHB,POU2F1,RNF5,RPS3,SCD,SSR1,SSR4,SEC62,VRK2,DPM1,TECR,STUB1,HAX1,AGPAT2,SPTLC1,KDELR1,SEC61B,CKAP4,SLC27A4,FAF2,TBL2,ORMDL2,CYP2S1,HSD17B11,HACD3,STX18,CDKAL1,TMEM33,SELENOS,ELOVL5,ELOVL1,LPCAT1,WLS,HM13,VMP1,VKORC1L1,HACD2,SRP9,GBF1,GPX8,BSG,STT3A,LBR,FADS1,SC5D,SPTLC2,PTDSS1,CEPT1,DHRS7B,ALG6,ATG2B,NCLN,ARV1,PTDSS2,LMF2,RFT1,CMYA5,SLC35B2,DNAJA1
Delta21J
	Compartment	p	FDR	Significant	n	Genes
1	Mitochondrion	9.44497e-16	1.3223e-14	TRUE	69	ATP5PD,ATP5F1C,MTX2,IMMT,SAMM50,SLC25A4,SLC25A5,SLC25A6,SLC25A20,COX15,FOXO3,GCDH,DNAJA1,NDUFA4,OXA1L,SLC25A3,PPP1CC,RAF1,VDAC2,VDAC3,SLC25A11,SLC25A12,GBF1,SUCLA2,DNAJA3,TOMM70,SCO2,SLC25A13,TIMM44,YME1L1,AFG3L2,ABCB10,GCAT,NDUFAF4,SLC25A24,TIMMDC1,CDK5RAP1,SLC35F6,ATAD3A,AGK,ENY2,TOMM22,COQ8A,FASTKD5,MRPL32,COQ8B,USP30,ATP5MK,MALSU1,SFXN4,TAMM41,ALDH1L2,PGAM5,SLC25A30,RPUSD3,TIMM23,CNP,NDUFA6,N…
2	Nucleus	2.20397e-12	2.86516e-11	TRUE	180	HDAC1,MBD2,MTA2,ENY2,BABAM2,IK,JUN,SMARCB1,NCAPD2,SMC2,THOC1,THOC2,COIL,CD2BP2,TIMM44,SLC2A1,RIF1,SLC25A5,SLC25A6,ATF1,ATM,CAD,CCNT1,CDC25C,CSE1L,PHC2,FOXO3,FMR1,MSH6,HOXB9,DNAJA1,HSPA8,RBPJ,IRAK1,KIFC1,LBR,LIMK2,MCM5,MKI67,PDCD2,PFKP,POLR2A,POLR2B,PPP1CA,PPP1CC,PRKDC,MAP2K7,RFC5,RPS2,RPS3,RPS27,SP1,SRP14,TMPO,TTK,VDAC2,VDAC3,VRK2,XPO1,ZNF24,ZNF74,VEZF1,TUBA1A,AAAS,FXR1,BAP1,CDC45,SLC25A11,PABPC4…
3	Cytoplasm	2.59921e-10	3.11905e-09	TRUE	228	SLC2A1,GBF1,KDELR1,STX18,CHPF2,GALNT11,CHPF,SLC35B2,PPP1CA,PPP1CC,ATP6V1H,ATP5PD,ATP5F1C,YTHDF2,MTX2,IMMT,SAMM50,VDAC2,ATM,CAD,CDC25C,CNP,CSE1L,FOXO3,FMR1,HDAC1,HSPA8,RBPJ,IK,IRAK1,KIF2A,LBR,LIMK2,PDCD2,PFKP,POLR2A,MAP2K7,RAF1,RPL11,RPS3,RPS11,SP1,SRP14,TTK,TUBA4A,VRK2,XPO1,TUBA1A,FXR1,BAP1,CDC45,PABPC4,EIF2B4,SART1,RPL23,MAGED1,FXR2,BABAM2,KIF20B,KNTC1,UBAP2L,NCAPD2,THOC1,G3BP1,DCAF7,STUB1,KATNB…
4	Ribosome	4.40737e-06	4.84811e-05	TRUE	14	MRPS12,MRPL32,ABCF1,RPS3,RPS5,RPS11,RPS27,RPL23,RPS16,RPL11,RPL29,RPL38,FXR2,RPS2
5	Endoplasmic reticulum	0.0171105	0.171105	FALSE	41	ATP1A1,ATP2A2,DDOST,DHCR7,RNF5,RPS3,SCD,SSR1,SSR4,SEC62,VRK2,DPM1,STUB1,AGPAT2,SPTLC1,KDELR1,SEC61B,CKAP4,SLC27A4,FAF2,TBL2,CYP2S1,HSD17B11,HACD3,STX18,CDKAL1,TMEM33,ELOVL5,SRP9,GBF1,GPX8,LBR,SC5D,CEPT1,DHRS7B,ARV1,SCD5,PTDSS2,CMYA5,SLC35B2,DNAJA1
Gamma20J
	Compartment	p	FDR	Significant	n	Genes
1	Nucleus	6.21764e-17	8.7047e-16	TRUE	279	XPA,HDAC1,HDAC2,MTA2,TAF6L,SIN3A,HCFC1,WDR5,ENY2,SGF29,BABAM2,IK,SMARCB1,NCAPD2,SMC2,PRPF39,THOC5,THOC1,THOC2,CHEK1,TOPBP1,PLK1,SMC3,EN2,PTPN13,TCOF1,COIL,CD2BP2,TIMM44,CDKN2AIP,SLC2A1,RIF1,SLC25A5,SLC25A6,ATF1,ATF3,BTF3,CAD,CCNT1,CDC25C,CREB1,SLC25A10,DAPK3,DYRK1A,PHC2,EEF1A1,ETV3,FANCD2,FKTN,FOXC1,FOXO3,FMR1,GSK3B,MSH6,HOXA9,HOXA10,HOXB9,HOXC10,DNAJA1,HSPA1A,HSPA8,FOXK2,KIFC1,LBR,LIMK2,MCM5,MKI…
2	Mitochondrion	1.53467e-11	1.99507e-10	TRUE	83	ATP5F1C,IMMT,SLC25A4,SLC25A5,SLC25A6,ARAF,ATP5F1A,COX15,SLC25A10,FOXO3,GCDH,GSK3B,DNAJA1,HSPA1A,FOXK2,NDUFA9,OXA1L,SLC25A3,PPP1CC,RAF1,TAFAZZIN,TFAM,SLC25A11,SLC25A12,GBF1,SUCLG1,SUCLA2,AIFM1,ARMCX2,TOMM70,SLC25A13,HAX1,TIMM44,YME1L1,ABCB10,GCAT,PISD,SCCPDH,TIMMDC1,CDK5RAP1,TEX10,SLC35F6,TRMT61B,ATAD3A,AGK,ENY2,TOMM22,COQ8A,AARS2,FASTKD5,ELAC2,MRPL32,PTCD2,COQ8B,GTPBP3,ATP5MK,SFXN4,TAMM41,ALDH1L2…
3	Cytoplasm	1.9914e-11	2.38968e-10	TRUE	348	COPA,COPB1,GALNT1,HLA-B,SLC2A1,GBF1,KDELR1,B3GAT3,NOSIP,STX18,CHPF2,CHPF,SLC35B2,PPP1CA,PPP1CC,DIS3L,ATP6V1H,ATP5F1C,VMP1,RPN2,EIF4E2,HAX1,YTHDF2,IMMT,TCP1,ARL1,CAD,CAMK2G,CDC25C,CHEK1,CNP,DAPK3,DYRK1A,EEF1A1,FARSA,FOXO3,FMR1,GSK3B,HCFC1,HDAC1,HDAC2,HOXA10,HSPA1A,HSPA8,IK,KIF2A,LBR,LIMK2,MARK1,MYO9B,NEDD8,PDCD2,PEX1,PLK1,POLR2A,MAP2K7,PTPN13,RAF1,RPL11,RPS11,RXRB,ATXN2,SP1,SRP14,VAMP7,TTK,TUBA4A,…
4	Ribosome	5.73589e-06	6.30948e-05	TRUE	18	MRPS12,MRPL32,MRPS18C,ABCF1,RPS5,RPS11,RPS23,RPS27,RPL23,RPS16,RPL10,RPL11,RPL38,FXR2,RPS2,RPS12,BTF3,LARP4B
5	Cytoskeleton	0.00010892	0.00108922	TRUE	82	TCP1,HOOK3,CDC20,KIF2A,PLK1,AAAS,LATS1,KNTC1,KATNB1,TOPBP1,KATNA1,ILK,DAAM1,FHOD1,SH3PXD2A,CHEK1,GSK3B,HMMR,HSPA1A,LIMK2,PCNT,SLC16A1,AURKA,CDC45,KIF20B,NUP93,KIAA0586,CEP170,CLASP1,OBSL1,IFT81,DTL,RAPGEF6,CAMSAP3,TTC26,DIS3L,KIFC1,KMT2E,TTK,AURKB,MAP7D3,ANLN,DYRK1A,EPB41,MARK1,PPP1CC,PTPN13,TUBA4A,AKAP12,TUBB4B,SLC30A9,CKAP4,CDC42EP1,TUBB,MAP4,TUBA1A,BAG2,HSPH1,NUSAP1,TUBA1C,NAV1,GTSE1,SELENOS,S…
Kappa21B
	Compartment	p	FDR	Significant	n	Genes
1	Mitochondrion	1.44515e-13	2.02321e-12	TRUE	57	ATP5F1C,IMMT,SAMM50,SLC25A4,SLC25A5,SLC25A6,ATP5F1A,SLC25A20,COX15,FOXO3,DNAJA1,NDUFA4,OXA1L,SLC25A3,PPP1CC,RAF1,SLC25A11,SLC25A12,SUCLA2,SLC25A13,TIMM44,YME1L1,ABCB10,GCAT,NDUFAF4,SLC25A24,SCCPDH,TIMMDC1,SLC35F6,ATAD3A,AGK,ENY2,COQ8A,FASTKD5,MRPL32,MGARP,USP30,ATP5MK,MALSU1,TAMM41,ALDH1L2,PGAM5,TIMM23,CNP,NDUFA6,NDUFB10,MRPS12,RPS3,SLC25A19,MAIP1,SLC25A22,DIMT1,CHPF,RNF5,VRK2,MPG,LRRC59
2	Nucleus	4.63454e-10	6.0249e-09	TRUE	146	HDAC1,MTA2,ENY2,JUN,SMC2,THOC2,COIL,TIMM44,SLC2A1,RIF1,SLC25A5,SLC25A6,ATF1,CCNT1,PHC2,FOXO3,FMR1,MSH6,HOXB9,DNAJA1,HSPA8,RBPJ,KIFC1,LBR,LIMK2,MCM5,MKI67,PDCD2,PPP1CA,PPP1CC,PRKDC,RPS2,RPS3,RPS27,SP1,SRP14,TMPO,TTK,VRK2,ZNF24,VEZF1,TUBA1A,DEK,AAAS,FXR1,CDC45,SLC25A11,PABPC4,SART1,AURKB,MAGED1,FXR2,TECR,CREB5,UBAP2L,RBX1,PARP2,G3BP1,STUB1,KATNB1,TUBB4B,MAGED2,DBF4,ATF7,SSBP3,PRPF6,RCHY1,RANBP6,THY…
3	Cytoplasm	4.85362e-09	5.82434e-08	TRUE	187	SLC2A1,KDELR1,STX18,CHPF2,GALNT11,CHPF,SLC35B2,PPP1CA,PPP1CC,ATP5F1C,IMMT,SAMM50,CNP,FOXO3,FMR1,HDAC1,HSPA8,RBPJ,KIF2A,LBR,LIMK2,MARK1,PDCD2,RAF1,RPL11,RPS3,RPS11,SP1,SRP14,TTK,TUBA4A,VRK2,TUBA1A,FXR1,CDC45,DGKE,PABPC4,EIF2B4,SART1,RPL23,MAGED1,FXR2,UBAP2L,G3BP1,STUB1,KATNB1,TUBB4B,SMC2,POLD3,ATF7,KATNA1,CDC42EP1,RCHY1,RANBP6,CYP2S1,SENP1,NUSAP1,TRNAU1AP,RIF1,AGK,CIP2A,TENT4B,ZNF655,RBM42,MAP7D3,…
4	Ribosome	5.82904e-08	6.41195e-07	TRUE	15	MRPS12,MRPL32,ABCF1,RPS3,RPS5,RPS11,RPS23,RPS27,RPL23,RPS16,RPL11,RPL29,RPL38,FXR2,RPS2
5	Endoplasmic reticulum	0.00454703	0.0454703	TRUE	37	ATP1A1,DHCR7,RNF5,RPS3,RPS23,SCD,SSR1,VRK2,TECR,STUB1,AGPAT2,SPTLC1,KDELR1,CKAP4,SLC27A4,FAF2,TBL2,CYP2S1,HACD3,STX18,CDKAL1,TMEM33,LRRC59,ELOVL5,VKORC1L1,HACD2,SRP9,GPX8,LBR,SC5D,CEPT1,DHRS7B,ARV1,SCD5,CMYA5,SLC35B2,DNAJA1
Lambda21G
	Compartment	p	FDR	Significant	n	Genes
1	Mitochondrion	3.65e-23	5.11e-22	TRUE	91	ATP5PD,ATP5F1C,ATP5PB,ATP5MF,MTX2,IMMT,SAMM50,CHCHD3,SLC25A4,SLC25A5,SLC25A6,ATP5F1A,BSG,TSPO,SLC25A20,COX15,FOXO3,GCDH,HADHB,DNAJA1,FADS1,NDUFA4,NDUFS1,NDUFS8,OXA1L,SLC25A3,PPP1CC,RAF1,TFAM,VDAC2,VDAC3,SLC25A11,SLC25A12,GBF1,SUCLA2,DNAJA3,AIFM1,TOMM70,SCO2,SLC25A13,HAX1,YME1L1,AFG3L2,ABCB10,PISD,COA3,NDUFAF4,SLC25A24,SCCPDH,TIMMDC1,CDK5RAP1,TMEM70,SLC35F6,HEATR1,ATAD3A,AGK,ENY2,TOMM22,COQ8A,FAST…
2	Cytoplasm	5.4e-17	7.02e-16	TRUE	286	BSG,COPA,SLC2A1,SLC35A2,GBF1,KDELR1,B3GAT3,STX18,CHPF2,GALNT11,LPCAT1,WLS,SLC35B2,EXOC2,PPP1CA,PPP1CC,ATP6V1H,ATP5PD,ATP5F1C,ATP5PB,ATP5MF,VMP1,RPN2,HAX1,YTHDF2,MTX2,IMMT,SAMM50,CHCHD3,TCP1,VDAC2,CAD,CHEK1,CNP,CSE1L,EEF1A1,FARSA,FOXO3,FMR1,HSPA8,IK,IRAK1,KIF2A,LBR,LIMK2,PDCD2,PEX1,PFKP,PI4KA,POLR2A,MAP2K7,RAF1,RPL11,RPS3,RPS11,SP1,SRP14,TTK,TUBA4A,VRK2,XPO1,TUBA1A,MLF2,FXR1,CDC45,DGKE,PABPC4,EIF2…
3	Nucleus	2.29e-09	2.74e-08	TRUE	201	MTA2,TAF6L,USP22,ENY2,BABAM2,IK,JUN,NCAPD2,SMC2,THOC2,CHEK1,CD2BP2,HEATR1,UTP4,SLC2A1,SLC25A5,SLC25A6,ATF1,ATP5PB,CAD,CCNT1,CREB1,CSE1L,EEF1A1,FOXO3,FMR1,MSH6,DNAJA1,HSPA8,IRAK1,KIFC1,LBR,LIMK2,LMNB1,MCM5,MKI67,MSH2,PDCD2,PFKP,POLE,POLR2A,POLR2B,PPP1CA,PPP1CC,PRKDC,MAP2K7,RFC5,RPL10,RPS2,RPS3,RPS18,RPS27,SALL2,SLC25A1,SP1,SRP14,TFAM,TMPO,TTK,VDAC2,VDAC3,VRK2,XPO1,ZNF74,TUBA1A,DEK,MLF2,AAAS,FXR1,E…
4	Endoplasmic reticulum	2.28e-06	2.51e-05	TRUE	64	ATP1A1,ATP2A2,TSPO,DDOST,DHCR7,ACSL3,HADHB,MGST3,RNF5,RPL10,RPN2,RPS3,SCD,SSR1,SSR4,SEC62,SLC35A2,VRK2,SLC39A7,DPM1,TECR,STUB1,HAX1,SLC30A9,AGPAT2,SPTLC1,KDELR1,SEC61B,CKAP4,SLC27A4,FAF2,TBL2,CYP2S1,HSD17B12,HSD17B11,HACD3,STX18,TMEM33,LRRC59,ELOVL5,LPCAT1,WLS,HM13,VMP1,SRP9,GBF1,GPX8,BSG,COPA,STT3A,LBR,FADS1,SC5D,PTDSS1,CEPT1,DHRS7B,ALG6,NCLN,SCD5,PTDSS2,LMF2,CMYA5,SLC35B2,DNAJA1
5	Ribosome	9.84e-06	9.84e-05	TRUE	15	MRPS12,ABCF1,RPS3,RPS5,RPS11,RPS18,RPS27,RPL23,RPS16,RPL10,RPL11,RPL29,RPL38,FXR2,RPS2
Omicron21K
	Compartment	p	FDR	Significant	n	Genes
1	Cytoplasm	1.43e-20	2e-19	TRUE	370	GOLGA2,COPA,COPB1,GALNT1,MGAT2,SLC2A1,KDELR1,B3GAT3,ARFGAP3,NOSIP,QPCTL,CORO7,WLS,DIPK2A,PPP1CA,PPP1CB,PPP1CC,ATP5PO,ATP5PD,ATP5F1C,ATP5PB,ATP5ME,ATP5MF,ATP5MG,TRAPPC8,VMP1,STX17,DERL1,DDX6,EIF4E,EIF4E2,LSM14A,YTHDF2,UBAP2,EIF4ENIF1,EDC3,IMMT,DNAJC11,MICOS13,TCP1,ALDH3A2,ARF4,C1QBP,CDC27,CDKN2A,CHEK1,CNP,ATF2,CSNK1G3,CTNND1,DUSP9,ECT2,EZH2,FARSA,FMR1,GSK3B,HDAC2,HOXA10,HSPA1A,HSPA8,IK,KIF2A,LBR,M…
2	Mitochondrion	6.62e-20	8.61e-19	TRUE	101	ATP5PO,ATP5PD,ATP5F1C,ATP5PB,ATP5ME,ATP5MF,ATP5MG,IMMT,DNAJC11,MICOS13,SLC25A4,SLC25A5,SLC25A6,ATP5F1A,C1QBP,CPT1A,SLC25A10,DDX6,ACSL1,GPD2,GSK3B,DNAJA1,HSPA1A,IDH3B,IDH3G,NDUFA7,NDUFA9,OXA1L,SLC25A3,PPP1CC,ABCD3,RAF1,RALA,TFAM,TP53,SLC25A11,SLC25A12,SUCLG1,SUCLA2,AIFM1,PRORP,TOMM70,MFN2,SLC25A13,AKAP8,MICU1,YME1L1,CLPX,ABCB10,PISD,FKBP8,MTCH1,LETMD1,PNKD,SCCPDH,TIMMDC1,CDK5RAP1,SLC35F6,STX17,ATA…
3	Nucleus	6.68e-15	8.01e-14	TRUE	272	HDAC2,RBBP7,TAF6L,KDM3B,WDR5,TAF5L,TAF12,TRRAP,ENY2,IK,SMC2,CHEK1,SMC1A,TOPBP1,PLK1,EN2,RAE1,CD2BP2,SLC2A1,AKAP8,RIF1,SLC25A5,SLC25A6,ATF1,ATP5PB,ATP5PO,BTF3,C1QBP,CCNT1,CDC27,CDK9,CDKN2A,ATF2,CSNK1G3,SLC25A10,NKX2-5,CTNND1,DDX6,DUSP9,ECT2,EIF4E,EZH2,FMR1,GSK3B,MSH6,HELLS,HOXA10,HOXB9,HOXC10,DNAJA1,HSPA1A,HSPA8,IDH3B,KIFC1,KIF22,LBR,MAD2L1,SMAD4,MCM3,MCM5,MCM7,MKI67,MSH2,MSH3,NDUFA9,PDCD2,POLR2A,…
4	Ribosome	1.72e-08	1.89e-07	TRUE	22	NDUFA7,MRPS12,MRPL14,MRPS7,MRPS11,MRPS34,ABCF1,RPS5,RPS18,RPS23,RPL23,RPS16,RPS20,RPL10,RPL11,RPL38,FXR2,RPS2,RPS14,BTF3,LARP1,NUFIP2
5	Endoplasmic reticulum	3.15e-06	3.15e-05	TRUE	78	DERL1,ATP1A1,DHCR7,ACSL1,ACSL3,HSPA1A,POU2F1,RPL10,RPS23,SCD,SSR1,SSR3,SSR4,SEC62,TP53,VRK2,MOGS,SLC39A7,DPM1,KSR1,VAPA,TECR,SIGMAR1,SLC30A9,SPTLC1,AHSA1,CERS1,KDELR1,CKAP4,SLC27A4,FAF2,FKBP8,GIGYF2,TBL2,CYP2S1,UBIAD1,HSD17B12,SDF4,HSD17B11,HACD3,TMEM33,LRRC59,SELENOS,ALG1,CCDC47,SELENOK,ELOVL5,DNAJC1,MBOAT7,WLS,LNPK,VMP1,MAGT1,TRAPPC5,CISD2,SRP9,SRPRA,SRPRB,ALDH3A2,COPA,COPB1,GALNT1,GGCX,STT3A,L…
Omicron21L
	Compartment	p	FDR	Significant	n	Genes
1	Cytoplasm	1.71661e-30	2.40326e-29	TRUE	346	COPA,COPB1,GALNT1,KPNA2,MGAT2,SLC2A1,GBF1,AP1M1,COPB2,HUWE1,ARFGEF1,KDELR1,COPE,B3GAT3,NOSIP,TMCO1,QPCTL,CORO7,CHPF,WLS,EXOC2,PPP1CA,ATP5PO,ATP5PD,ATP5F1C,ATP5PB,ATP5ME,ATP5MF,ATP5MG,VMP1,RPN2,STX17,DERL1,PUM1,HAX1,YTHDF2,EDC3,IMMT,DNAJC11,MICOS13,APOOL,TCP1,ADAR,ALDH3A2,ARF4,ARL1,C1QBP,CAD,CDC27,CDKN2A,CHEK1,CNP,CTPS1,DUSP9,EEF1A1,EMD,EZH2,FARSA,FMR1,HOXA10,HSPA1A,HSPA8,KIF2A,LBR,MAD2L1,PDCD2,PI…
2	Mitochondrion	2.53194e-26	3.29153e-25	TRUE	104	ATP5PO,ATP5PD,ATP5F1C,ATP5PB,ATP5ME,ATP5MF,ATP5MG,IMMT,DNAJC11,MICOS13,APOOL,SLC25A4,SLC25A5,SLC25A6,ARAF,ATP5F1A,C1QBP,CPT1A,SLC25A10,ACSL1,GPD2,DNAJA1,HSPA1A,IDH3B,IDH3G,NDUFA7,NDUFA9,OXA1L,PDHA1,SLC25A3,ABCD3,RAF1,TFAM,UQCRC2,SLC25A11,SLC25A12,GBF1,SUCLA2,AIFM1,TBRG4,PRORP,MRPL19,TOMM70,MFN2,SLC25A13,MICU1,HAX1,YME1L1,CLPX,ABCB10,PISD,FKBP8,MTCH1,LETMD1,PNKD,SCCPDH,TIMMDC1,CDK5RAP1,SLC35F6,STX…
3	Endoplasmic reticulum	6.7725e-13	8.127e-12	TRUE	89	DERL1,ATP1A1,ATP2A2,DHCR7,EMD,ACSL1,ACSL3,SLC37A4,HSPA1A,RPL10,RPN2,RPS23,SCD,SDF2,SSR1,SSR3,SSR4,SEC62,VRK2,MOGS,SLC39A7,DPM1,AIMP1,TECR,SIGMAR1,HAX1,SLC30A9,SPTLC1,AHSA1,CERS1,KDELR1,CKAP4,SLC27A4,ERLIN2,FAF2,TRAM1,FKBP8,TBL2,UBIAD1,HSD17B12,SDF4,HSD17B11,HACD3,TMCO1,TMEM33,LRRC59,ALG1,CCDC47,ERGIC1,SELENOK,ELOVL5,MBOAT7,WLS,LNPK,HM13,VMP1,MAGT1,TRAPPC5,CISD2,SRP9,SRPRA,SRPRB,GBF1,ALDH3A2,COPA,…
4	Nucleus	4.69517e-07	5.16469e-06	TRUE	216	RBBP7,ENY2,SMC2,THOC5,CHEK1,SMC1A,TOPBP1,PLK1,SMC3,RUVBL1,EN2,CD2BP2,TRIP13,SLC2A1,ADAR,SLC25A5,SLC25A6,ATP5PB,ATP5PO,C1QBP,CAD,CDC27,CDKN2A,SLC25A10,DUSP9,EEF1A1,EZH2,FMR1,MSH6,HELLS,HOXA10,DNAJA1,HSPA1A,HSPA8,IDH3B,KPNA2,LBR,MAD2L1,MCM7,MSH2,NDUFA9,RPL10A,PDCD2,PDHA1,PIK3R2,POLR2B,POLR2J,POLR2L,PPP1CA,PRKDC,MAP2K7,RFC2,RFC3,RFC5,RPL10,RPS2,RPS18,RPS27A,SIX1,SLC25A1,SP1,AURKA,TFAM,NR2F2,TMPO,TTK…
5	Ribosome	3.27709e-06	3.27709e-05	TRUE	17	NDUFA7,MRPL19,MRPL14,MRPS11,MRPS34,RPS18,RPS23,RPL23,RPS16,RPS27A,RPL10A,RPL10,RPL38,FXR2,RPS2,RPS14,NUFIP2

## Sheet: Per Construct 3.2
SubcellulaRVis Results
nsp3.2 Wuhan reference strain
	Compartment	p	FDR	Significant	n	Genes
1	Endoplasmic reticulum	1.48844e-35	2.08382e-34	TRUE	75	FAM8A1,ATP1A1,ATP2A2,CANX,CLGN,DDOST,DHCR7,DHCR24,SLC37A4,HLA-A,HMGCR,LMAN1,RNF5,RPN1,SQLE,SSR4,TAPBP,SEC62,PEX3,GPAA1,EI24,HERPUD1,MLEC,BCAP31,CERS1,SLC27A4,KDELR2,ERLIN2,ANKLE2,NCSTN,TRAM1,FKBP8,SUMF2,UBIAD1,HACD3,ERGIC3,SARAF,DPM3,TMX3,TMED9,TMEM33,FKBP10,VKORC1,LPCAT1,WLS,HM13,MAGT1,GHDC,TMEM259,TMEM199,TOR1AIP2,SEC61A1,SPCS2,SEC11A,APLP2,ERLEC1,STT3A,SC5D,SPTLC2,TMEM147,LMAN2,NUP210,NOMO1,PL…
2	Cytoplasm	1.95863e-12	2.54622e-11	TRUE	130	DHCR24,HLA-A,LMAN1,TAPBP,ITM2B,LMAN2,KDELR2,B4GAT1,PLD3,TMED9,MOSPD1,LPCAT1,WLS,ATP5MC3,LAMP1,TM9SF1,TEX264,FAM8A1,CHCHD6,MICOS13,VDAC2,LIMK2,XPO1,TUBA1A,BAG6,UBL4A,SNX4,RNF14,DNAJB6,TUBB3,WDFY3,UBIAD1,DCAF8,GHDC,SLC30A7,RDH10,TUBB,ARL5B,SLC25A6,DNAJA1,SLC25A3,PPP6C,VDAC1,GPAA1,BCAP31,NCSTN,FKBP8,RHOT1,COA7,TIMM23,TIMM21,FKBP10,LAMP2,TMEM106B,ITM2C,TMEM199,CD63,M6PR,SLC3A2,SLC39A14,ATP1A1,IGF2R,T…
3	Intracellular vesicle	1.78323e-10	2.13987e-09	TRUE	48	VDAC2,ATP1A1,IGF2R,M6PR,TM9SF2,TMEM106B,NCSTN,WLS,LAMP1,LAMP2,VDAC1,TMED9,CD63,ITM2B,HLA-A,LMAN1,KDELR2,YIPF3,LMAN2,ERGIC3,BCAP31,SYNGR1,TMEM199,TAPBP,SYNGR2,APLP2,TMX3,TEX264,ADAMTS1,TM9SF1,CMTM3,SLC30A7,SNX4,SLC39A14,PLD3,GHDC,DDOST,LPCAT1,MAGT1,TUBB,MLEC,ATP1B3,CANX,RPN1,SLC3A2,TMEM33,TUBA1A,HBB
4	Golgi apparatus	5.25439e-06	5.77983e-05	TRUE	29	DHCR24,HLA-A,LMAN1,TAPBP,ITM2B,LMAN2,KDELR2,B4GAT1,PLD3,TMED9,MOSPD1,LPCAT1,WLS,ATP1A1,IGF2R,TM9SF2,EI24,NCSTN,YIPF3,ARV1,ITM2C,SLC30A7,LIMK2,M6PR,ARL5B,UBIAD1,ERGIC3,BCAP31,GPR89B
5	Vacuole	6.15261e-06	6.15261e-05	TRUE	19	LAMP1,TM9SF1,TEX264,LAMP2,TMEM106B,ITM2C,TMEM199,CD63,M6PR,SLC3A2,NCSTN,SLC39A14,PLD3,WDFY3,DDOST,SYNGR1,LPCAT1,MAGT1,TUBB
Alpha20I
	Compartment	p	FDR	Significant	n	Genes
1	Endoplasmic reticulum	1.11578e-38	1.5621e-37	TRUE	88	RHBDD2,ATP1A1,ATP2A2,CANX,CLGN,DDOST,DHCR24,TOR1A,HLA-A,HLA-C,HMGCR,LMAN1,P4HA1,PCSK6,PDE3B,PLOD2,RNF5,RPN1,SCD,SREBF2,SSR4,TAPBP,SEC62,GET1,PEX3,GPAA1,CDS2,PLOD3,EI24,EMC2,MLEC,BCAP31,PGRMC2,AGPAT1,CERS1,RAB32,TMED1,NCSTN,CERS2,TRAPPC4,DPM3,TMX3,TMCO1,TMEM33,UGGT1,TRAPPC1,FKBP10,P3H1,SIL1,VKORC1,LPCAT1,WLS,HM13,MAGT1,GHDC,GPAT3,YIF1B,TMEM259,TMEM199,TOR1AIP2,ARL6IP1,SPCS2,APLP2,CCN1,LAMB1,ERLEC1…
2	Cytoplasm	2.81138e-25	3.65479e-24	TRUE	174	SCARB2,DHCR24,GALNT2,HLA-A,HLA-C,LMAN1,SREBF2,TAPBP,GOSR1,ARFGEF1,LMAN2,B4GAT1,PLD3,TRAPPC4,CHPF2,TMCO1,RHBDD2,LPCAT1,WLS,ATP5MC3,LAMP1,TM9SF1,DNAJC11,MICOS13,VDAC2,ARL2,FKBP5,GLA,LIMK2,PPL,S100A9,SHMT1,VAMP7,TUBA1A,BAG6,UBL4A,CDC45,PLAA,EMC2,DNAJB6,UBA2,PPIF,TUBB3,TUBB4A,TUBB4B,IQGAP2,WDFY3,PSAT1,DCAF8,RNF126,DENND11,GHDC,TP53RK,SLC30A7,RDH10,TMEM201,TUBB,BRAT1,SLC25A6,BCS1L,DHFR,ETFB,NDUFA8,NDU…
3	Intracellular vesicle	3.9491e-11	4.73892e-10	TRUE	57	VDAC2,ATP1A1,M6PR,TGFBR1,TM9SF2,TMEM106B,TM9SF4,RAB32,NCSTN,WLS,LAMP1,LAMP2,TMEM9,TOR1A,VDAC1,TRAPPC4,SCARB2,HLA-A,HLA-C,LMAN1,SREBF2,SEC24C,GOSR1,LMAN2,TMED1,YIF1B,BCAP31,VAMP7,SYNGR1,LRIG3,TMEM199,IQGAP2,TAPBP,SYNGR2,APLP2,TMX3,USP14,TM9SF1,PIGT,SLC30A7,PLD3,S100A9,GHDC,DDOST,PRCP,LPCAT1,MAGT1,GLA,GGH,TUBB4B,TRAPPC1,TUBB,MLEC,CANX,RPN1,TMEM33,TUBA1A
4	Golgi apparatus	1.70044e-10	1.87049e-09	TRUE	43	SCARB2,DHCR24,GALNT2,HLA-A,HLA-C,LMAN1,SREBF2,TAPBP,GOSR1,ARFGEF1,LMAN2,B4GAT1,PLD3,TRAPPC4,CHPF2,TMCO1,RHBDD2,LPCAT1,WLS,ARL2,ATP1A1,GLA,MSH6,PDE3B,PLOD3,TM9SF2,EI24,TM9SF4,CDIPT,TMED1,NCSTN,C1orf43,TRAPPC1,ITM2C,YIF1B,SLC30A7,PCSK6,LIMK2,M6PR,VAMP7,RAB32,BCAP31,GPR89B
5	Lysosome	6.34655e-07	6.34655e-06	TRUE	22	GLA,LAMP1,LAMP2,TMEM106B,ITM2C,TMEM199,TMEM9,SCARB2,M6PR,VAMP7,TM9SF1,NCSTN,PLD3,DDOST,PRCP,SYNGR1,LPCAT1,MAGT1,GGH,TUBB4B,TRAPPC1,TUBB
Beta20H
	Compartment	p	FDR	Significant	n	Genes
1	Endoplasmic reticulum	1.27801e-28	1.78921e-27	TRUE	67	ATP1A1,ATP2A2,CANX,CLGN,DHCR24,TOR1A,HLA-A,HLA-C,HMGCR,LMAN1,PLOD2,RNF5,RPN1,SSR4,TAPBP,SEC62,PEX3,GPAA1,CDS2,PLOD3,EI24,MLEC,BCAP31,PGRMC2,AGPAT1,CERS1,TMED1,NCSTN,CERS2,TMED7,TRAPPC4,DPM3,TMX3,TMCO1,TMEM33,UGGT1,FKBP10,VKORC1,WLS,HM13,GHDC,GPAT3,YIF1B,TMEM259,TMEM199,TOR1AIP2,APLP2,LAMB1,ERLEC1,MIA3,GPX8,SCARB2,GALNT2,STT3A,VAMP7,SEC24C,CDIPT,NUP210,NOMO1,PLD3,TMX2,RDH11,TMEM39A,TMX1,NUS1,RDH10…
2	Cytoplasm	1.42436e-19	1.85167e-18	TRUE	137	SCARB2,DHCR24,GALNT2,HLA-A,HLA-C,LMAN1,TAPBP,GOSR1,ARFGEF1,B4GAT1,PLD3,TMED7,TRAPPC4,CHPF2,TMCO1,WLS,HS6ST2,ATP5MC3,LAMP1,TM9SF1,DNAJC11,VDAC2,ARL2,FKBP5,GLA,LIMK2,SHMT1,VAMP7,BAG6,UBL4A,CDC45,UBA2,PPIF,TUBB3,IQGAP2,TTLL12,PSAT1,DCAF8,DENND11,GHDC,TP53RK,SLC30A7,RDH10,BRAT1,SLC25A6,BCS1L,DHFR,ETFB,NDUFS8,OXCT1,SLC25A3,VDAC1,GPAA1,SUCLA2,BCAP31,TIMM17A,NCSTN,MTCH2,C1orf43,POLDIP2,TMX2,SFXN1,CDS2,C…
3	Golgi apparatus	2.06898e-10	2.48278e-09	TRUE	37	SCARB2,DHCR24,GALNT2,HLA-A,HLA-C,LMAN1,TAPBP,GOSR1,ARFGEF1,B4GAT1,PLD3,TMED7,TRAPPC4,CHPF2,TMCO1,WLS,HS6ST2,ARL2,ATP1A1,GLA,MSH6,PLOD3,TM9SF2,EI24,TM9SF4,CDIPT,TMED1,NCSTN,C1orf43,ITM2C,YIF1B,SLC30A7,LIMK2,M6PR,VAMP7,BCAP31,GPR89B
4	Intracellular vesicle	3.72591e-08	4.09851e-07	TRUE	43	VDAC2,ATP1A1,M6PR,TGFBR1,TM9SF2,TM9SF4,NCSTN,WLS,LAMP1,TMEM9,TOR1A,VDAC1,TRAPPC4,SCARB2,HLA-A,HLA-C,LMAN1,SEC24C,TMED7,GOSR1,TMED1,YIF1B,BCAP31,VAMP7,SYNGR1,LRIG3,TMEM199,IQGAP2,TAPBP,SYNGR2,APLP2,TMX3,USP14,TM9SF1,SLC30A7,PLD3,GHDC,GLA,GGH,MLEC,CANX,RPN1,TMEM33
5	Mitochondrion	8.67191e-07	8.67191e-06	TRUE	31	ATP5MC3,DNAJC11,SLC25A6,ARL2,BCS1L,DHFR,ETFB,NDUFS8,OXCT1,SLC25A3,VDAC1,VDAC2,GPAA1,SUCLA2,PPIF,BCAP31,TIMM17A,NCSTN,MTCH2,C1orf43,POLDIP2,DCAF8,TMX2,SFXN1,CDS2,COQ5,DNAJC30,SLC25A25,DHRS13,FKBP10,RNF5
Delta21I
	Compartment	p	FDR	Significant	n	Genes
1	Endoplasmic reticulum	5.91649e-44	8.28308e-43	TRUE	125	SEL1L,OS9,FAM8A1,AMFR,ATP1A1,ATP1A3,ATP2A2,CANX,CLGN,DDOST,DHCR7,FDFT1,LMAN1,MGST3,PCYT1A,RNF5,RPL21,RPLP0,RPN1,RPN2,SQLE,SSR1,SSR3,SSR4,TAP2,TAPBP,SEC62,VRK2,SLC39A7,PEX3,SQSTM1,AIMP1,TECR,HERPUD1,MLEC,BCAP31,ALG3,STUB1,SIGMAR1,HAX1,AGPAT2,SPTLC1,PGRMC1,KDELR1,CKAP4,TMED10,SLC27A4,KDELR2,ERLIN2,SACM1L,ANKLE2,TMEM131L,TRAM1,FKBP8,SUMF2,HACD3,NBAS,ERGIC3,SARAF,STX18,TMED9,PIGG,CDKAL1,TMEM33,SMPD4,…
2	Cytoplasm	1.68828e-22	2.19477e-21	TRUE	271	BET1,ATP7B,COPB1,LMAN1,SURF4,TAPBP,GBF1,ITM2B,KDELR1,LMAN2,TMED10,KDELR2,B4GAT1,FNDC3A,SACM1L,PLD3,B3GAT3,STX18,TMED9,SMPD4,MOSPD1,AGPAT3,COG6,CHPF,LPCAT1,WLS,SLC35B2,EXOSC7,SQSTM1,ATG9A,LAMP1,RPN2,ATP6AP2,TM9SF1,TEX264,STX17,SEL1L,OS9,FAM8A1,HAX1,RACGAP1,ARF5,ARL1,GET3,CDC27,CSE1L,GALK1,HSPB1,IRAK1,ITGB1,TNPO1,LIMK2,PEX19,RAF1,RPLP0,RPS19,TUBA4A,TUBB2A,VRK2,XPO1,TUBA1A,BAG6,UBL4A,DGKE,SNX4,USP10…
3	Golgi apparatus	5.37363e-12	6.44836e-11	TRUE	64	BET1,ATP7B,COPB1,LMAN1,SURF4,TAPBP,GBF1,ITM2B,KDELR1,LMAN2,TMED10,KDELR2,B4GAT1,FNDC3A,SACM1L,PLD3,B3GAT3,STX18,TMED9,SMPD4,MOSPD1,AGPAT3,COG6,CHPF,LPCAT1,WLS,SLC35B2,AMFR,ARF5,ARL1,ATP1A1,ATP1A3,IGF2R,RAF1,SORT1,SLC39A7,AIMP1,TM9SF2,LAPTM4A,USP33,WAPL,YIPF3,TMEM87A,AP3M1,GLT8D1,SELENOK,ARV1,SLC35E1,ITM2C,YIPF4,SLC30A7,QSOX2,LIMK2,HOOK3,CLTB,M6PR,WDR11,ATG9A,ERGIC3,BCAP31,GPR89B,RAB9A,SCAMP3,TRAP…
4	Intracellular vesicle	9.7466e-09	1.07213e-07	TRUE	76	FNDC3A,RACGAP1,ATP1A1,IGF2R,M6PR,TM9SF2,TMEM106B,ATG9A,KIFC1,SORT1,USP10,NISCH,WLS,ATP7B,LAMP1,SQSTM1,RAB9A,COPB1,VDAC1,TMED9,ATP6AP1,CD63,IRAK1,ITGB1,ITM2B,ATP6AP2,LMAN1,TMED10,STX17,CLTB,SURF4,BET1,KDELR1,KDELR2,YIPF3,LMAN2,ERGIC3,BCAP31,HAX1,ATP2B1,PTPRS,C2CD5,AP3M1,TAP2,TAPBP,SYNGR2,TEX264,ADAMTS1,SIGMAR1,TM9SF1,WDR11,CMTM3,SLC30A7,SNX4,SLC39A14,PLD3,ATP13A3,LAPTM4A,GHDC,DDOST,CKAP4,LPCAT1,FU…
5	Vacuole	0.000494806	0.00494806	TRUE	26	LAMP1,RPN2,ATP6AP2,TM9SF1,TEX264,STX17,FUCA2,SORT1,RAB9A,AP3M1,TMEM106B,ITM2C,CD63,M6PR,SLC3A2,LAPTM4A,SLC39A14,PLD3,WDR11,SPNS1,SQSTM1,ATG9A,DDOST,SURF4,CKAP4,LPCAT1
Gamma20J
	Compartment	p	FDR	Significant	n	Genes
1	Endoplasmic reticulum	9.38e-19	1.31e-17	TRUE	42	ATP1A1,CANX,CLGN,DHCR24,TOR1A,HLA-A,HLA-C,HMGCR,LMAN1,RNF5,SCD,SSR4,STIM1,GPAA1,PLOD3,EMC2,MLEC,PGRMC2,CERS2,TMED7,SARAF,TMCO1,TMED9,UGGT1,SIL1,HM13,YIF1B,TMEM259,TMEM199,SPCS2,APLP2,ERLEC1,SCARB2,GGCX,VAMP7,SEC24C,CTDNEP1,NOMO1,TMX2,RDH11,TMEM39A,NUS1
2	Cytoplasm	3.41e-11	4.44e-10	TRUE	84	SCARB2,DHCR24,HLA-A,HLA-C,LMAN1,TMED7,TMCO1,TMED9,LAMP1,ARL2,GLA,LIMK2,PPL,S100A9,S100A11,SHMT1,FSCN1,VAMP7,HERC1,EMC2,DNAJB6,UBA2,PPIF,IQGAP2,FERMT2,CTDNEP1,PSAT1,DCAF8,TP53RK,TMEM201,BRAT1,ETFB,NDUFS8,GPAA1,SUCLA2,TIMM17A,C1orf43,TMX2,DNAJC30,DHRS13,CTSD,ITM2C,TMEM199,TMEM9,ATP1A1,TGFBR1,TM9SF4,GGH,HMGCR,CANX,CLGN,TOR1A,RNF5,SCD,SSR4,STIM1,PLOD3,MLEC,PGRMC2,CERS2,SARAF,UGGT1,SIL1,HM13,YIF1B,TME…
3	Intracellular vesicle	2.19e-07	2.63e-06	TRUE	30	ATP1A1,TGFBR1,TM9SF4,LAMP1,TMEM9,TOR1A,TMED9,SCARB2,CTSD,HLA-A,HLA-C,LMAN1,SEC24C,TMED7,YIF1B,VAMP7,SYNGR1,SLC12A2,TMEM199,IQGAP2,SYNGR2,APLP2,USP14,S100A9,S100A11,GLA,GGH,MLEC,CANX,HBB
4	Golgi apparatus	6.32e-05	0.00069561	TRUE	19	SCARB2,DHCR24,HLA-A,HLA-C,LMAN1,TMED7,TMCO1,TMED9,ARL2,ATP1A1,GLA,HERC1,PLOD3,TM9SF4,C1orf43,ITM2C,YIF1B,LIMK2,VAMP7
5	Lysosome	0.00074408	0.0074408	TRUE	10	CTSD,GLA,LAMP1,ITM2C,TMEM199,TMEM9,SCARB2,VAMP7,SYNGR1,GGH
Omicron21K
	Compartment	p	FDR	Significant	n	Genes
1	Endoplasmic reticulum	1.95e-61	2.73e-60	TRUE	188	SEL1L,OS9,FAM8A1,DERL1,AMFR,APP,ASPH,ATP1A1,ATP1A3,ATP2A2,CANX,CLGN,DDOST,DHCR7,ACSL3,FDFT1,KDSR,SLC37A4,LMAN1,MGST3,PCYT1A,RNF5,RPL10,RPL21,RPL34,RPLP0,RPN1,RPN2,SQLE,SSR1,SSR3,SSR4,TAP2,TAPBP,SEC62,VRK2,SLC39A7,UBXN8,PEX3,GPAA1,SQSTM1,AIMP1,TECR,EI24,HERPUD1,MLEC,SV2A,BCAP31,ALG3,STUB1,SIGMAR1,RTN3,PGRMC2,HAX1,AGPAT2,SPTLC1,AHSA1,PGRMC1,KDELR1,SEC61B,CKAP4,TMED10,SLC27A4,KDELR2,ERLIN2,SACM1L,AN…
2	Cytoplasm	6.33e-46	8.22e-45	TRUE	445	BET1,ATP7B,COPB1,HLA-DRB1,LMAN1,SLC2A1,SURF4,TAPBP,GBF1,COG1,ITM2B,RTN3,ARFGEF2,KDELR1,SERINC3,LMAN2,TMED10,KDELR2,B4GAT1,FNDC3A,SACM1L,PLD3,B3GAT3,ZDHHC9,STX18,TMED9,SMPD4,MOSPD1,AGPAT3,COG6,CHPF,LPCAT1,WLS,SLC35B2,EXOC4,ATP6V1H,ATP5MC3,SQSTM1,ATG9A,VMP1,LAMP1,RPN2,ATP6AP2,TM9SF1,TEX264,STX17,SEL1L,OS9,FAM8A1,DERL1,HAX1,YTHDF2,IMMT,SAMM50,CHCHD6,MICOS13,TCP1,VDAC2,CTU1,ABCD1,ALDH3A2,APP,ARF4,ARF…
3	Mitochondrion	9.33e-12	1.12e-10	TRUE	89	ATP5MC3,IMMT,SAMM50,CHCHD6,MICOS13,ABCB7,SLC25A4,SLC25A5,SLC25A6,ARAF,ATP7B,BCKDHB,CAPN1,COX15,SLC25A10,DNA2,DNAJA1,FOXK2,MCL1,NDUFA4,NDUFA9,NDUFS3,OXA1L,PDHB,SLC25A3,POLRMT,PPP6C,RAF1,UQCRC2,VDAC1,VDAC2,VDAC3,AKAP1,SLC25A11,NIPSNAP1,HAT1,GBF1,GPAA1,SQSTM1,RAB29,BAG5,PRORP,BCAP31,SLC25A13,TOMM40,HAX1,AFG3L2,NCSTN,FKBP8,MTCH2,DCAF8,TMX2,TIMMDC1,METTL13,STX17,OXR1,HEATR1,DARS2,RHOT1,AGK,TMEM126B,MR…
4	Golgi apparatus	2.37e-11	2.61e-10	TRUE	86	BET1,ATP7B,COPB1,HLA-DRB1,LMAN1,SLC2A1,SURF4,TAPBP,GBF1,COG1,ITM2B,RTN3,ARFGEF2,KDELR1,SERINC3,LMAN2,TMED10,KDELR2,B4GAT1,FNDC3A,SACM1L,PLD3,B3GAT3,ZDHHC9,STX18,TMED9,SMPD4,MOSPD1,AGPAT3,COG6,CHPF,LPCAT1,WLS,SLC35B2,AMFR,APP,ARF4,ARF5,ARL1,ATP1A1,ATP1A3,ACSL3,IGF2R,RAF1,RPS12,SORT1,TCP1,SLC39A7,RAB29,AIMP1,TM9SF2,EI24,LAPTM4A,SCAMP2,CEPT1,RAB18,USP33,WAPL,GANAB,NCSTN,YIPF3,TMEM87A,AP3M1,ERGIC2,GL…
5	Intracellular vesicle	2.26e-07	2.26e-06	TRUE	103	TCP1,VDAC2,FNDC3A,APP,ATP1A1,IGF2R,M6PR,RAB5C,TFRC,TM9SF2,RAB3D,TMEM106B,VPS18,ATG9A,KIFC1,SORT1,RAB29,USP10,NCSTN,ECPAS,DERL1,WLS,ATP7B,LAMP1,LAMP2,SQSTM1,RAB9A,COPB1,VDAC1,SV2A,TMED9,ATP6AP1,CD63,IRAK1,ITGB1,ITM2B,ATP6AP2,HLA-DRB1,LMAN1,TMED10,STX17,SURF4,SCAMP2,BET1,KDELR1,KDELR2,YIPF3,LMAN2,ERGIC2,ERGIC3,BCAP31,HAX1,ATP2B1,PTPRS,AP3M1,SCARB1,RHOG,ADGRE5,RAB18,TAP2,TAPBP,RAB34,SYNGR2,APLP2,TMX…
