# Supplementary material for: Comparative Interactome Profiling of Nonstructural Protein 3 Across SARS-CoV-2 Variants Emerged During the COVID-19 Pandemic
Source: Viruses. 2025 Mar 20;17(3):447. doi: 10.3390/v17030447 (PMC11946765; doi:10.3390/v17030447)
Supplement: Supplementary file 1 [file viruses-17-00447-s001.zip › Supplementary Dataset S4.xlsx]

## Sheet: Table2
Gene	Cluster			Cluster	GO Bio Process 2023	Proteins Included
PRKDC	1		474 proteins	1	Term	Overlap	P-value	Adjusted P-value	Odds Ratio	Combined Score	Genes
nsp31	1				Gene Expression (GO:0010467)	28/296	4.81E-10	1.01E-06	4.54254	97.4648	NUP107;RPL10;FMR1;DIS3L;MRPS12;RPL11;MRPL14;NOL9;XPO1;RPS18;RPS3;ENPP1;IGF2BP3;RPS2;RPS11;ABCF1;RPS7;NUP133;PABPC4;RPS5;THOC2;MRPS18C;EEF1A1;SNRNP40;RPS27;RPS20;STUB1;RPS23
FXR1	1				DNA Repair (GO:0006281)	25/291	2.88E-08	2.42E-05	4.05927	70.4754	TRRAP;PRKDC;MPG;FMR1;PDS5A;POLD3;BABAM2;TRIM28;CHEK1;HLTF;RPS3;TOPBP1;ASCC3;POLE;POLH;RFC5;RFC3;PARP2;RFC2;MSH6;RNF169;NSMCE4A;ERCC3;FANCD2;TP53
SNRNP200	1				Mitochondrial Transport (GO:0006839)	19664	3.44E-08	2.42E-05	11.0951	190.685	TOMM70;OXA1L;MTX2;TSPO;TIMM44;MGARP;SLC25A5;MAIP1;TOMM22;SLC25A13;SLC25A24
Q92616	1				Macromolecule Biosynthetic Process (GO:0009059)	19/183	7.04E-08	3.35E-05	4.96351	81.7457	RPS7;RPL10;RPS5;PABPC4;MRPS12;RPL11;MRPL14;MRPS18C;EEF1A1;POLD3;RPS27;RPS18;RPS3;RPS20;IGF2BP3;RPS2;RPS11;RPS23;ABCF1
O75122-3	1				Ribosomal Small Subunit Biogenesis (GO:0042274)	13/84	7.94E-08	3.35E-05	7.77889	127.174	NOM1;RPS7;RPS19BP1;UTP4;DIMT1;RPS5;MRPS12;HEATR1;TSR3;RPS27;IGF2BP3;RPS11;RPS23
HSPA8	1				DNA Metabolic Process (GO:0006259)	24/288	9.72E-08	3.42E-05	3.91804	63.2634	RFC5;RFC3;MCM7;TRRAP;PRKDC;PARP2;RFC2;FMR1;MCM9;PDS5A;MSH6;POLD3;NSMCE4A;CDC45;TRIM28;ERCC3;CHEK1;HLTF;RPS3;MCM3;MCM5;TOPBP1;POLE;POLH
CAD	1				Ribonucleoprotein Complex Biogenesis (GO:0022613)	15/118	1.20E-07	3.61E-05	6.20401	98.8865	NOM1;RPS7;RPS19BP1;UTP4;DIMT1;RPS5;MRPS12;HEATR1;RPL11;GTPBP4;RPS27;XPO1;IGF2BP3;RPS11;RPS23
FXR2	1				Peptide Biosynthetic Process (GO:0043043)	17/158	2.06E-07	5.42E-05	5.14881	79.2802	RPS7;RPL10;RPS5;PABPC4;MRPS12;RPL11;MRPL14;MRPS18C;EEF1A1;RPS27;RPS18;RPS3;RPS20;IGF2BP3;RPS2;RPS11;RPS23
O75592-1	1				Cytoplasmic Translation (GO:0002181)	13/93	2.72E-07	6.23E-05	6.90057	104.326	RPS7;RPL10;RPS5;MRPS12;RPL11;FTSJ1;RPS27;RPS18;RPS3;RPS20;RPS2;RPS11;RPS23
CEP170	1				Mitochondrion Organization (GO:0007005)	17/162	2.95E-07	6.23E-05	5.00574	75.2676	TOMM70;PTCD2;TAFAZZIN;MTX2;NUBPL;TIMM44;TMEM70;TOMM22;TIMM50;OXA1L;HAX1;SAMM50;DNAJA3;TSPO;NDUFS1;MGARP;USP30
ATP1A1	1				Nuclear Pore Organization (GO:0006999)	45822	4.23E-07	8.11E-05	31.4855	462.1	FXR1;NUP93;NUP205;NUP107;SEH1L;NUP133
IRS4	1				Negative Regulation Of Macromolecule Biosynthetic Process (GO:0010558)	13/98	5.06E-07	8.83E-05	6.49299	94.1326	GSK3B;FMR1;CNOT10;FXR1;FXR2;LARP1;SELENOS;SERBP1;RPS3;ENPP1;TSPO;IGF2BP3;EIF4E2
TUBB4B	1				Mitochondrial Membrane Organization (GO:0007006)	11902	5.70E-07	8.83E-05	14.0425	201.886	SAMM50;TAFAZZIN;MTX2;DNAJC11;IMMT;SLC25A5;MAIP1;TIMM50
ATP5F1A	1				DNA-templated DNA Replication (GO:0006261)	25508	5.86E-07	8.83E-05	8.02777	115.203	RFC5;POLD3;POLE4;RFC3;CDC45;MCM7;RFC2;MCM3;MCM5;TOPBP1;POLE
CKAP4	1				Ribosome Biogenesis (GO:0042254)	16/155	8.22E-07	1.16E-04	4.90537	68.7302	NOM1;RPS7;RPS19BP1;UTP4;DIMT1;DDX47;RPS5;MRPS12;HEATR1;RPL11;GTPBP4;RPS27;XPO1;IGF2BP3;RPS11;RPS23
SMC2	1				Phosphate Ion Transmembrane Transport (GO:0035435)	45787	1.62E-06	2.14E-04	41.897	558.594	SLC25A3;SLC20A1;SLC25A10;SLC37A4;SLC25A11
TUBB	1				Mitotic Sister Chromatid Segregation (GO:0000070)	13/111	2.14E-06	2.66E-04	5.62791	73.4688	SEH1L;NCAPG2;VPS4A;KIF22;SMC2;TPX2;KIF2A;KIFC1;NUSAP1;KNTC1;NCAPD2;NCAPD3;CLASP1
ATP2A2	1				Nuclear Transport (GO:0051169)	14458	2.89E-06	3.39E-04	10.8677	138.619	NUP93;AHCTF1;NUP205;NUP107;SEH1L;XPO1;NUP188;NUP133
TCP1	1				Translation (GO:0006412)	19/234	3.10E-06	3.44E-04	3.77615	47.9013	RPL10;RPS7;PABPC4;RPS5;MRPS12;RPL11;MRPL14;FTSJ1;MRPS18C;EEF1A1;RPS27;RPS18;RPS3;RPS20;IGF2BP3;RPS2;RPS11;RPS23;ABCF1
TUBB2B	1				Pore Complex Assembly (GO:0046931)	45827	3.45E-06	3.65E-04	19.3707	243.602	FXR1;NUP93;AHCTF1;NUP205;NUP107;PDZD11
RIF1	1
FMR1	1			Cluster	GO Mol Function 2023
LRPPRC	1			1	Term	Overlap	P-value	Adjusted P-value	Odds Ratio	Combined Score	Genes
CLASP1	1				RNA Binding (GO:0003723)	103/1411	1.23E-25	5.10E-23	3.89901	223.623	TCERG1;FMR1;MKI67;SRP14;PPP1CC;TRIM28;RPS18;NUSAP1;UBAP2L;RPS11;NOM1;RPS7;DIMT1;RPS5;NOSIP;THOC2;LARP4B;GTPBP4;ATXN2L;EEF1A1;PRPF6;ZC3H11A;TFAM;SUCLG1;SNRNP200;AARS2;RPS19BP1;PRKDC;MRPL14;RTF1;GTF2E2;FXR1;ATXN2;LARP1;FXR2;G3BP1;HLTF;TASOR;MAP4;ZBED4;BTF3;HSPA8;PRRC2B;PRRC2A;TBL2;GNL3L;RPS27;MKRN2;RPS20;RPS23;DIDO1;FASTKD1;DDX47;CCDC47;MRPS12;SART1;ZNF768;METTL16;LBR;UTP14A;ELAC2;PABPC4;TRNAU1AP;G…
MCM7	1				Single-Stranded DNA Helicase Activity (GO:0017116)	45860	4.82E-07	9.96E-05	19.6261	285.455	RFC5;RFC3;MCM7;RFC2;MCM9;MCM3;MCM5
MKI67	1				Purine Ribonucleoside Triphosphate Binding (GO:0035639)	29/476	3.35E-06	3.87E-04	2.80086	35.3057	AARS2;VPS4A;ARL1;NOL9;ATP1A1;TUBA1C;ATP5F1A;TUBA1A;ENPP1;ABCF2;MARK1;ABCF1;HSPA8;KSR1;CAD;MYO9B;PEX1;GNL2;TUBB4B;GTPBP4;TUBA4A;MSH6;EEF1A1;LATS1;GLUD1;TUBB2B;KIFC1;STK17B;PFKP
MCM3	1				mRNA Binding (GO:0003729)	21/282	3.75E-06	3.87E-04	3.44511	43.0446	YTHDF2;RPS7;PABPC4;FMR1;RPS5;LARP4B;THOC2;LRPPRC;FXR1;ATXN2L;ATXN2;FXR2;LARP1;SERBP1;G3BP1;RPS3;RBM42;IGF2BP3;RPS2;NSRP1;TP53
FMR1	1				mRNA 3'-UTR Binding (GO:0003730)	34274	1.18E-05	8.20E-04	5.67118	64.3593	FXR1;FXR2;LARP1;RPS7;FMR1;PABPC4;SERBP1;IGF2BP3;LARP4B;TP53;LRPPRC
MAP4	1				C4-dicarboxylate Transmembrane Transporter Activity (GO:0015556)	45791	1.19E-05	8.20E-04	23.2713	263.856	SLC16A1;SLC25A10;SLC25A12;SLC25A11;SLC25A13
TUBA1A	1				Adenyl Ribonucleotide Binding (GO:0032559)	21/309	1.53E-05	9.00E-04	3.11775	34.5781	HSPA8;AARS2;KSR1;CAD;VPS4A;NOL9;MYO9B;PEX1;ATP1A1;MSH6;LATS1;GLUD1;ATP5F1A;KIFC1;STK17B;ENPP1;COQ8A;ABCF2;PFKP;MARK1;ABCF1
MCM5	1				Ribosome Binding (GO:0043022)	31321	3.08E-05	1.59E-03	5.62661	58.4539	OXA1L;TMEM223;LARP1;NCLN;CCDC47;FMR1;G3BP1;SERBP1;LTN1;MAIP1
TUBA1C	1				ATP Binding (GO:0005524)	19/279	3.75E-05	0.00172076	3.11531	31.7488	HSPA8;AARS2;KSR1;CAD;VPS4A;NOL9;MYO9B;PEX1;ATP1A1;MSH6;LATS1;ATP5F1A;KIFC1;STK17B;ENPP1;ABCF2;PFKP;MARK1;ABCF1
ABCF1	1				L-amino Acid Transmembrane Transporter Activity (GO:0015179)	23224	1.11E-04	0.00445197	6.11789	55.7149	SLC7A5;SLC1A3;SLC3A2;SFXN1;SLC7A11;SLC25A12;SLC7A1;SLC25A13
IMMT	1				Succinate Transmembrane Transporter Activity (GO:0015141)	45721	1.25E-04	0.00445197	62.5865	562.338	SLC16A1;SLC25A10;SLC25A11
POLR2A	1				L-glutamate Transmembrane Transporter Activity (GO:0005313)	45759	1.29E-04	0.00445197	20.9004	187.12	SLC1A3;SLC7A11;SLC25A12;SLC25A13
PRRC2B	1				Methylation-Dependent Protein Binding (GO:0140034)	25051	1.91E-04	0.00606929	5.60662	48.0096	MSH6;CBX8;FMR1;CBX2;NCAPG2;WDR5;SGF29;NCAPD3
MSH6	1				Antiporter Activity (GO:0015297)	19541	2.32E-04	0.00667451	6.38966	53.4689	SLC7A5;SLC25A10;SLC7A11;SLC25A5;SLC25A11;SLC25A6;SLC25A24
MYBBP1A	1				Ubiquitin Protein Ligase Binding (GO:0031625)	17/271	2.54E-04	0.00667451	2.84154	23.5204	HSPA8;GSK3B;FAF2;RPL11;CUL2;SCAMP3;LRPPRC;SPART;DNAJA1;TRIM28;POLR2A;HLTF;TCP1;STUB1;EIF4E2;SLC25A5;TP53
PRRC2A	1				Methylated Histone Binding (GO:0035064)	26146	2.59E-04	0.00667451	5.33882	44.1003	MSH6;CBX8;FMR1;CBX2;NCAPG2;WDR5;SGF29;NCAPD3
XPO1	1				Catalytic Activity, Acting On A tRNA (GO:0140101)	14397	2.79E-04	0.00677193	7.62307	62.3964	DTWD2;DTWD1;AARS2;ELAC2;TARS2;FTSJ1
KIFC1	1				Amino Acid Transmembrane Transporter Activity (GO:0015171)	20637	3.29E-04	0.00754348	5.99754	48.1011	SLC7A5;SLC1A3;SLC3A2;SLC7A11;SLC25A12;SLC7A1;SLC25A13
DNAJA2	1				Neutral L-amino Acid Transmembrane Transporter Activity (GO:0015175)	15128	3.69E-04	0.00770097	7.18673	56.8051	SLC7A5;SLC1A3;SLC3A2;SFXN1;SLC25A12;SLC25A13
TUBA4A	1				ADP Binding (GO:0043531)	45804	3.73E-04	0.00770097	9.51375	75.1028	MSH6;GLUD1;ATP5F1A;MYO9B;COQ8A
NUP205	1
TOPBP1	1
EEF1A1	1
ABCF2	1			Cluster	GO Bio Process 2023
SLC25A13	1		233 proteins	2	Term	Overlap	P-value	Adjusted P-value	Odds Ratio	Combined Score	Genes
POLR2B	1				Proton Motive Force-Driven Mitochondrial ATP Synthesis (GO:0042776)	19633	4.58E-10	6.25E-07	20.6631	444.349	NDUFA9;NDUFA7;NDUFS8;ATP5PD;NDUFA5;NDUFA12;ATP5PO;ATP5MG;ATP5MF;ATP5ME
DNAJA1	1				Proton Motive Force-Driven ATP Synthesis (GO:0015986)	22190	1.65E-09	1.12E-06	17.764	359.24	NDUFA9;NDUFA7;NDUFS8;ATP5PD;NDUFA5;NDUFA12;ATP5PO;ATP5MG;ATP5MF;ATP5ME
UBAP2L	1				Oxidative Phosphorylation (GO:0006119)	23285	2.71E-09	1.23E-06	16.7559	330.52	NDUFA9;NDUFA7;NDUFS8;ATP5PD;NDUFA5;NDUFA12;ATP5PO;ATP5MG;ATP5MF;ATP5ME
HEATR1	1				P-body Assembly (GO:0033962)	45758	5.46E-06	0.00155871	49.5263	600.148	DDX6;EIF4ENIF1;LSM14A;EDC3
GTSE1	1				Endoplasmic Reticulum To Golgi Vesicle-Mediated Transport (GO:0006888)	9/115	7.88E-06	0.00155871	7.48617	87.967	GOLGA2;ARF4;COPA;STX17;VAPA;COPB1;TRAPPC5;PREB;TRAPPC8
TRRAP	1				Protein Glycosylation (GO:0006486)	10/147	8.63E-06	0.00155871	6.45459	75.266	GOLGA2;ALG6;GALNT1;GFPT1;STT3A;MOGS;ALG1;MAGT1;MGAT2;TMEM165
PRPF6	1				ATP Biosynthetic Process (GO:0006754)	45802	8.84E-06	0.00155871	21.7489	253.068	ATP5PD;ATP5PO;ATP5MG;ATP5MF;ATP5ME
HLTF	1				Protein N-linked Glycosylation (GO:0006487)	23559	9.14E-06	0.00155871	10.7584	124.826	ALG6;GFPT1;STT3A;MOGS;MAGT1;MGAT2;TMEM165
HSPH1	1				Regulation Of Ubiquitin-Protein Transferase Activity (GO:0051438)	11810	3.14E-05	0.00475445	16.1046	166.999	CDC20;FEM1B;PLK1;AXIN1;MAD2L1
TRIM28	1				Mitotic Sister Chromatid Segregation (GO:0000070)	8/111	4.60E-05	0.00627083	6.81865	68.1009	GOLGA2;ESPL1;CDCA5;PLK1;SMC3;SMC1A;LSM14A;NCAPH
ZC3H11A	1				Mitotic Spindle Organization (GO:0007052)	31229	5.91E-05	0.00732974	7.85356	76.463	GOLGA2;KIF4A;PLK1;SMC3;SMC1A;LSM14A;AURKA
SLC27A4	1				RNA Transport (GO:0050658)	14366	8.40E-05	0.00954347	12.7844	119.984	SLBP;POM121;XPO5;NUP153;RAE1
PABPC4	1				Long-Chain Fatty Acid Transport (GO:0015909)	45770	1.31E-04	0.0137828	18.2355	162.98	CPT1A;ABCD3;ACSL1;ACSL3
NUP133	1				Mitotic Spindle Assembly (GO:0090307)	16193	1.51E-04	0.0147195	11.1426	98.0288	GOLGA2;KIF4A;SMC3;SMC1A;LSM14A
LMNB1	1				Organelle Organization (GO:0006996)	14/418	3.97E-04	0.0361065	3.07812	24.106	ABCD3;STX17;SORT1;TRAPPC8;ATAD3A;GOLGA2;VMP1;VAPA;KIF4A;RAB18;YME1L1;LETMD1;LNPK;PAK4
LARP1	1				Protein-Containing Complex Assembly (GO:0065003)	12/328	4.73E-04	0.0367166	3.35765	25.7051	CCT2;AIFM1;SH3PXD2B;TRAPPC5;SRPRA;AXIN1;SRPRB;RPL38;PREB;TRAPPC8;HSPA1A;PICALM
SLC25A6	1				Chromosome Condensation (GO:0030261)	11780	4.92E-04	0.0367166	12.3684	94.2218	AIFM1;CDCA5;PLK1;NCAPH
RPS3	1				Golgi Vesicle Transport (GO:0048193)	9/197	5.06E-04	0.0367166	4.20332	31.8998	GOLGA2;ARF4;COPA;STX17;VAPA;COPB1;TRAPPC5;PREB;TRAPPC8
NUP93	1				Aerobic Respiration (GO:0009060)	21671	6.05E-04	0.0367166	8.04128	59.5896	NDUFA9;NDUFA7;NDUFS8;NDUFA5;NDUFA12
TPX2	1				Mitotic Cytokinesis (GO:0000281)	21671	6.05E-04	0.0367166	8.04128	59.5896	ESPL1;KIF4A;PLK1;ECT2;EXOC2
NCAPG2	1
HCFC1	1			Cluster	GO Mol Function 2023
RPN2	1			2	Term	Overlap	P-value	Adjusted P-value	Odds Ratio	Combined Score	Genes
DNAJC11	1				RNA Binding (GO:0003723)	39/1411	3.48E-07	9.61E-05	2.70942	40.2899	SLBP;LRRC59;DDX6;RBM26;NUFIP2;USP10;MRPS11;AKAP8;CISD2;NTPCR;SAMHD1;TENT4B;GIGYF2;EDC3;SELENOH;EFTUD2;RPS14;EIF4ENIF1;DHX34;C1QBP;XPO5;RPL38;RAE1;CCT3;TOP3B;UTP6;TRMT1;DDX51;MRPS7;SMC1A;DDX19A;SNW1;SRPRA;PRPF31;UBAP2;FARSA;LSM14A;HSPA1A;RBM22
TTF2	1				NADH Dehydrogenase (Ubiquinone) Activity (GO:0008137)	12175	3.66E-05	0.00391338	15.5286	158.621	NDUFA9;NDUFA7;NDUFS8;NDUFA5;NDUFA12
SLC25A12	1				NADH Dehydrogenase (Quinone) Activity (GO:0050136)	12540	4.25E-05	0.00391338	14.9924	150.901	NDUFA9;NDUFA7;NDUFS8;NDUFA5;NDUFA12
G3BP1	1				Cadherin Binding (GO:0045296)	12/319	3.69E-04	0.0218174	3.45768	27.3308	GOLGA2;LRRC59;DDX6;VAPA;AHSA1;ESYT2;UBAP2;GIGYF2;TMPO;PAK4;HSPA1A;PICALM
RPS2	1				Oxidoreduction-Driven Active Transmembrane Transporter Activity (GO:0015453)	19845	4.00E-04	0.0218174	8.86407	69.3426	NDUFA9;NDUFA7;NDUFS8;NDUFA5;NDUFA12
PPP1CA	1				Transition Metal Ion Transmembrane Transporter Activity (GO:0046915)	12145	5.54E-04	0.0218174	11.9413	89.5335	SLC30A7;SLC30A9;SLC39A7;TMEM165
IQSEC1	1				DNA-directed 5'-3' RNA Polymerase Activity (GO:0003899)	12510	6.23E-04	0.0218174	11.5427	85.2046	POLR3D;POLR1D;POLR2J;POLR2L
DDX23	1				RNA Polymerase III Activity (GO:0001056)	45731	6.32E-04	0.0218174	21.5677	158.868	POLR3D;POLR1D;POLR2L
SLC25A5	1				Mismatched DNA Binding (GO:0030983)	45693	0.00130928	0.0361362	57.2899	380.306	MSH2;MSH3
NCAPD3	1				arachidonate-CoA Ligase Activity (GO:0047676)	45693	0.00130928	0.0361362	57.2899	380.306	ACSL1;ACSL3
AFG3L2	1				snRNA Binding (GO:0017069)	15797	0.00152703	0.0383146	8.87494	57.5489	EFTUD2;CDK9;PRPF31;RBM22
TBL2	1				mRNA Binding (GO:0003729)	10/282	0.00174902	0.0402274	3.22867	20.4979	RPS14;SLBP;EIF4ENIF1;DDX6;MRPS11;C1QBP;XPO5;MRPS7;LSM14A;EDC3
ZNHIT6	1				Zinc Ion Transmembrane Transporter Activity (GO:0005385)	45739	0.00229868	0.0488028	12.9354	78.5878	SLC30A7;SLC30A9;SLC39A7
PPP1CC	1				NADH Dehydrogenase Activity (GO:0003954)	45695	0.00270764	0.0533792	34.3704	203.187	NDUFA9;NDUFS8
LTN1	1				Metal Ion Transmembrane Transporter Activity (GO:0046873)	45745	0.00450644	0.0700908	9.94726	53.7376	MAGT1;ATP2B1;TMEM165
TCOF1	1				Ubiquitin Protein Ligase Binding (GO:0031625)	9/271	0.00451226	0.0700908	3.00472	16.2284	CCT2;RALA;TUBB2A;HM13;DERL1;AXIN1;MFN2;HSPA1A;RBX1
ATXN2L	1				Oxidized Purine DNA Binding (GO:0032357)	45697	0.00457114	0.0700908	24.5478	132.264	MSH2;MSH3
SLC25A11	1				Small Ribosomal Subunit rRNA Binding (GO:0070181)	45697	0.00457114	0.0700908	24.5478	132.264	RPS14;MRPS11
MYO9B	1				RNA Polymerase II Activity (GO:0001055)	45698	0.0056704	0.08237	21.4783	111.096	POLR2J;POLR2L
AGK	1				Ubiquitin-Like Protein Ligase Binding (GO:0044389)	9/289	0.00679784	0.0903933	2.80897	14.02	CCT2;RALA;TUBB2A;HM13;DERL1;AXIN1;MFN2;HSPA1A;RBX1
FAF2	1
KATNA1	1
MAP4	1
NUP188	1			Cluster	GO Bio Process 2023
MKRN2	1		61 proteins	3	Term	Overlap	P-value	Adjusted P-value	Odds Ratio	Combined Score	Genes
SCML2	1				Positive Regulation Of DNA-templated Transcription (GO:0045893)	17/1243	1.09E-07	6.84E-05	5.89725	94.5507	MAP2K3;KMT2E;HDAC2;USP22;CTR9;MBD2;ILK;RBPJ;THOC5;SMAD5;RXRB;ZEB2;SIN3A;ATM;JUNB;SSBP3;CREB5
KATNB1	1				Regulation Of Transcription By RNA Polymerase II (GO:0006357)	19/2028	5.41E-06	0.00169891	4.03743	48.9625	HDAC2;MSX2;USP9X;USP22;CTR9;MBD2;EN2;RBPJ;SMAD5;CDKN2AIP;THAP11;MED23;RXRB;ZEB2;SIN3A;ATM;JUNB;SSBP3;CREB5
SERBP1	1				Regulation Of DNA-templated Transcription (GO:0006355)	18/1922	1.05E-05	0.00218835	3.96509	45.4738	MAP2K3;KMT2E;HDAC2;MSX2;USP22;MBD2;EN2;ILK;RBPJ;SMAD5;CDKN2AIP;THAP11;MED23;RXRB;ZEB2;SIN3A;JUNB;CREB5
ESS2	1				Positive Regulation Of Transcription By RNA Polymerase II (GO:0045944)	12/938	2.19E-05	0.00344577	5.02834	53.9383	MED23;RXRB;ZEB2;HDAC2;SIN3A;CTR9;MEPCE;ATM;RBPJ;JUNB;SMAD5;SSBP3
GBF1	1				Positive Regulation Of Nucleic Acid-Templated Transcription (GO:1903508)	9/557	4.51E-05	0.00566544	6.12433	61.283	MAP2K3;KMT2E;RXRB;HDAC2;USP22;MBD2;ILK;SMAD5;CREB5
PDS5A	1				Alpha-Linolenic Acid Metabolic Process (GO:0036109)	45697	3.25E-04	0.0338065	96.523	775.272	ELOVL1;ELOVL5
UTP14A	1				Notch Signaling Involved In Heart Development (GO:0061314)	45698	4.05E-04	0.0338065	84.4534	659.65	GALNT11;RBPJ
NFXL1	1				Negative Regulation Of Transcription By RNA Polymerase II (GO:0000122)	9/763	4.78E-04	0.0338065	4.40382	33.6674	ZEB2;HDAC2;MSX2;SIN3A;USP9X;CTR9;MBD2;RBPJ;THAP11
KIF22	1				Regulation Of Proteolysis (GO:0030162)	19054	5.36E-04	0.0338065	20.9958	158.113	HDAC2;NEDD8;TBC1D10A
FOXK1	1				Fatty Acid Elongation (GO:0030497)	45700	5.92E-04	0.0338065	67.5559	502.059	ELOVL1;ELOVL5
TUBGCP2	1				Neutrophil Mediated Immunity (GO:0002446)	45700	5.92E-04	0.0338065	67.5559	502.059	KMT2E;VAMP7
MAP4	1				Membrane Lipid Biosynthetic Process (GO:0046467)	20880	7.02E-04	0.0364801	19.0469	138.297	ELOVL1;ELOVL5;ORMDL2
ANLN	1				Negative Regulation Of Transcription Regulatory Region DNA Binding (GO:2000678)	45702	8.13E-04	0.0364801	56.291	400.48	MSX2;SIN3A
RNF169	1				Positive Regulation Of Transcription From RNA Polymerase II Promoter Involved In Cellular Response To Chemical Stimulus (GO:1901522)	45702	8.13E-04	0.0364801	56.291	400.48	RBPJ;SMAD5
ATXN2	1				Cell Surface Receptor Signaling Pathway Involved In Heart Development (GO:0061311)	45704	0.00106822	0.0447227	48.2446	330.078	GALNT11;RBPJ
SLC3A2	1				Long-Chain fatty-acyl-CoA Biosynthetic Process (GO:0035338)	45705	0.00120827	0.0474247	45.026	302.51	ELOVL1;ELOVL5
ABCB10	1				Linoleic Acid Metabolic Process (GO:0043651)	45707	0.00151328	0.0555915	39.7248	257.952	ELOVL1;ELOVL5
FHOD1	1				Negative Regulation Of Stem Cell Population Maintenance (GO:1902455)	45708	0.00167812	0.0555915	37.516	239.73	HDAC2;SIN3A
SFXN1	1				Sphingolipid Biosynthetic Process (GO:0030148)	28185	0.00168191	0.0555915	13.8851	88.6958	ELOVL1;ELOVL5;ORMDL2
CTNND1	1				Long-Chain fatty-acyl-CoA Metabolic Process (GO:0035336)	45711	0.00222145	0.0697536	32.1517	196.434	ELOVL1;ELOVL5
NCAPD2	1
FAR1	1			Cluster	GO Mol Function 2023
HADHB	1			3	Term	Overlap	P-value	Adjusted P-value	Odds Ratio	Combined Score	Genes
KIF2A	1				Sequence-Specific DNA Binding (GO:0043565)	10/717	5.68E-05	0.00545347	5.33378	52.1422	RXRB;HDAC2;MSX2;MBD2;EN2;XPA;RBPJ;JUNB;SMAD5;CREB5
GNL3L	1				Fatty Acid Synthase Activity (GO:0004312)	45698	4.05E-04	0.0194558	84.4534	659.65	ELOVL1;ELOVL5
MTA2	1				DNA Binding (GO:0003677)	9/846	1.00E-03	0.0319869	3.94996	27.287	HDAC2;MSX2;XPA;SMC6;PDS5B;RBPJ;JUNB;CDKN2AIP;THAP11
ABCB7	1				Sequence-Specific Double-Stranded DNA Binding (GO:1990837)	8/715	0.00141713	0.0340112	4.106	26.9318	RXRB;MSX2;MBD2;EN2;XPA;JUNB;SMAD5;CREB5
LUZP1	1				Double-Stranded DNA Binding (GO:0003690)	7/650	0.00353305	0.0678345	3.8901	21.9619	RXRB;MSX2;EN2;XPA;JUNB;SMAD5;CREB5
SPTLC2	1				Nucleosomal DNA Binding (GO:0031492)	12451	0.00482089	0.0771343	21.0879	112.5	HDAC2;MBD2
ELAC2	1				RNA Polymerase II Cis-Regulatory Region Sequence-Specific DNA Binding (GO:0000978)	9/1122	0.00665057	0.0888173	2.92753	14.6759	RXRB;ZEB2;EN2;RBPJ;JUNB;SMAD5;CDKN2AIP;CREB5;THAP11
NUP107	1				snRNA Binding (GO:0017069)	15738	0.00762459	0.0888173	16.4514	80.2234	PRPF4;MEPCE
ASCC3	1				Damaged DNA Binding (GO:0003684)	16469	0.00832663	0.0888173	15.6847	75.1028	XPA;SMC6
SLC25A10	1				RNA Binding (GO:0003723)	10/1411	0.0098284	0.0943526	2.59451	11.993	FXR1;HDAC2;RPS16;MRPS23;MEPCE;THOC5;RPL29;LSM14B;ZC3H15;RBM33
SNRNP40	1				RNA Polymerase II Transcription Regulatory Region Sequence-Specific DNA Binding (GO:0000977)	9/1225	0.0115028	0.0984755	2.6649	11.8992	RXRB;ZEB2;MSX2;EN2;RBPJ;JUNB;SMAD5;CDKN2AIP;THAP11
SLC25A3	1				Annealing Activity (GO:0140666)	45662	0.0151586	0.0984755	83.0625	347.964	FXR1
SART1	1				Histone Deubiquitinase Activity (GO:0140934)	45662	0.0151586	0.0984755	83.0625	347.964	USP22
RTF1	1				U4 snRNA Binding (GO:0030621)	45662	0.0151586	0.0984755	83.0625	347.964	PRPF4
HSD17B11	1				Nucleosome Binding (GO:0031491)	22678	0.0153868	0.0984755	11.2311	46.8813	HDAC2;MBD2
SAMM50	1				DEAD/H-box RNA Helicase Binding (GO:0017151)	45663	0.0181631	0.102568	66.4467	266.342	SMAD5
OBSL1	1				Fatty Acid Elongase Activity (GO:0009922)	45663	0.0181631	0.102568	66.4467	266.342	ELOVL5
DNAJA3	1				7SK snRNA Binding (GO:0097322)	45664	0.0211586	0.112846	55.3694	213.488	MEPCE
SCAMP3	1				Adenylate Cyclase Binding (GO:0008179)	45665	0.0241451	0.113208	47.4571	176.715	AKAP12
LRRC41	1				Chromatin DNA Binding (GO:0031490)	30348	0.0265847	0.113208	8.31053	30.1457	HDAC2;MBD2
FASTKD5	1
TTK	1
ZMYM4	1			Cluster	GO Bio Process 2023
CCDC47	1		8 proteins	4	Term	Overlap	P-value	Adjusted P-value	Odds Ratio	Combined Score	Genes
GCDH	1				DNA-templated DNA Replication Maintenance Of Fidelity (GO:0045005)	15738	1.25E-04	0.0140435	162.203	1457.25	CAMSAP3;EME1
MAGED1	1				Protein Complex Oligomerization (GO:0051259)	2/100	6.80E-04	0.0287141	67.6667	493.566	G3BP2;TRMT61B
CSE1L	1				Protein Homooligomerization (GO:0051260)	2/129	0.00112685	0.0287141	52.1391	353.937	G3BP2;TRMT61B
AAMP	1				Response To DNA Damage Checkpoint Signaling (GO:0072423)	45662	0.00199856	0.0287141	713.857	4436.86	EME1
THOC2	1				Regulation Of Stress Granule Assembly (GO:0062028)	45662	0.00199856	0.0287141	713.857	4436.86	G3BP2
RPS5	1				Maintenance Of Lens Transparency (GO:0036438)	45663	0.00239786	0.0287141	571.057	3445.29	FOXC1
NAV1	1				Cytoplasmic Sequestering Of NF-kappaB (GO:0007253)	45664	0.00279701	0.0287141	475.857	2797.66	G3BP2
TP53	1				Mitochondrial tRNA Modification (GO:0070900)	45664	0.00279701	0.0287141	475.857	2797.66	TRMT61B
SDF4	1				Endochondral Ossification (GO:0001958)	45665	0.00319603	0.0287141	407.857	2343.48	FOXC1
NOSIP	1				Microtubule Anchoring (GO:0034453)	45666	0.00359491	0.0287141	356.857	2008.48	CAMSAP3
TOMM70	1				Epithelial Cell-Cell Adhesion (GO:0090136)	45668	0.00439224	0.0287141	285.457	1549.44	CAMSAP3
SH3PXD2A	1				Regulation Of Hematopoietic Stem Cell Differentiation (GO:1902036)	45669	0.0047907	0.0287141	259.494	1385.98	FOXC1
PHF3	1				Endochondral Bone Morphogenesis (GO:0060350)	45669	0.0047907	0.0287141	259.494	1385.98	FOXC1
ATP5F1C	1				Response To Chemokine (GO:1990868)	45670	0.00518902	0.0287141	237.857	1251.42	FOXC1
RPL23	1				Positive Regulation Of Keratinocyte Differentiation (GO:0045618)	45670	0.00518902	0.0287141	237.857	1251.42	FOXC1
RFC5	1				Cytoplasmic Sequestering Of Transcription Factor (GO:0042994)	45670	0.00518902	0.0287141	237.857	1251.42	G3BP2
LBR	1				Odontogenesis Of Dentin-Containing Tooth (GO:0042475)	45671	0.0055872	0.0287141	219.549	1138.86	FOXC1
DDX47	1				Resolution Of Meiotic Recombination Intermediates (GO:0000712)	45671	0.0055872	0.0287141	219.549	1138.86	EME1
MON2	1				Mitotic intra-S DNA Damage Checkpoint Signaling (GO:0031573)	45671	0.0055872	0.0287141	219.549	1138.86	EME1
RFC3	1				Vascular Endothelial Growth Factor Signaling Pathway (GO:0038084)	45671	0.0055872	0.0287141	219.549	1138.86	FOXC1
HOOK3	1
COIL	1			Cluster	GO Mol Function 2023
AHCTF1	1			4	Term	Overlap	P-value	Adjusted P-value	Odds Ratio	Combined Score	Genes
SCO2	1				rRNA (Adenine) Methyltransferase Activity (GO:0016433)	45662	0.00199856	0.0164826	713.857	4436.86	TRMT61B
HSDL2	1				rRNA Methyltransferase Activity (GO:0008649)	45663	0.00239786	0.0164826	571.057	3445.29	TRMT61B
POLE	1				DNA Endonuclease Activity, Producing 3'-Phosphomonoesters (GO:0016889)	45666	0.00359491	0.0164826	356.857	2008.48	EME1
GSK3B	1				DNA Binding (GO:0003677)	3/846	0.0035997	0.0164826	13.6292	76.6901	CAMSAP3;FOXC1;EME1
VDAC3	1				mRNA Methyltransferase Activity (GO:0008174)	45668	0.00439224	0.0164826	285.457	1549.44	TRMT61B
DIAPH3	1				Microtubule Minus-End Binding (GO:0051011)	45669	0.0047907	0.0164826	259.494	1385.98	CAMSAP3
ARAF	1				mRNA Binding (GO:0003729)	2/282	0.00524448	0.0164826	23.4667	123.214	POLDIP3;G3BP2
POLD3	1				Promoter-Specific Chromatin Binding (GO:1990841)	15342	0.0166798	0.0426995	69.5157	284.566	FOXC1
DHRS7B	1				Signaling Receptor Complex Adaptor Activity (GO:0030159)	16072	0.017468	0.0426995	66.2757	268.244	G3BP2
FANCD2	1				S-adenosylmethionine-dependent Methyltransferase Activity (GO:0008757)	18264	0.0198292	0.0436242	58.1429	227.955	TRMT2B
TCF25	1				Transcription Regulatory Region Nucleic Acid Binding (GO:0001067)	1/224	0.0861795	0.155203	12.6643	31.0443	FOXC1
MPG	1				RNA Polymerase II-specific DNA-binding Transcription Factor Binding (GO:0061629)	1/228	0.0876573	0.155203	12.4386	30.2796	FOXC1
HAX1	1				Microtubule Binding (GO:0008017)	1/239	0.0917108	0.155203	11.8571	28.3281	CAMSAP3
SLC16A1	1				RNA Binding (GO:0003723)	2/1411	0.104831	0.157528	4.39626	9.91536	POLDIP3;G3BP2
THYN1	1				DNA-binding Transcription Factor Binding (GO:0140297)	1/282	0.107405	0.157528	10.0208	22.358	FOXC1
SENP2	1				DNA-binding Transcription Activator Activity, RNA Polymerase II-specific (GO:0001228)	1/348	0.131033	0.18017	8.08769	16.4367	FOXC1
ZMYM3	1				Transcription Cis-Regulatory Region Binding (GO:0000976)	1/474	0.174624	0.225984	5.8952	10.2878	FOXC1
DIDO1	1				Sequence-Specific Double-Stranded DNA Binding (GO:1990837)	1/715	0.2527	0.293318	3.85714	5.3057	FOXC1
TIMM50	1				Sequence-Specific DNA Binding (GO:0043565)	1/717	0.25332	0.293318	3.84597	5.28091	FOXC1
CUL2	1				Cis-Regulatory Region Sequence-Specific DNA Binding (GO:0000987)	1/1098	0.363517	0.387571	2.46061	2.48996	FOXC1
TIMMDC1	1
CD2BP2	1
MAPRE2	1
POU2F1	1			Cluster	GO Bio Process 2023
RPL11	1		44 proteins	5	Term	Overlap	P-value	Adjusted P-value	Odds Ratio	Combined Score	Genes
MTR	1				Regulation Of Nuclear Division (GO:0051783)	45735	9.39E-06	0.00362527	91.189	1055.57	DAPK3;CDC25C;KIF20B
OBI1	1				Ribonucleoprotein Complex Biogenesis (GO:0022613)	4/118	1.30E-04	0.0168982	17.4053	155.708	PNO1;MALSU1;PWP2;TMA16
NCLN	1				Glutamine Transport (GO:0006868)	45696	1.31E-04	0.0168982	158.333	1415.15	SLC38A1;SLC1A5
SLC25A1	1				Regulation Of Cell Cycle Process (GO:0010564)	4/130	1.89E-04	0.0182522	15.7381	134.923	SMARCB1;DAPK3;CDC25C;KIF20B
ARFGEF2	1				Regulation Of Mitotic Nuclear Division (GO:0007088)	20515	2.54E-04	0.0195965	27.4777	227.482	DAPK3;CDC25C;KIF20B
RPS7	1				Ribosome Biogenesis (GO:0042254)	4/155	3.70E-04	0.0238092	13.1159	103.639	PNO1;MALSU1;PWP2;TMA16
PFKP	1				Positive Regulation By Host Of Viral Transcription (GO:0043923)	45704	5.57E-04	0.0306924	67.8299	508.295	JUN;SMARCB1
RNF138	1				Intracellular Lipid Transport (GO:0032365)	45706	7.08E-04	0.0341456	59.3452	430.462	ARV1;SLC25A20
HACD3	1				Regulation Of Translation (GO:0006417)	4/202	1.00E-03	0.0428714	9.97879	68.9351	DAPK3;MALSU1;FOXO3;LARP4
MCM9	1				Cellular Response To Oxidative Stress (GO:0034599)	3/117	0.00216978	0.0837534	12.7356	78.1088	JUN;GPX8;FOXO3
RPS11	1				Regulation Of Mitotic Cell Cycle (GO:0007346)	3/125	0.00261822	0.0864495	11.8956	70.7227	DAPK3;CDC25C;KIF20B
WDR5	1				Neutral Amino Acid Transport (GO:0015804)	12816	0.00268755	0.0864495	28.7489	170.168	SLC38A1;SLC1A5
ATF7	1				Modulation By Host Of Symbiont Process (GO:0051851)	15373	0.00385128	0.104535	23.7095	131.81	JUN;SMARCB1
DPM1	1				Positive Regulation Of miRNA Transcription (GO:1902895)	15738	0.00403352	0.104535	23.1301	127.519	JUN;FOXO3
SLC25A19	1				Positive Regulation Of Transcription By RNA Polymerase II (GO:0045944)	7/938	0.00409642	0.104535	3.86608	21.2543	MDC1;JUN;SMARCB1;VEZF1;FOXO3;HOXC10;SENP1
SLC25A24	1				Amino Acid Transport (GO:0006865)	16834	0.00460387	0.104535	21.5498	115.956	SLC38A1;SLC1A5
DDOST	1				Intracellular Protein Transmembrane Transport (GO:0065002)	16834	0.00460387	0.104535	21.5498	115.956	TIMM23;SEC61B
TCERG1	1				Positive Regulation Of miRNA Metabolic Process (GO:2000630)	17930	0.00520926	0.11171	20.1712	106.047	JUN;FOXO3
HDAC1	1				Carboxylic Acid Transport (GO:0046942)	19391	0.00607017	0.115706	18.5854	94.8669	SLC38A1;SLC1A5
IGF2BP3	1				Mitochondrial Transport (GO:0006839)	19391	0.00607017	0.115706	18.5854	94.8669	TIMM23;SLC25A20
PGAM5	1
EIF2B4	1			Cluster	GO Mol Function 2023
STUB1	1			5	Term	Overlap	P-value	Adjusted P-value	Odds Ratio	Combined Score	Genes
RPS18	1				L-glutamine Transmembrane Transporter Activity (GO:0015186)	45696	1.31E-04	0.0109007	158.333	1415.15	SLC38A1;SLC1A5
LARP4B	1				Neutral L-amino Acid Transmembrane Transporter Activity (GO:0015175)	15008	0.003673	0.0755863	24.3187	136.349	SLC38A1;SLC1A5
MARK1	1				Amino Acid Transmembrane Transporter Activity (GO:0015171)	20486	0.00675554	0.0755863	17.5503	87.7056	SLC38A1;SLC1A5
VDAC2	1				DNA-binding Transcription Activator Activity, RNA Polymerase II-specific (GO:0001228)	4/348	0.00707086	0.0755863	5.70116	28.2309	JUN;VEZF1;FOXO3;HOXC10
BAG2	1				Carboxylic Acid Transmembrane Transporter Activity (GO:0046943)	21582	0.00747443	0.0755863	16.6241	81.3958	SLC38A1;SLC1A5
RFC2	1				L-amino Acid Transmembrane Transporter Activity (GO:0015179)	23043	0.00848431	0.0755863	15.5308	74.0749	SLC38A1;SLC1A5
EIF4E2	1				deSUMOylase Activity (GO:0016929)	45662	0.0109527	0.0755863	116	523.644	SENP1
BSG	1				Chromatin DNA Binding (GO:0031490)	30348	0.014379	0.0755863	11.6843	49.5647	SMARCB1;FOXO3
SEH1L	1				Ribosome Binding (GO:0043022)	31079	0.0150429	0.0755863	11.4016	47.8508	MALSU1;SEC61B
MTCH1	1				Oxidoreductase Activity, Acting On Paired Donors, With Oxidation Of A Pair Of Donors Resulting In The Reduction Of Molecular Oxygen To Two Molecules Of Water (GO:0016717)	45664	0.0153009	0.0755863	77.3256	323.209	FADS1
RPL10	1				Mitochondrial Ribosome Binding (GO:0097177)	45664	0.0153009	0.0755863	77.3256	323.209	MALSU1
TASOR	1				Preribosome Binding (GO:1990275)	45664	0.0153009	0.0755863	77.3256	323.209	TMA16
NDUFS1	1				L-aspartate Transmembrane Transporter Activity (GO:0015183)	45665	0.017468	0.0755863	66.2757	268.244	SLC1A5
HOXA10	1				Leucine Zipper Domain Binding (GO:0043522)	45665	0.017468	0.0755863	66.2757	268.244	DAPK3
TTC27	1				RNA Polymerase I Core Promoter Sequence-Specific DNA Binding (GO:0001164)	45665	0.017468	0.0755863	66.2757	268.244	SMARCB1
CCNT1	1				cAMP Response Element Binding Protein Binding (GO:0008140)	45665	0.017468	0.0755863	66.2757	268.244	DAPK3
FAM117B	1				Glycine Transmembrane Transporter Activity (GO:0015187)	45666	0.0196304	0.0755863	57.9884	227.934	SLC38A1
ESYT1	1				Amino Acid:Monoatomic Cation Symporter Activity (GO:0005416)	45666	0.0196304	0.0755863	57.9884	227.934	SLC38A1
CLPTM1	1				RNA Polymerase I Transcription Regulatory Region Sequence-Specific DNA Binding (GO:0001163)	45666	0.0196304	0.0755863	57.9884	227.934	SMARCB1
NOL9	1				cAMP Response Element Binding (GO:0035497)	45666	0.0196304	0.0755863	57.9884	227.934	JUN
IRAK1	1
ATP6V1H	1
KNTC1	1
HOXB9	1			Cluster	GO Bio Process 2023
SGO2	1		2 proteins	6	Term	Overlap	P-value	Adjusted P-value	Odds Ratio	Combined Score	Genes
PPIL1	1				Negative Regulation Of miRNA-mediated Gene Silencing (GO:0060965)	45664	7.00E-04	0.00949765	3332	24205.7	ELOB
DDX24	1				miRNA Catabolic Process (GO:0010587)	45667	1.00E-03	0.00949765	2221	15342.7	ELOB
ZBED4	1				Regulation Of Amide Metabolic Process (GO:0034248)	14977	0.00409584	0.0139973	498.95	2743.12	DUS3L
LPCAT1	1				Regulation Of Macromolecule Biosynthetic Process (GO:0010556)	19360	0.00529304	0.0139973	383.577	2010.47	DUS3L
PTPN13	1				Post-Transcriptional Regulation Of Gene Expression (GO:0010608)	20821	0.00569195	0.0139973	356.107	1840.61	DUS3L
CDC42EP1	1				DNA-templated Transcription Initiation (GO:0006352)	21551	0.00589137	0.0139973	343.793	1765.13	ELOB
TECR	1				tRNA Modification (GO:0006400)	24473	0.00668886	0.0139973	302	1512.21	DUS3L
TAF6L	1				Regulation Of Cellular Biosynthetic Process (GO:0031326)	25569	0.00698784	0.0139973	288.826	1433.61	DUS3L
PI4KA	1				Transcription Initiation At RNA Polymerase II Promoter (GO:0006367)	27760	0.00758566	0.0139973	265.64	1296.72	ELOB
RCHY1	1				Positive Regulation Of Ubiquitin-Dependent Protein Catabolic Process (GO:2000060)	30317	0.00828289	0.0139973	242.878	1164.25	ELOB
TARS2	1				Positive Regulation Of Proteasomal Ubiquitin-Dependent Protein Catabolic Process (GO:0032436)	30317	0.00828289	0.0139973	242.878	1164.25	ELOB
VPS4A	1				Positive Regulation Of Proteasomal Protein Catabolic Process (GO:1901800)	32874	0.00897988	0.0139973	223.697	1054.23	ELOB
GTPBP4	1				Regulation Of Protein Metabolic Process (GO:0051246)	35065	0.0095771	0.0139973	209.505	973.86	DUS3L
CDKAL1	1				Regulation Of Proteasomal Ubiquitin-Dependent Protein Catabolic Process (GO:0032434)	1/109	0.0108705	0.0147528	184.167	832.748	ELOB
IK	1				Protein-Containing Complex Organization (GO:0043933)	1/126	0.0125605	0.01591	158.984	695.904	ELOB
ARMC6	1				Transcription By RNA Polymerase II (GO:0006366)	1/192	0.0191082	0.0224628	103.702	410.413	ELOB
POLR2C	1				Regulation Of Translation (GO:0006417)	1/202	0.0200983	0.0224628	98.4925	384.822	DUS3L
AURKB	1				Cellular Component Assembly (GO:0022607)	1/260	0.0258315	0.0272666	76.2124	278.645	ELOB
ZNG1B	1				Protein-Containing Complex Assembly (GO:0065003)	1/328	0.0325317	0.0325317	60.156	206.067	ELOB
YTHDF2	1
NUBPL	1			Cluster	GO Mol Function 2023
ASPM	1			6	Term	Overlap	P-value	Adjusted P-value	Odds Ratio	Combined Score	Genes
PEX1	1				Catalytic Activity, Acting On A tRNA (GO:0140101)	14246	0.00389624	0.0125869	525.263	2914.03	DUS3L
CAMK2G	1				Transcription Corepressor Binding (GO:0001222)	15342	0.00419563	0.0125869	486.756	2664.36	ELOB
NOM1	1				Transcription Coregulator Binding (GO:0001221)	36161	0.00987564	0.0197513	203.061	937.673	ELOB
DNAAF5	1				Ubiquitin Protein Ligase Binding (GO:0031625)	1/271	0.0269169	0.0344301	73.0667	264.136	ELOB
KATNBL1	1				Ubiquitin-Like Protein Ligase Binding (GO:0044389)	1/289	0.0286917	0.0344301	68.4375	243.032	ELOB
SUCLA2	1				RNA Binding (GO:0003723)	1/1411	0.136126	0.136126	13.183	26.2892	DUS3L
TMEM209	1
PDCD2	1
MAIP1	1
NKX2-5	1
ARL1	1			Cluster	GO Bio Process 2023
TCEAL4	1		2 proteins	7	Term	Overlap	P-value	Adjusted P-value	Odds Ratio	Combined Score	Genes
SRP14	1				Positive Regulation Of Protein Localization To Centrosome (GO:1904781)	45663	6.00E-04	0.0101799	3998.6	29664.5	MARK4
CRAMP1	1				Regulation Of Protein Localization To Centrosome (GO:1904779)	45666	9.00E-04	0.0101799	2498.75	17524.6	MARK4
DIMT1	1				Tyrosine Metabolic Process (GO:0006570)	45668	0.0010997	0.0101799	1998.8	13617.3	THAP4
GLUD1	1				Positive Regulation Of NLRP3 Inflammasome Complex Assembly (GO:1900227)	45675	0.0017992	0.0101799	1175.35	7428.72	MARK4
BRAT1	1				Positive Regulation Of Cilium Assembly (GO:0045724)	45679	0.00219881	0.0101799	951.286	5821.72	MARK4
UTP4	1				Oxoacid Metabolic Process (GO:0043436)	45679	0.00219881	0.0101799	951.286	5821.72	THAP4
BTF3	1				Regulation Of Centrosome Cycle (GO:0046605)	45680	0.00229869	0.0101799	908	5516.48	MARK4
PDZD11	1				Alpha-Amino Acid Metabolic Process (GO:1901605)	45686	0.00289792	0.0112295	713.214	4167.85	THAP4
SPART	1				Regulation Of NLRP3 Inflammasome Complex Assembly (GO:1900225)	12055	0.00329731	0.0113574	623.938	3565.58	MARK4
DAAM1	1				Regulation Of Microtubule-Based Process (GO:0032886)	14977	0.00409584	0.0126971	498.95	2743.12	MARK4
FOXK2	1				Positive Regulation Of Cell Death (GO:0010942)	18264	0.00499381	0.0131584	407.122	2157.57	MARK4
DHCR7	1				Microtubule Bundle Formation (GO:0001578)	18629	0.00509356	0.0131584	398.96	2106.42	MARK4
WDR76	1				Positive Regulation Of Organelle Assembly (GO:1902117)	22282	0.00609077	0.0143697	332.3	1695.06	MARK4
ATF2	1				Positive Regulation Of Cell Cycle (GO:0045787)	23743	0.00648952	0.0143697	311.469	1569.04	MARK4
GON4L	1				Regulation Of Cilium Assembly (GO:1902017)	25934	0.00708749	0.0146475	284.686	1409.03	MARK4
STX18	1				Positive Regulation Of Protein Localization (GO:1903829)	31048	0.00848206	0.016012	237.071	1130.78	MARK4
TOMM22	1				Positive Regulation Of Plasma Membrane Bounded Cell Projection Assembly (GO:0120034)	32143	0.00878076	0.016012	228.862	1083.71	MARK4
CHEK1	1				Positive Regulation Of Protein-Containing Complex Assembly (GO:0031334)	35796	0.00977613	0.0168367	205.165	949.465	MARK4
ISL2	1				Regulation Of Cell Cycle Process (GO:0010564)	1/130	0.012958	0.0203928	154.023	669.392	MARK4
KSR1	1				Plasma Membrane Bounded Cell Projection Organization (GO:0120036)	1/132	0.0131566	0.0203928	151.656	656.798	MARK4
RPS12	1
NUSAP1	1			Cluster	GO Mol Function 2023
ATP1B3	1			7	Term	Overlap	P-value	Adjusted P-value	Odds Ratio	Combined Score	Genes
HOXA9	1				Tau-Protein Kinase Activity (GO:0050321)	45677	0.00199901	0.0142862	1051.53	6535.34	MARK4
SMAD4	1				Gamma-Tubulin Binding (GO:0043015)	45686	0.00289792	0.0142862	713.214	4167.85	MARK4
RPS23	1				Tau Protein Binding (GO:0048156)	14246	0.00389624	0.0142862	525.263	2914.03	MARK4
ATP5PB	1				Ubiquitin Binding (GO:0043130)	29221	0.00798411	0.0190986	252.139	1217.91	MARK4
COX15	1				Heme Binding (GO:0020037)	31778	0.0086812	0.0190986	231.535	1099	THAP4
SFXN4	1				Microtubule Binding (GO:0008017)	1/239	0.0237576	0.0372991	83.0252	310.502	MARK4
IPO9	1				ATP Binding (GO:0005524)	1/279	0.0277059	0.0372991	70.9353	254.382	MARK4
GNL2	1				Adenyl Ribonucleotide Binding (GO:0032559)	1/309	0.0306619	0.0372991	63.9286	222.774	MARK4
SUCLG1	1				Tubulin Binding (GO:0015631)	1/322	0.0319414	0.0372991	61.2991	211.105	MARK4
TEX10	1				Protein Serine/Threonine Kinase Activity (GO:0004674)	1/342	0.0339082	0.0372991	57.6452	195.077	MARK4
PCNT	1				Purine Ribonucleoside Triphosphate Binding (GO:0035639)	1/476	0.0470345	0.0470345	41.1011	125.641	MARK4
CDK5RAP1	1
ELOC	1
MGST3	1
RPS27	1
AARS2	1
ATP1B1	1
RPAP2	1
ERCC3	1
RNF25	1
ZNF24	1
KDELR1	1
ENPP1	1
TAMM41	1
MRPL14	1
SSR1	1
FASTKD1	1
PTDSS1	1
MLF2	1
IPPK	1
GATAD2A	1
TIMM44	1
METTL16	1
RPS20	1
TRAM1	1
CHPF	1
OXA1L	1
TMEM33	1
PARP2	1
TATDN2	1
COQ8B	1
ATP8B2	1
TFAM	1
NUS1	1
LATS1	1
ZNF131	1
SRP9	1
TMEM70	1
SEC62	1
DCAF7	1
CREB1	1
RBM42	1
IFT81	1
SALL2	1
COQ8A	1
WDR53	1
SLC37A4	1
TK1	1
PJA1	1
COMTD1	1
SLC35B2	1
MT-CO2	1
SELENOS	1
DTL	1
NDUFAF4	1
MRPS12	1
TMEM161A	1
DIS3L	1
SGF29	1
CBX8	1
TTC26	1
UQCR10	1
TSR3	1
SIMC1	1
SLC2A1	1
PTDSS2	1
NDUFB10	1
PISD	1
FAM204A	1
FTSJ1	1
DYRK1A	1
ARMCX2	1
CDC45	1
PTCD2	1
VRK2	1
MTMR1	1
MTX2	1
CNOT10	1
SLC1A3	1
EIF4E	1
RANBP6	1
GTF2E2	1
NDUFA6	1
KIAA0586	1
SCD5	1
SP1	1
SOX5	1
MGARP	1
PPP2R5D	1
NDUFA4	1
PHC2	1
OSBPL11	1
RPRD2	1
POLH	1
COA3	1
DTWD2	1
PARL	1
TRIR	1
SSR3	1
NSRP1	1
ATP13A3	1
PIK3R2	1
B3GAT3	1
PNKD	1
CHPF2	1
AGPAT2	1
DECR2	1
CBX2	1
SLC7A5	1
TSR2	1
SLC20A1	1
MRPL32	1
BABAM2	1
ENY2	1
GGH	1
SLC7A1	1
TRNAU1AP	1
DEK	1
RPUSD3	1
NAT14	1
CNNM2	1
TSPO	1
ATF1	1
CEPT1	1
ATP5MK	1
NSMCE4A	1
DR1	1
HACD2	1
SLC7A11	1
TMEM223	1
USP30	1
ZNF655	1
MRPS18C	1
CTTNBP2	1
ZNF414	1
RUFY2	1
CERS1	1
CARMIL2	1
RWDD2B	1
Q8NEM0	1
CD70	1
VKORC1L1	1
POLR1D	1
TRIO	1
TAFAZZIN	1
SLC35F6	1
FKTN	1
ATF3	1
RPS19BP1	1
STK17B	1
DTWD1	1
SPC25	1
SLC2A4	1
UBIAD1	1
RTL8C	1
SLC35A2	1
ZNF74	1
POLE4	1
CDKN2A	1
SCAMP4	1
CYP2S1	1
SC5D	1
GORASP1	1
RNF5	1
ZNF768	1
LIMK2	1
BRWD1	1
HSPA1A	2
EFTUD2	2
NUP153	2
COPA	2
SMC1A	2
TUBB2A	2
SMC3	2
IQGAP2	2
ATAD3A	2
CCT2	2
ESPL1	2
COPB1	2
CCT3	2
ESYT2	2
HELLS	2
MAP7D3	2
MSH3	2
HMMR	2
PLEKHA5	2
PRPF31	2
AIFM1	2
MSH2	2
RBM26	2
TMPO	2
YME1L1	2
FARSA	2
INTS6	2
TMPO	2
SRPRA	2
ATP2B1	2
SNW1	2
PREB	2
ABCD3	2
ACSL3	2
C1QBP	2
AHSA1	2
MOGS	2
SLC25A4	2
CNP	2
LRRC59	2
NUFIP2	2
DDX6	2
USP10	2
RAF1	2
PPP1CB	2
NDC1	2
SPTLC1	2
GIGYF2	2
UBE3C	2
XPO5	2
O60678	2
CLPX	2
KDM3B	2
SCCPDH	2
UBAP2	2
PLK1	2
P30837	2
CTPS1	2
PLEKHG3	2
UIMC1	2
GFPT1	2
ECT2	2
STT3A	2
CDCA2	2
SLC25A22	2
FKBP8	2
HSD17B12	2
RPS14	2
CDC20	2
CDC7	2
TRIM33	2
AAAS	2
NCAPH	2
CDC73	2
Q9ULX6	2
GTF3C5	2
SRPRB	2
CORO7	2
PICALM	2
PIP5K1A	2
DDX19A	2
AXIN1	2
Rbbp7; RBBP7	2
CPT1A	2
MPP7	2
SCD	2
EDC3	2
MAP2K7	2
AKAP8	2
DNAJB6	2
RASAL2	2
SAMHD1	2
CDC27	2
ARF4	2
ALDH3A2	2
RAE1	2
SH3PXD2B	2
NTPCR	2
RAB18	2
GGCX	2
LMF2	2
TRABD	2
NDUFA9	2
SLC30A9	2
BLTP3A	2
NEK4	2
TAF5L	2
EARS2	2
ZNF8	2
ATP5PD	2
RBM22	2
ATP5PO	2
EXOC2	2
MGAT2	2
DHX34	2
AURKA	2
LSM12	2
IDH3B	2
MAP7D2	2
EIF4ENIF1	2
SSR4	2
MFN2	2
PCDH9	2
UTP6	2
Q9Y679-1	2
MICU1	2
PHGDHL1	2
QPCTL	2
MICOS13	2
GOLGA2	2
Q9NXW2-1	2
ALG1	2
Q86Y91	2
MRPS11	2
VAPA	2
SELENOH	2
TOP3B	2
DDX51	2
GPD2	2
TMEM165	2
THEM6	2
DUSP9	2
SLC25A15	2
CTPS2	2
ARFGAP3	2
TRMT1	2
GALNT1	2
HM13	2
CSNK1G3	2
KIDINS220	2
ACSL1	2
POM121	2
MAD2L1	2
TMEM126A	2
CDK9	2
NDUFA5	2
RALA	2
LETMD1	2
PDCD2L	2
CISD1	2
IDH3G	2
KIF4A	2
STX17	2
DGKE	2
HSDL1	2
SIGMAR1	2
TRAPPC5	2
RPL38	2
MRPS7	2
SIX4	2
POLK	2
DIPK2A	2
TMEM201	2
MBOAT7	2
GPRASP2	2
TYW1	2
RDH13	2
TENT4B	2
LNPK	2
SIX1	2
POLR3D	2
EZH2	2
MRPS34	2
MAGT1	2
NDUFA12	2
SLC16A10	2
SLC39A7	2
SAMD11	2
MCRIP1	2
WLS	2
ATP5MG	2
SORT1	2
ATP5ME	2
SLC35E1	2
LSM14A	2
DNAJC1	2
ATP5MF	2
PRORP	2
SLBP	2
POLR2J	2
ZNF609	2
Q70HW3	2
PNKD	2
TP53RK	2
VMP1	2
GPR89B	2
NDUFS8	2
ABCB1	2
FAM193B	2
DERL1	2
TAF12	2
TRAPPC8	2
TOLLIP	2
CDCA5	2
PHF8	2
ETV3	2
DYNLL2	2
NDUFA7	2
PAK4	2
SLC25A21	2
INTS2	2
CISD2	2
ALG6	2
CRSP8	2
SELENOK	2
POLR2L	2
TAF9B	2
POLR1D	2
PET100	2
SLC30A7	2
FEM1B	2
NXPH4	2
RBX1	2
FXR1	3
AKAP12	3
USP9X	3
RBM33	3
HDAC2	3
CTR9	3
RPS16	3
MEPCE	3
SIN3A	3
PDS5B	3
CREB5	3
MAP2K3	3
GLCCI1	3
SMC6	3
ZC3H15	3
COMMD4	3
C1orf174	3
CDKN2AIP	3
THOC5	3
MSX2	3
BAP1	3
HLA-B	3
EN2	3
GTPBP3	3
RAPGEF6	3
PRPF4	3
ATG2B	3
SSBP3	3
SQLE	3
MED23	3
ILK	3
RXRB	3
ATM	3
KMT2E	3
XPA	3
GALNT11	3
MRPS23	3
RBPJ	3
USP22	3
JUNB	3
VAMP7	3
MBD2	3
TBC1D10A	3
SMAD5	3
DBF4	3
THAP11	3
LSM14B	3
RPL29	3
ZEB2	3
RFT1	3
IFT52	3
C1orf122	3
CDIPT	3
ELOVL1	3
Q5H9F3-1	3
POLR2I	3
PLCH1	3
NEDD8	3
ORMDL2	3
CMYA5	3
ELOVL5	3
CAMSAP3	4
G3BP2	4
POLDIP3	4
TRMT61B	4
TRMT2B	4
SPNS1	4
FOXC1	4
EME1	4
MAGED2	5
DNAJC13	5
EPB41	5
CIP2A	5
TIMM23	5
SLC1A5	5
GCAT	5
CHCHD3	5
TM9SF2	5
VEZF1	5
JUN	5
SENP1	5
FOXO3	5
ELOA	5
TMA16	5
HOXC10	5
Q9NZL4-1	5
SLC25A20	5
PNO1	5
GPX8	5
SLC25A30	5
CTSB	5
SEC61B	5
SMARCB1	5
CDC25C	5
ALDH1L2	5
FBXO30	5
NOP9	5
THOC1	5
MDC1	5
TMEM263	5
KIF20B	5
ARV1	5
PWP2	5
WRAP73	5
LARP4	5
PRPF39	5
DAPK3	5
MALSU1	5
IFT122	5
FADS1	5
SLC38A1	5
Q9P281	5
O75486-1	5
ELOB	6
DUS3L	6
MARK4	7
THAP4	7
