# Supplementary material for: Comparative Interactome Profiling of Nonstructural Protein 3 Across SARS-CoV-2 Variants Emerged During the COVID-19 Pandemic
Source: Viruses. 2025 Mar 20;17(3):447. doi: 10.3390/v17030447 (PMC11946765; doi:10.3390/v17030447)
Supplement: Supplementary file 1 [file viruses-17-00447-s001.zip › Supplementary Dataset S5.xlsx]

## Sheet: Table3
Gene	Cluster			Cluster	GO Bio Process 2023
PRKDC	1			1	Term	Overlap	P-value	Adjusted P-value	Odds Ratio	Combined Score	Genes
nsp32W	1				Intracellular Protein Transport (GO:0006886)	40/325	4.53E-18	9.57E-15	6.4188	256.334	ARF4;NUP107;RAB5C;TMED10;STX17;NUP188;CSE1L;ARL1;MAIP1;TIMM50;LMAN1;IPO8;XPO1;IPO9;XPO4;XPO6;XPO5;LAMP2;TIMM17A;RAB29;TIMM17B;NUP88;TMED1;KPNA5;TMED7;TNPO1;SIL1;TNPO3;WLS;TMED9;NUP133;APLP2;TIMM23;TIMM21;NUP93;RAB32;OXA1L;RAB18;ARF5;KPNB1
CAD	1				Endoplasmic Reticulum To Golgi Vesicle-Mediated Transport (GO:0006888)	23/115	1.64E-15	1.73E-12	11.0999	377.896	BCAP31;ARF4;TMED9;TMED10;TRAPPC1;STX17;KDELR1;COPB1;TRAPPC5;ATL2;GOSR1;GBF1;MIA3;YIF1B;LMAN1;VAMP7;LMAN2;RAB29;TMED1;TMED7;ERGIC3;ERGIC2;SEC24C
ATP1A1	1				Golgi Vesicle Transport (GO:0048193)	28/197	1.35E-14	9.49E-12	7.41162	236.707	ARF4;NBAS;TMED10;STX17;KDELR1;COPB1;ATL2;STX18;GOSR1;MIA3;LMAN1;LMAN2;RAB29;TMED1;TMED7;BCAP31;TMED9;TRAPPC1;GBF1;TRAPPC5;SCAMP3;YIF1B;TAPBP;VAMP7;ERGIC3;ERGIC2;SEC24C;ARF5
ATP2A2	1				Endoplasmic Reticulum Organization (GO:0007029)	15/54	8.35E-13	4.41E-10	16.8161	467.683	TRAM1;RETREG3;CCDC47;ATL2;STX18;TOR1AIP2;MIA3;SEC61A1;TMEM33;REEP4;LPCAT3;RAB18;GET1;GET3;GET4
Q92616	1				Protein Insertion Into ER Membrane (GO:0045048)	2025-11-29	2.06E-11	8.71E-09	26.51	652.264	UBL4A;SEC61A1;TRAM1;NCLN;CCDC47;EMC2;GET1;GET3;NOMO1;GET4;TMCO1
TCP1	1				Endomembrane System Organization (GO:0010256)	23/196	1.71E-10	5.58E-08	5.87824	132.183	ARFGEF1;ARFGEF2;TMED9;TMED10;STX17;ATL2;GBF1;ARL1;TOR1AIP2;MIA3;HOOK3;NUP93;VMP1;CTDNEP1;LMAN1;SEC61A1;SYNGR1;SYNGR2;BAG5;REEP4;RAB29;TMED1;TMED7
TUBB	1				ERAD Pathway (GO:0036503)	16/89	1.85E-10	5.58E-08	9.58769	214.872	RHBDD2;CCDC47;FAF2;SEL1L;DERL1;ERLIN2;RNF5;CLGN;BAG6;ERLEC1;CANX;STUB1;SEC61B;STT3B;FAM8A1;GET4
TUBB4B	1				Protein Transport (GO:0015031)	29/313	2.31E-10	6.10E-08	4.55134	100.981	ARF4;RAB5C;TMED10;TFRC;STX17;SEL1L;ARL1;MIA3;TIMM50;LAMP2;TIMM17A;RAB29;TIMM17B;TMED1;TMED7;SIL1;ABCD1;WLS;NDC1;TMED9;TIMM23;TIMM21;SCAMP3;VMP1;RAB32;RAB34;CANX;RAB18;ARF5
DDB1	1				Protein Localization To Nucleus (GO:0034504)	18/122	4.01E-10	9.40E-08	7.59312	164.299	NUP107;NUP188;NUP133;CSE1L;APLP2;PLK1;ARL2;TOR1AIP2;TOR1AIP1;CTDNEP1;NUP93;IPO8;IPO9;NUP88;KPNA5;TNPO1;KPNB1;TNPO3
TUBB2B	1				Protein Targeting To Membrane (GO:0006612)	14/72	8.66E-10	1.70E-07	10.5197	219.515	UBL4A;TRAM1;PEX19;ARL6IP1;YIF1B;BAG6;SEC61A1;PEX3;SRPRA;SSR1;GET3;SEC62;SIL1;GET4
NUP205	1				Establishment Of Protein Localization To Organelle (GO:0072594)	15/85	9.02E-10	1.70E-07	9.3541	194.81	NUP107;PEX19;NUP188;NUP133;CSE1L;APLP2;NUP93;IPO8;IPO9;LAMP1;NUP88;KPNA5;TNPO1;TNPO3;KPNB1
NOMO1	1				Protein Targeting To ER (GO:0045047)	2025-09-23	1.04E-09	1.70E-07	27.7694	574.318	UBL4A;SEC61A1;SPCS3;SPCS2;SRPRA;SRPRB;GET3;SEC62;GET4
TUBB4A	1				Ubiquitin-Dependent ERAD Pathway (GO:0030433)	14/73	1.05E-09	1.70E-07	10.3409	213.799	RHBDD2;FAF2;SEL1L;DERL1;ERLIN2;RNF5;CLGN;BAG6;ERLEC1;CANX;STUB1;SEC61B;STT3B;FAM8A1
IGF2R	1				Protein Import Into Nucleus (GO:0006606)	14/79	3.11E-09	4.69E-07	9.38345	183.801	NUP107;NUP188;NUP133;CSE1L;APLP2;NUP93;IPO8;IPO9;NUP35;NUP88;KPNA5;TNPO1;TNPO3;KPNB1
TUBA1A	1				Retrograde Vesicle-Mediated Transport, Golgi To Endoplasmic Reticulum (GO:0006890)	1948-11-01	9.08E-09	1.28E-06	12.8842	238.585	ARF4;NBAS;TMED10;KDELR1;LMAN2;STX18;GBF1;ERGIC3;ERGIC2;ARF5;TAPBP
CANX	1				Import Into Nucleus (GO:0051170)	13/74	1.28E-08	1.67E-06	9.26573	168.422	NUP107;NUP188;NUP133;CSE1L;APLP2;NUP93;IPO8;IPO9;NUP88;KPNA5;TNPO1;TNPO3;KPNB1
CKAP4	1				Nuclear Transport (GO:0051169)	1939-10-01	1.34E-08	1.67E-06	14.917	270.396	NDC1;NUP93;NUP205;NUP107;XPO1;NUP188;NUP133;NUP210;NUP35;NUP88
TUBA1C	1				Organelle Organization (GO:0006996)	30/418	4.44E-08	5.21E-06	3.43561	58.1628	TMED10;STX17;ATL2;FAF2;ARL1;TOR1AIP2;MIA3;LMAN1;SEC61A1;RHOT1;BAG5;RAB29;TMED1;TMED7;ABCD1;ARFGEF1;TMED9;YTHDF2;PEX19;SORT1;GBF1;RAB32;VMP1;HAX1;PEX3;RAB34;HAT1;RAB18;MTFR2;NECTIN2
DNAJA1	1				Protein Insertion Into Membrane (GO:0051205)	2025-07-19	1.31E-07	1.45E-05	25.0898	397.633	SEC61A1;TRAM1;CCDC47;GET1;GET3;MAIP1;GET4
HEATR1	1				Nucleocytoplasmic Transport (GO:0006913)	1950-10-01	1.73E-07	1.82E-05	10.8088	168.304	NDC1;NUP93;NUP205;NUP107;XPO1;NUP188;NUP133;NUP210;NUP35;NUP88
MSH6	1
IMMT	1			Cluster	GO Mol Function 2023
XPO1	1			1	Term	Overlap	P-value	Adjusted P-value	Odds Ratio	Combined Score	Genes
KPNB1	1				1-Acylglycerol-3-Phosphate O-acyltransferase Activity (GO:0003841)	2025-06-19	3.05E-06	5.53E-04	19.8066	251.535	MBOAT7;LPCAT3;LPCAT1;GPAT3;AGPAT1;LCLAT1
DNAJA2	1				Ribosome Binding (GO:0043022)	1985-11-01	3.98E-06	5.53E-04	6.42988	79.948	BAG6;SEC61A1;OXA1L;NCLN;CCDC47;PYM1;SEC61B;MAIP1;PELO;NOMO1;TMCO1
NUP133	1				Lysophosphatidic Acid Acyltransferase Activity (GO:0042171)	2025-06-20	4.28E-06	5.53E-04	18.3909	227.357	MBOAT7;LPCAT3;LPCAT1;GPAT3;AGPAT1;LCLAT1
RPN2	1				Guanyl Ribonucleotide Binding (GO:0032561)	18/226	5.47E-06	5.53E-04	3.77624	45.7533	ARF4;RAB5C;EIF2B2;ATL2;ARL1;ARL2;TUBB4B;TUBB4A;RAB32;TUBA1C;TUBB2B;RHOT1;TUBA1A;TUBB3;RAB29;RAB18;RAB9A;ARF5
BAG6	1				C4-dicarboxylate Transmembrane Transporter Activity (GO:0015556)	2025-05-14	1.07E-05	8.67E-04	23.7939	272.254	SLC16A1;SLC1A5;SLC25A11;SLC25A22;SLC25A13
ATP1A3	1				Purine Ribonucleoside Triphosphate Binding (GO:0035639)	27/476	1.79E-05	1.05E-03	2.64505	28.91	ARF4;ATL2;ARL1;ARL2;ATP1A3;ATP1A1;TUBA1C;RHOT1;TUBA1A;ATP7B;TUBB3;RAB29;ABCD1;EIF2B2;PLK1;CAD;TAP2;DARS2;TUBB4B;TUBB4A;MSH6;RAB32;TUBB2B;RAB9A;PFKM;ARF5;GALK1
COPB1	1				GTP Binding (GO:0005525)	16/201	1.82E-05	1.05E-03	3.76148	41.056	ARF4;EIF2B2;ATL2;ARL1;ARL2;TUBB4B;TUBB4A;RAB32;TUBA1C;TUBB2B;RHOT1;TUBA1A;TUBB3;RAB29;RAB9A;ARF5
GANAB	1				Acylglycerol O-acyltransferase Activity (GO:0016411)	2025-06-29	4.39E-05	2.22E-03	11.1893	112.257	MBOAT7;LPCAT3;LPCAT1;GPAT3;AGPAT1;LCLAT1
RPN1	1				Oligosaccharyl Transferase Activity (GO:0004576)	2025-03-05	1.18E-04	5.28E-03	63.9858	578.99	RPN2;STT3A;STT3B
SLC25A13	1				Voltage-Gated Monoatomic Anion Channel Activity (GO:0008308)	2025-04-15	3.11E-04	1.21E-02	15.5385	125.496	VDAC3;VDAC2;VDAC1;GPR89B
NUP93	1				Neutral L-amino Acid Transmembrane Transporter Activity (GO:0015175)	1941-06-01	3.29E-04	1.21E-02	7.34845	58.9239	SLC38A1;SLC6A15;SLC3A2;SFXN1;SLC1A5;SLC25A13
TUBB3	1				2-Acylglycerol-3-Phosphate O-acyltransferase Activity (GO:0047144)	2025-03-07	3.97E-04	1.25E-02	31.9896	250.495	LPCAT3;MBOAT7;LPCAT1
PHGDH	1				Dicarboxylic Acid Transmembrane Transporter Activity (GO:0005310)	2025-05-28	4.04E-04	1.25E-02	9.30397	72.7096	SLC16A1;SLC1A5;SLC25A22;SLC25A11;SLC25A13
PPL	1				L-amino Acid Transmembrane Transporter Activity (GO:0015179)	1963-07-01	6.00E-04	1.48E-02	5.36426	39.795	SLC38A1;SLC3A2;SFXN1;SLC1A5;SERINC3;SLC25A22;SLC25A13
RPLP0	1				L-aspartate Transmembrane Transporter Activity (GO:0015183)	2025-03-08	6.25E-04	1.48E-02	25.5904	188.8	SLC1A5;SLC25A22;SLC25A13
DNAJC7	1				Disulfide Oxidoreductase Activity (GO:0015036)	2025-03-08	6.25E-04	1.48E-02	25.5904	188.8	TMX4;TMX2;TMX1
NUP210	1				Lysophospholipid Acyltransferase Activity (GO:0071617)	2025-03-08	6.25E-04	1.48E-02	25.5904	188.8	LPCAT3;MBOAT7;LPCAT1
TELO2	1				O-acyltransferase Activity (GO:0008374)	2025-05-31	6.59E-04	1.48E-02	8.22917	60.2725	MBOAT7;LPCAT3;LPCAT1;GPAT3;LCLAT1
TFRC	1				Oxidoreductase Activity, Acting On The Aldehyde Or Oxo Group Of Donors, NAD Or NADP As Acceptor (GO:0016620)	2025-04-20	1.01E-03	0.0214073	10.68	73.7025	ALDH3A2;ALDH1A2;FAR1;HSD17B12
MLEC	1				ATPase Binding (GO:0051117)	1973-07-01	1.45E-03	0.0293168	4.54916	29.73	NCSTN;PEX19;DERL1;TMEM106B;TOR1AIP2;ATP1B3;TOR1AIP1
SLC3A2	1
MAGED1	1
CSE1L	1
AFG3L2	1			Cluster	GO Bio Process 2023
SLC25A6	1		314 proteins	2	GO Bio Process 2023	Overlap	P-value	Adjusted P-value	Odds Ratio	Combined Score	Genes
VDAC1	1				Macromolecule Biosynthetic Process (GO:0009059)	11/183	2.19E-07	1.76E-04	8.61664	132.136	POLD3;RPL7A;MRPS15;RPL32;RPS19;RPL21;RPL10;RPL34;RPL37A;RPL35;IGF2BP3
ERLIN2	1				Peptide Biosynthetic Process (GO:0043043)	10/158	4.93E-07	1.76E-04	9.05268	131.479	RPL7A;MRPS15;RPL32;RPS19;RPL21;RPL10;RPL34;RPL37A;RPL35;IGF2BP3
RBM17	1				Gene Expression (GO:0010467)	13/296	6.36E-07	1.76E-04	6.23969	89.0263	MRPS15;NUFIP1;RPL32;RPL21;RPL10;RPL34;NOL9;PRPF4;RPL7A;RPS19;RPL37A;RPL35;IGF2BP3
WDR11	1				Cytoplasmic Translation (GO:0002181)	1993-08-01	6.98E-07	1.76E-04	12.4804	176.912	RPL7A;RPL32;RPS19;RPL21;RPL10;RPL34;RPL37A;RPL35
FAF2	1				Translation (GO:0006412)	10/234	1.66E-05	0.00333384	5.95815	65.5928	RPL7A;MRPS15;RPL32;RPS19;RPL21;RPL10;RPL34;RPL37A;RPL35;IGF2BP3
AHSA1	1				Phosphatidylserine Metabolic Process (GO:0006658)	2025-03-20	4.90E-04	0.0778975	22.7189	173.123	PTDSS2;ABHD16A;SERINC1
DCAF8	1				Ribosome Assembly (GO:0042255)	1950-04-01	6.36E-04	0.0778975	11.2515	82.8233	RPS19;RPL10;PPAN;MDN1
FANCI	1				Ribosomal Large Subunit Assembly (GO:0000027)	2025-03-22	6.55E-04	0.0778975	20.3254	149.005	RPL10;PPAN;MDN1
NUP107	1				Intracellular Calcium Ion Homeostasis (GO:0006874)	6/139	8.09E-04	0.0778975	5.88856	41.9217	ATP2B4;ATP2B1;ATP1B1;SELENOK;CHERP;HERPUD1
PDHB	1				RNA Splicing, Via Transesterification Reactions (GO:0000375)	2025-03-24	8.51E-04	0.0778975	18.3878	129.987	PRPF4;SF3B1;SMNDC1
ABCC1	1				Protein Exit From Endoplasmic Reticulum (GO:0032527)	2025-03-24	8.51E-04	0.0778975	18.3878	129.987	OS9;SURF4;HERPUD1
VDAC2	1				DNA Synthesis Involved In DNA Repair (GO:0000731)	2025-03-27	1.21E-03	0.101429	16.0869	108.075	POLD3;USP10;HROB
NUP188	1				Gluconeogenesis (GO:0006094)	1932-03-01	1.99E-03	0.148545	13.3099	82.7716	G6PC3;SLC25A10;SLC39A14
ACSL3	1				Response To Endoplasmic Reticulum Stress (GO:0034976)	5/114	2.07E-03	0.148545	5.95546	36.8198	OS9;TMTC3;TRAF2;SELENOK;HERPUD1
PPP6R3	1				Hexose Biosynthetic Process (GO:0019319)	1935-03-01	2.58E-03	0.156607	12.0603	71.8634	G6PC3;SLC25A10;SLC39A14
GALNT2	1				Ubiquitin-Dependent ERAD Pathway (GO:0030433)	1973-04-01	2.61E-03	0.156607	7.49228	44.5594	OS9;UBXN8;HERPUD1;ECPAS
SLC25A5	1				Phosphate Ion Transmembrane Transport (GO:0035435)	2025-02-10	2.64E-03	0.156607	31.9919	189.889	SLC20A2;SLC25A10
STT3A	1				Sphingolipid Biosynthetic Process (GO:0030148)	1977-04-01	3.17E-03	0.156947	7.08031	40.7383	SMPD4;SPTLC1;CERS6;HACD3
MARS1	1				RNA Processing (GO:0006396)	6/183	3.27E-03	0.156947	4.41486	25.2685	PRPF4;LIN28B;TUT7;NUFIP1;NOL9;SF3B1
UQCRC2	1				RNA 3'-End Processing (GO:0031123)	1938-03-01	3.27E-03	0.156947	11.0249	63.0849	INTS12;LIN28B;TUT7
DSC3	1
XPO5	1			Cluster	GO Mol Function 2023
SLC27A4	1			2	GO Mol Function 2023	Overlap	P-value	Adjusted P-value	Odds Ratio	Combined Score	Genes
PLK1	1				RNA Binding (GO:0003723)	33/1411	1.18E-08	2.54E-06	3.56609	65.0888	MRPS15;TUT7;NUFIP1;RPL32;RPL10;USP10;RPL34;PPAN;IPO5;MTDH;RPL7A;RPS19;PDCD11;RPL35;IGF2BP3;SF3B1;SMNDC1;RPL21;FNDC3A;POLRMT;LARP4;U2SURP;CHERP;GNL3;AIMP1;DDX19A;LIN28B;MYBBP1A;XPOT;RPL37A;CCDC86;NUP98;DNA2
NCAPD2	1				P-type Calcium Transporter Activity (GO:0005388)	2025-02-08	1.66E-03	0.178676	42.6602	273.011	ATP2B4;ATP2B1
IPO8	1				P-type Ion Transporter Activity (GO:0015662)	2025-02-11	3.21E-03	0.230388	28.4358	163.222	ATP2B4;ATP2B1
DDOST	1				GTP Binding (GO:0005525)	6/201	5.16E-03	0.277139	4.00367	21.0896	TUBB6;RHOT2;TUBB2A;RHOG;TUBA4A;GNL3
SRPRA	1				Guanyl Ribonucleotide Binding (GO:0032561)	6/226	8.97E-03	0.294958	3.54419	16.7085	TUBB6;RHOT2;TUBB2A;RHOG;TUBA4A;GNL3
TNPO1	1				Single-Stranded DNA Helicase Activity (GO:0017116)	2025-02-22	1.28E-02	0.294958	12.789	55.7783	RFC5;DNA2
BAG5	1				Protein Phosphatase Binding (GO:0019903)	4/115	1.29E-02	0.294958	4.64747	20.2218	CDC27;ATP2B4;TRAF2;MASTL
BAG2	1				Purine Ribonucleoside Triphosphate Binding (GO:0035639)	9/476	1.30E-02	0.294958	2.52306	10.9529	TUBB6;RHOT2;TUBB2A;KIFC1;NEK6;RHOG;NOL9;TUBA4A;GNL3
SEL1L	1				Mannosyltransferase Activity (GO:0000030)	2025-02-23	1.39E-02	0.294958	12.1794	52.0739	DPY19L4;TMTC3
PFKM	1				mRNA 5'-UTR Binding (GO:0048027)	2025-02-24	1.51E-02	0.294958	11.6252	48.7523	IGF2BP3;GNL3
DNAJC11	1				Nuclear Localization Sequence Binding (GO:0008139)	2025-02-24	1.51E-02	0.294958	11.6252	48.7523	NUP98;IPO5
AGK	1				NF-kappaB Binding (GO:0051059)	2025-02-26	1.76E-02	0.313293	10.6554	43.0526	PDCD11;MTDH
SLC1A5	1				Metal Ion Transmembrane Transporter Activity (GO:0046873)	2029-02-01	2.16E-02	0.313293	9.47001	36.3007	ATP2B4;ATP2B1
ARF5	1				Phosphotransferase Activity, Alcohol Group As Acceptor (GO:0016773)	1977-03-01	2.27E-02	0.313293	5.20419	19.6901	DGKE;DCAKD;NOL9
NCLN	1				mRNA Binding (GO:0003729)	6/282	2.41E-02	0.313293	2.81702	10.4953	RPL35;IGF2BP3;NUP98;LARP4;SF3B1;GNL3
WDR75	1				snoRNA Binding (GO:0030515)	1931-02-01	2.45E-02	0.313293	8.81602	32.6874	NUFIP1;IGF2BP3
CTPS1	1				Succinate Transmembrane Transporter Activity (GO:0015141)	2025-01-05	3.86E-02	0.313293	31.7933	103.437	SLC25A10
CLPTM1	1				Uridylyltransferase Activity (GO:0070569)	2025-01-05	3.86E-02	0.313293	31.7933	103.437	TUT7
SLC25A11	1				U4 snRNA Binding (GO:0030621)	2025-01-05	3.86E-02	0.313293	31.7933	103.437	PRPF4
B4GAT1	1				Protein Phosphatase 2B Binding (GO:0030346)	2025-01-05	3.86E-02	0.313293	31.7933	103.437	ATP2B4
HAX1	1
SKIC3	1
ARFGEF2	1
PGRMC1	1			Cluster	GO Bio Process 2023
HLA-A	1			3	GO Bio Process 2023	Overlap	P-value	Adjusted P-value	Odds Ratio	Combined Score	Genes
TBL2	1				Glycerophospholipid Biosynthetic Process (GO:0046474)	2/108	0.00329972	0.0642817	26.7898	153.074	CEPT1;AGPAT3
BCAP31	1				Regulation Of Proteasomal Ubiquitin-Dependent Protein Catabolic Process (GO:0032434)	2/109	0.00335983	0.0642817	26.5381	151.157	FOXF2;RNF14
IRAK1	1				Regulation Of Oxidative Stress-Induced Neuron Intrinsic Apoptotic Signaling Pathway (GO:1903376)	2025-01-06	0.00479094	0.0642817	266.387	1422.78	MCL1
HLA-C	1				Protein Retention In ER Lumen (GO:0006621)	2025-01-07	0.00558734	0.0642817	221.978	1151.45	KDELR2
ARF4	1				Multi-Pass Transmembrane Protein Insertion Into ER Membrane (GO:0160063)	2025-01-08	0.00638314	0.0642817	190.257	961.578	NOMO3
SPTLC2	1				Retrograde Transport, Vesicle Recycling Within Golgi (GO:0000301)	2025-01-08	0.00638314	0.0642817	190.257	961.578	COG6
ASPH	1				Phosphatidylethanolamine Biosynthetic Process (GO:0006646)	2025-01-09	0.00717835	0.0642817	166.467	821.794	CEPT1
IPO9	1				Negative Regulation Of Activin Receptor Signaling Pathway (GO:0032926)	2025-01-10	0.00797296	0.0642817	147.963	714.913	NOMO3
ZNG1B	1				Maintenance Of Protein Localization In Endoplasmic Reticulum (GO:0035437)	2025-01-11	0.00876697	0.0642817	133.16	630.747	KDELR2
NCAPG2	1				Dendrite Self-Avoidance (GO:0070593)	2025-01-12	0.00956039	0.0642817	121.048	562.891	EMB
TMX3	1				Golgi Vesicle Transport (GO:0048193)	2/197	0.0105782	0.0642817	14.4974	65.9483	COG6;KDELR2										KBRS2;LOC111151452;Nkiras2;NKIRAS2
STT3B	1				Protein Localization To Vacuole (GO:0072665)	2025-01-14	0.0111454	0.0642817	102.415	460.534	MFSD1										CMTM4
SRPRB	1				Genitalia Development (GO:0048806)	2025-01-14	0.0111454	0.0642817	102.415	460.534	FOXF2										ALG6
STUB1	1				Extrinsic Apoptotic Signaling Pathway In Absence Of Ligand (GO:0097192)	2025-01-16	0.0127281	0.0642817	88.7511	387.305	MCL1										LOC100768740;LOC101344695;LOC105294701;LOC112632580;Rpl10;RPL10
CDKAL1	1				Protein Localization To Endoplasmic Reticulum (GO:0070972)	2025-01-16	0.0127281	0.0642817	88.7511	387.305	KDELR2										NDUFA9
O75477	1				Negative Regulation Of Anoikis (GO:2000811)	2025-01-16	0.0127281	0.0642817	88.7511	387.305	MCL1										MARS1
TTC27	1				Androgen Receptor Signaling Pathway (GO:0030521)	2025-01-17	0.0135186	0.0642817	83.2	358.067	RNF14										DNAJA2
LMAN1	1				Maintenance Of Protein Localization In Organelle (GO:0072595)	2025-01-18	0.0143084	0.0642817	78.302	332.541	KDELR2										SEC61B
FKBP8	1				Mitochondrial Fusion (GO:0008053)	2025-01-18	0.0143084	0.0642817	78.302	332.541	MCL1										YTHDF2
TIMM50	1				Release Of Cytochrome C From Mitochondria (GO:0001836)	2025-01-19	0.0150977	0.0642817	73.9481	310.08	MCL1										TELO2
CTSD	1																				SLC2A1
APLP2	1			Cluster	GO Mol Function 2023																SMARCAD1
P4HA1	1			3	Term	Overlap	P-value	Adjusted P-value	Odds Ratio	Combined Score	Genes										IPO9
GALK1	1				BH Domain Binding (GO:0051400)	2025-01-05	0.00399394	0.0491666	333	1839.15	MCL1										SKIC3
NDC1	1				BH3 Domain Binding (GO:0051434)	2025-01-05	0.00399394	0.0491666	333	1839.15	MCL1										ARAF
FKBP10	1				CDP-alcohol Phosphatidyltransferase Activity (GO:0017169)	2025-01-06	0.00479094	0.0491666	266.387	1422.78	CEPT1										EIF2B2
SCAMP3	1				Oxidoreductase Activity, Acting On Paired Donors, With Oxidation Of A Pair Of Donors Resulting In The Reduction Of Molecular Oxygen To Two Molecules Of Water (GO:0016717)	2025-01-07	0.00558734	0.0491666	221.978	1151.45	SC5D										ABHD16A
SKIC2	1				RNA Polymerase II General Transcription Initiation Factor Binding (GO:0001091)	2025-01-09	0.00717835	0.0491666	166.467	821.794	FOXF2										TMEM43
SAMM50	1				Death Domain Binding (GO:0070513)	2025-01-10	0.00797296	0.0491666	147.963	714.913	MCL1										NDUFS3
GLA	1				1-Acylglycerol-3-Phosphate O-acyltransferase Activity (GO:0003841)	2025-01-19	0.0150977	0.0675692	73.9481	310.08	AGPAT3										NEU1
POLDIP2	1				Lysophosphatidic Acid Acyltransferase Activity (GO:0042171)	2025-01-20	0.0158863	0.0675692	70.0526	290.179	AGPAT3										CNNM3
DNAJB6	1				Nuclear Androgen Receptor Binding (GO:0050681)	2025-01-25	0.0198208	0.0675692	55.4444	217.399	RNF14										ALDH3A2
CCDC47	1				Cell Adhesion Mediator Activity (GO:0098631)	2025-01-28	0.0221744	0.0675692	49.2765	187.685	EMB										SETX
AMFR	1				Ubiquitin Conjugating Enzyme Binding (GO:0031624)	2025-01-28	0.0221744	0.0675692	49.2765	187.685	RNF14										AGK
SLC25A3	1				Acylglycerol O-acyltransferase Activity (GO:0016411)	2025-01-29	0.0229578	0.0675692	47.5143	179.324	AGPAT3										CCDC47
BRAT1	1				General Transcription Initiation Factor Binding (GO:0140296)	2025-01-30	0.0237405	0.0675692	45.8736	171.593	FOXF2										UMPS
ARL1	1				Ubiquitin-Like Protein Conjugating Enzyme Binding (GO:0044390)	1934-01-01	0.0268657	0.0710022	40.3051	145.78	RNF14										SCAMP2
POLR3A	1				Methyltransferase Activity (GO:0008168)	1937-01-01	0.0292034	0.0720352	36.9407	130.529	COMTD1										SKIC2
MMS19	1				Signal Sequence Binding (GO:0005048)	1941-01-01	0.0323122	0.0737021	33.24	114.09	KDELR2										MFSD1
FAR1	1				Cell-Cell Adhesion Mediator Activity (GO:0098632)	1943-01-01	0.0338631	0.0737021	31.654	107.162	EMB										EMC7
TRIM32	1				S-adenosylmethionine-dependent Methyltransferase Activity (GO:0008757)	1950-01-01	0.0392729	0.0794786	27.1224	87.8013	COMTD1										APP
VDAC3	1				Channel Activity (GO:0015267)	1952-01-01	0.0408134	0.0794786	26.0562	83.3472	MCL1										MRPS25
PELO	1				Ribosome Binding (GO:0043022)	1985-01-01	0.0658986	0.121912	15.7937	42.953	NOMO3										TOMM40
TMED10	1																				PYCR3
SLC16A1	1																				SCARB1
ATXN10	1																				AKAP1
RAB5C	1			Cluster																	MBOAT7
ATP6V1H	1			4	GO Bio Process 2023	Overlap	P-value	Adjusted P-value	Odds Ratio	Combined Score	Genes										DNAAF2
ITGB1	1				ER-associated Misfolded Protein Catabolic Process (GO:0071712)	2025-02-09	1.63E-05	9.80E-04	475.69	5243.18	TOR1A;UGGT1										ATL2
HSD17B12	1				Cellular Response To Misfolded Protein (GO:0071218)	2025-02-19	7.73E-05	0.00231834	195.775	1853.61	TOR1A;UGGT1										LBR
MIA3	1				Protein Quality Control For Misfolded Or Incompletely Synthesized Proteins (GO:0006515)	2025-02-27	1.58E-04	0.00316235	133.073	1164.68	TOR1A;UGGT1										RPL34
ABCB7	1				ERAD Pathway (GO:0036503)	1989-02-01	0.00172091	0.0258136	38.1207	242.635	TOR1A;UGGT1										IPO5
APP	1				Aggrephagy (GO:0035973)	2025-01-06	0.00419312	0.0377781	307.4	1682.8	WDFY3										PIGO
TMEM43	1				Regulation Of Dopamine Uptake Involved In Synaptic Transmission (GO:0051584)	2025-01-07	0.00489039	0.0377781	256.154	1362.86	TOR1A										MCL1
SACM1L	1				Protein Deneddylation (GO:0000338)	2025-01-10	0.00697947	0.0377781	170.744	847.705	TOR1A										PHGDH
TOR1AIP2	1				Synaptic Vesicle Transport (GO:0048489)	2025-01-10	0.00697947	0.0377781	170.744	847.705	TOR1A										TNPO3
RAB18	1				tRNA Threonylcarbamoyladenosine Metabolic Process (GO:0070525)	2025-01-10	0.00697947	0.0377781	170.744	847.705	TP53RK										SAMM50
LBR	1				Chondroitin Sulfate Biosynthetic Process (GO:0030206)	2025-01-13	0.00906449	0.0377781	128.038	602.215	CHPF2										NEK6
PLOD2	1				Synaptic Vesicle Localization (GO:0097479)	2025-01-13	0.00906449	0.0377781	128.038	602.215	TOR1A										POLRMT
ARFGEF1	1				Endoplasmic Reticulum Mannose Trimming (GO:1904380)	2025-01-13	0.00906449	0.0377781	128.038	602.215	UGGT1										PPM1A
TOR1AIP1	1				Synaptic Vesicle Membrane Organization (GO:0048499)	2025-01-14	0.00975859	0.0377781	118.183	547.143	TOR1A										TMEM126B
ALDH3A2	1				Epiboly Involved In Wound Healing (GO:0090505)	2025-01-15	0.0104522	0.0377781	109.736	500.5	TOR1A										RPL7A
ADAMTS1	1				Folic Acid-Containing Compound Metabolic Process (GO:0006760)	2025-01-15	0.0104522	0.0377781	109.736	500.5	GGH										TFRC
AKAP1	1				Chondroitin Sulfate Metabolic Process (GO:0030204)	2025-01-16	0.0111454	0.0377781	102.415	460.534	CHPF2										MRPS15
RPL6	1				Protein Alpha-1,2-Demannosylation (GO:0036508)	2025-01-16	0.0111454	0.0377781	102.415	460.534	UGGT1										TBL2
CPD	1				Nuclear Envelope Organization (GO:0006998)	2025-01-17	0.0118382	0.0377781	96.0096	425.939	TOR1A										CAD
PDE3B	1				Establishment Of Vesicle Localization (GO:0051650)	2025-01-18	0.0125305	0.0377781	90.3575	395.729	TOR1A										PPM1F
ABCD1	1				Arp2/3 Complex-Mediated Actin Nucleation (GO:0034314)	2025-01-19	0.0132223	0.0377781	85.3333	369.139	IQGAP2										EXOC4
TM9SF2	1																				RTN3
LMAN2	1			Cluster	GO Mol Function 2023																ALDH1A2
FNDC3B	1			4	Term	Overlap	P-value	Adjusted P-value	Odds Ratio	Combined Score	Genes										SLC25A28
SEC61A1	1				glucuronosyl-N-acetylgalactosaminyl-proteoglycan 4-beta-N-acetylgalactosaminyltransferase Activity (GO:0047238)	2025-01-05	0.0034954	0.0374079	384.269	2173.55	CHPF2										CEPT1
PPP6C	1				Omega Peptidase Activity (GO:0008242)	2025-01-09	0.00628356	0.0374079	192.096	973.893	GGH										BAG5
USP33	1				UDP-glucosyltransferase Activity (GO:0035251)	2025-01-10	0.00697947	0.0374079	170.744	847.705	UGGT1										MMS19
GET4	1				GTPase Inhibitor Activity (GO:0005095)	2025-01-12	0.00836994	0.0374079	139.685	668.13	IQGAP2										SLC25A19
ERLEC1	1				1-Phosphatidylinositol Binding (GO:0005545)	2025-01-14	0.00975859	0.0374079	118.183	547.143	WDFY3										DCUN1D5
MRPL11	1				Acetylgalactosaminyltransferase Activity (GO:0008376)	2025-01-14	0.00975859	0.0374079	118.183	547.143	CHPF2										NDC1
SFXN1	1				Glucuronosyltransferase Activity (GO:0015020)	2025-01-30	0.020803	0.0573047	52.9363	205.004	CHPF2										SLC38A1
PANK4	1				Kinesin Binding (GO:0019894)	2025-01-31	0.0214895	0.0573047	51.1692	196.5	TOR1A										PVR
UMPS	1				Kinase Inhibitor Activity (GO:0019210)	1934-01-01	0.0235462	0.0573047	46.5105	174.358	ITPRIP										TRIM32
KDELR1	1				Phosphatidylinositol-3,4,5-Trisphosphate Binding (GO:0005547)	1936-01-01	0.0249151	0.0573047	43.8484	161.9	IQGAP2										NOMO3
SCD	1				Protein Kinase Inhibitor Activity (GO:0004860)	1945-01-01	0.0310532	0.0649294	34.8636	121.048	ITPRIP										GNL3
AAAS	1				Exopeptidase Activity (GO:0008238)	1952-01-01	0.0358024	0.0686213	30.0679	100.118	GGH										CENPQ
TOMM40	1				Protein Kinase Regulator Activity (GO:0019887)	1/103	0.0697571	0.112973	14.9955	39.929	ITPRIP										RAB34
BCAS2	1				Phosphatidylinositol Binding (GO:0035091)	1/106	0.0717195	0.112973	14.5648	38.3782	WDFY3										EMB
PHGDHL1	1				Phosphatidylinositol Phosphate Binding (GO:1901981)	1/109	0.0736779	0.112973	14.1581	36.9251	IQGAP2										WDR75
ATP6AP2	1				Cysteine-Type Peptidase Activity (GO:0008234)	1/144	0.0962453	0.138353	10.674	24.9863	GGH										ADPGK
O75396	1				Actin Binding (GO:0003779)	1/183	0.12079	0.163422	8.37025	17.6922	IQGAP2										KPNA5
CLGN	1				Small GTPase Binding (GO:0031267)	1/199	0.130679	0.166979	7.68765	15.6444	IQGAP2										PDHB
Q16850-1	1				GTPase Activator Activity (GO:0005096)	1/211	0.138028	0.167087	7.24396	14.3452	IQGAP2										NUP98
SORT1	1				GTPase Binding (GO:0051020)	1/225	0.146529	0.168509	6.7864	13.0335	IQGAP2										DNAJC1
HMGCR	1																				MED23
NUBP2	1																				SEH1L
DARS2	1																				HSD17B12
GBF1	1			Cluster	GO Bio Process 2023																TMTC3
MAD2L1	1			5	GO Biological Process 2023	Overlap	P-value	Adjusted P-value	Odds Ratio	Combined Score	Genes										PELO
TMEM209	1				L-serine Metabolic Process (GO:0006563)	2025-02-10	6.71E-05	0.024487	217.033	2085.58	PSAT1;SHMT1										VPS18
CNNM3	1				Collagen Fibril Organization (GO:0030199)	1942-02-01	0.00125256	0.0807704	43.337	289.602	PLOD3;TGFBR1										SLC25A13
PYCR3	1				Positive Regulation Of Stress Fiber Assembly (GO:0051496)	1943-02-01	0.00131265	0.0807704	42.2778	280.543	TGFBR1;FERMT2										RPL6
M6PR	1				Positive Regulation Of Epithelial To Mesenchymal Transition (GO:0010718)	1947-02-01	0.0015666	0.0807704	38.5121	248.744	TGFBR1;FERMT2										DNA2
LMF2	1				Regulation Of Intrinsic Apoptotic Signaling Pathway (GO:2001242)	1948-02-01	0.00163347	0.0807704	37.673	241.749	PPIF;S100A9										GATD1
HSPB1	1				Positive Regulation Of Actin Filament Bundle Assembly (GO:0032233)	1951-02-01	0.00184211	0.0807704	35.3611	222.664	TGFBR1;FERMT2										TMEM126A
SLC12A2	1				Positive Regulation Of Apoptotic Signaling Pathway (GO:2001235)	1962-02-01	0.00270922	0.0807704	28.8623	170.608	S100A9;TGFBR1										XPO5
STIM1	1				Transforming Growth Factor Beta Receptor Signaling Pathway (GO:0007179)	1972-02-01	0.00363409	0.0807704	24.7267	138.9	TGFBR1;FERMT2										SV2A
TMED9	1				Regulation Of Stress Fiber Assembly (GO:0051492)	1975-02-01	0.00393644	0.0807704	23.707	131.277	TGFBR1;FERMT2										TIMM17B
SSR1	1				Positive Regulation Of Growth (GO:0045927)	1981-02-01	0.00457505	0.0807704	21.8998	117.977	S100A9;TGFBR1										FAF2
TIMM23	1				Negative Regulation Of Apoptotic Signaling Pathway (GO:2001234)	1982-02-01	0.00468585	0.0807704	21.625	115.979	PPIF;TGFBR1										CAPN1
RACGAP1	1				Regulation Of Epithelial To Mesenchymal Transition (GO:0010717)	1983-02-01	0.00479788	0.0807704	21.357	114.037	TGFBR1;FERMT2										NDUFA4
APMAP	1				Cellular Respiration (GO:0045333)	1985-02-01	0.00502566	0.0807704	20.8402	110.311	NDUFA8;ETFB										TIMMDC1
TEX264	1				Positive Regulation Of Protein Kinase B Signaling (GO:0051897)	1993-02-01	0.0059857	0.0807704	19.0005	97.2517	TGFBR1;FERMT2										EIF2B3
AZGP1	1				Peptidyl-Lysine Modification (GO:0018205)	1994-02-01	0.00611116	0.0807704	18.793	95.8	PLOD3;UBA2										RAB5C
YTHDF2	1				Purine Nucleobase Biosynthetic Process (GO:0009113)	2025-01-05	0.00623494	0.0807704	208.031	1056.3	SHMT1										SPCS3
EXOSC7	1				Ventricular Compact Myocardium Morphogenesis (GO:0003223)	2025-01-05	0.00623494	0.0807704	208.031	1056.3	TGFBR1										ARF4
ARAF	1				Positive Regulation Of Podosome Assembly (GO:0071803)	2025-01-05	0.00623494	0.0807704	208.031	1056.3	FSCN1										UQCRC2
P3H1	1				Negative Regulation Of ERAD Pathway (GO:1904293)	2025-01-05	0.00623494	0.0807704	208.031	1056.3	USP14										ECPAS
PLD3	1				Aromatic Compound Biosynthetic Process (GO:0019438)	2025-01-05	0.00623494	0.0807704	208.031	1056.3	PSAT1										TTC27
SLC25A1	1																				PLK1
ATP13A3	1			Cluster	GO Mol Function 2023																RHOG
SQLE	1			5	Term	Overlap	P-value	Adjusted P-value	Odds Ratio	Combined Score	Genes										DERL1
TNPO3	1				Transforming Growth Factor Beta Receptor Binding (GO:0005160)	2025-02-18	2.27E-04	0.0119467	108.473	910.289	TGFBR1;FERMT2										ACSL3
SLC25A19	1				Pyridoxal Phosphate Binding (GO:0030170)	2025-02-20	2.81E-04	0.0119467	96.4106	788.331	PSAT1;SHMT1										CYP2S1
UBL4A	1				Methylated Histone Binding (GO:0035064)	1971-02-01	0.00353585	0.0491979	25.0863	141.607	CBX1;TTLL12										Q99871-1
MTCH2	1				Metal Ion Binding (GO:0046872)	4/521	0.003728	0.0491979	7.16883	40.0873	FSCN1;PLOD3;UBA2;S100A9										PRORP
CAPN1	1				3'-5' RNA Helicase Activity (GO:0034458)	2025-01-05	0.00623494	0.0491979	208.031	1056.3	DHX38										UBXN8
RAF1	1				5'-Flap Endonuclease Activity (GO:0017108)	2025-01-05	0.00623494	0.0491979	208.031	1056.3	FSCN1										SLC25A11
MICOS13	1				Flap Endonuclease Activity (GO:0048256)	2025-01-06	0.00747745	0.0491979	166.417	814.753	FSCN1										COX15
CLPTM1L	1				Arachidonic Acid Binding (GO:0050544)	2025-01-06	0.00747745	0.0491979	166.417	814.753	S100A9										DCAKD
SSR4	1				Icosatetraenoic Acid Binding (GO:0050543)	2025-01-06	0.00747745	0.0491979	166.417	814.753	S100A9										ORC3
PGRMC2	1				Histone H4K20 Methyltransferase Activity (GO:0042799)	2025-01-07	0.00871846	0.0491979	138.674	657.634	TTLL12										MRPL11
PLAA	1				Hydroxymethyl-, Formyl- And Related Transferase Activity (GO:0016742)	2025-01-07	0.00871846	0.0491979	138.674	657.634	SHMT1										ATRAID
STX18	1				Icosanoid Binding (GO:0050542)	2025-01-07	0.00871846	0.0491979	138.674	657.634	S100A9										Q16850-1
ANKLE2	1				Inorganic Phosphate Transmembrane Transporter Activity (GO:0005315)	2025-01-07	0.00871846	0.0491979	138.674	657.634	SLC25A25										BCKDHB
CDC45	1				Activin Receptor Activity (GO:0017002)	2025-01-08	0.00995799	0.0491979	118.857	547.858	TGFBR1										SLC25A22
THEM6	1				RAGE Receptor Binding (GO:0050786)	2025-01-08	0.00995799	0.0491979	118.857	547.858	S100A9										IMMT
MAIP1	1				Type II Transforming Growth Factor Beta Receptor Binding (GO:0005114)	2025-01-08	0.00995799	0.0491979	118.857	547.858	TGFBR1										SERINC3
GPR89B	1				Endodeoxyribonuclease Activity, Producing 5'-Phosphomonoesters (GO:0016888)	2025-01-08	0.00995799	0.0491979	118.857	547.858	FSCN1										NT5C3A
TAP2	1				Type I Transforming Growth Factor Beta Receptor Binding (GO:0034713)	2025-01-09	0.011196	0.0491979	103.995	467.165	FERMT2										SLC16A1
PPM1A	1				ATP Transmembrane Transporter Activity (GO:0005347)	2025-01-10	0.0124326	0.0491979	92.4352	405.553	SLC25A25										TOR1AIP1
FUCA2	1				Transforming Growth Factor Beta Receptor Activity (GO:0005024)	2025-01-10	0.0124326	0.0491979	92.4352	405.553	TGFBR1										ZDHHC9
NBAS	1																				XPO4
METTL13	1																				PPP6R3
RAB9A	1																				DYRK1A
PTDSS1	1																				NME3
SV2A	1																				P49454
HM13	1																				SLC25A1
RAB29	1																				RAB3D
RAB32	1																				COG1
LAMB1	1																				C19orf25
DHFR	1																				VMP1
SREBF2	1																				VDAC3
SUCLA2	1																				HSD17B11
NDUFA9	1																				SLC25A4
HAUS6	1
FBXO3	1
PIGT	1
DHCR24	1
LPCAT1	1
FAM114A2	1
CNNM2	1
SLC25A22	1
MAGT1	1
EIF2B2	1
WAPL	1
CHPF	1
TIMM17A	1
LRIG3	1
EMC2	1
SEC62	1
WLS	1
NEU1	1
ADGRE5	1
NUP88	1
SLC39A10	1
TECR	1
FDFT1	1
PIGO	1
SPNS1	1
GGCX	1
TMEM126A	1
SLC6A15	1
VRK2	1
TMEM33	1
TMEM201	1
ATP1B3	1
TM9SF4	1
TIMM17B	1
SEC24C	1
CHRNA5	1
TMX1	1
ARL2	1
GPAT3	1
P49454	1
RNF5	1
SMARCAD1	1
CDS2	1
RPS27	1
MRPS25	1
TMEM259	1
ITM2C	1
XPO6	1
HAT1	1
NCSTN	1
SPCS2	1
HS6ST2	1
UBE2Q1	1
HOOK3	1
EIF2B3	1
VANGL1	1
OXA1L	1
XXYLT1	1
TM9SF3	1
RHOT1	1
TM9SF1	1
RPS27L	1
PTPRS	1
TMX2	1
ATL2	1
NT5C3A	1
TMED7	1
COX15	1
DNAJC1	1
VAMP7	1
COQ5	1
MT-CO2	1
GET3	1
SLC35B2	1
ZBTB11	1
RDH11	1
CDIPT	1
RPS12	1
NCR3LG1	1
IL17RA	1
ATP7B	1
NDUFA4	1
SPDL1	1
GHDC	1
SPCS3	1
SLC39A7	1
ALG11	1
ARV1	1
SIMC1	1
SLC37A4	1
ERGIC3	1
NME3	1
PBXIP1	1
AP3M1	1
TBRG4	1
TRAM1	1
LPCAT3	1
FAM8A1	1
CCN1	1
SARAF	1
STIM2	1
SIL1	1
NDUFS8	1
STX17	1
SLC38A1	1
TMED1	1
VMP1	1
PEX19	1
GPX8	1
TMEM199	1
SEC61B	1
LAMP1	1
LCLAT1	1
YIF1B	1
LAMP2	1
TIMM21	1
GPAA1	1
ORC3	1
RAB34	1
COA7	1
NAT14	1
HAUS1	1
PCDH9	1
SYNGR2	1
MBOAT7	1
SSR3	1
NEMP1	1
NECTIN2	1
SETX	1
EVI5	1
TMEM160	1
TMEM106B	1
SEC11A	1
MED23	1
P02765	1
ATP5MK	1
PCSK6	1
TMX4	1
ALG3	1
DYRK1A	1
ALDH1A2	1
EI24	1
O60462-1	1
MED16	1
RNF126	1
CLTB	1
ADPGK	1
PEX3	1
PYM1	1
SLC2A1	1
KBRS2	1
REEP4	1
TMEM39A	1
FBXO31	1
UBIAD1	1
RHBDD2	1
GOSR1	1
GLMN	1
KDSR	1
ZWILCH	1
SLC35E1	1
ERGIC2	1
PCYT1A	1
PIGG	1
XPO4	1
TRAPPC5	1
NSMCE2	1
DERL1	1
VKORC1	1
ATP5MC3	1
POLR2L	1
PVR	1
DNAJC30	1
SCARB1	1
YIPF3	1
SCARB2	1
FOXK2	1
PRCP	1
DENND11	1
SLC30A7	1
MTFR2	1
KPNA5	1
GET1	1
TRAPPC1	1
CHCHD6	1
FBXO9	1
METTL7B	1
ARL6IP1	1
DCUN1D5	1
ALG6	1
HBB	1
RDH10	1
S100A11	1
CTDNEP1	1
DHRS13	1
TMCO1	1
DNAAF2	1
GATD1	1
RETREG3	1
CTU1	1
SYNGR1	1
SLC25A28	1
DPM3	1
HLA-DRB1	1
NUP35	1
TAPBP	1
TLCD3A	1
SERINC3	1
AGPAT1	1
LIMK2	1
TMEM9	1
TMEM41B	1
MDN1	2
SF3B1	2
MYBBP1A	2
TUBB2A	2
TUBA4A	2
MTDH	2
PDCD11	2
XPOT	2
U2SURP	2
ATP2B1	2
TUBB6	2
ECPAS	2
MYL6	2
GNL3	2
IPO5	2
SPTLC1	2
CHERP	2
SQSTM1	2
SLC25A4	2
IPO7	2
USP10	2
RHOT2	2
IGF2BP3	2
ATP2B4	2
OS9	2
POLRMT	2
EXOC4	2
RPL7A	2
FKBP8	2
SMPD4	2
AIMP1	2
PPM1B	2
HSD17B11	2
RFC5	2
RPL10	2
DDX19A	2
TMEM131L	2
SLC25A10	2
QSOX2	2
CDC27	2
NUP98	2
HACD3	2
ATP6AP1	2
ITM2B	2
COMT	2
NDUFS3	2
SURF4	2
Q9NXW2-1	2
ARMC6	2
SKIC8	2
FNDC3A	2
TIMMDC1	2
POLD3	2
COLGALT1	2
RPS19	2
PPM1F	2
SEH1L	2
NOL9	2
SIGMAR1	2
Q9Y679-1	2
CCDC86	2
PPAN	2
Q8N1F8	2
LARP4	2
DHRS7B	2
ATG9A	2
PRPF4	2
Q15165-1	2
RHOG	2
SMNDC1	2
DHCR7	2
CAND2	2
DNA2	2
NISCH	2
HP1BP3	2
RPL21	2
TMTC3	2
LIN28B	2
RPL32	2
GLT8D1	2
PTDSS2	2
RAB3D	2
NIPSNAP1	2
COG1	2
RPL34	2
RIC8A	2
SUMF2	2
DGKE	2
TMEM87A	2
AGPAT2	2
DCAKD	2
GTPBP3	2
RPL37A	2
UBXN8	2
SCAMP2	2
ATP1B1	2
Q99871-1	2
MGST3	2
MRPS15	2
PRORP	2
EMC7	2
KIFC1	2
RTN3	2
GINM1	2
MASTL	2
G6PC3	2
RPL35	2
NAA40	2
B3GAT3	2
TSPAN3	2
VKORC1L1	2
HERPUD1	2
ABHD16A	2
BCKDHB	2
SLC39A14	2
TUT7	2
DPP9	2
SERINC1	2
TMEM147	2
BLTP3B	2
TRAF2	2
NUFIP1	2
NLN	2
LAPTM4A	2
CACHD1	2
VPS18	2
RFT1	2
INTS12	2
CERS6	2
TMEM126B	2
BET1	2
CYP2S1	2
C2CD5	2
PRPF39	2
LMBRD2	2
CMTM3	2
TRIO	2
SELENOK	2
SLC20A2	2
RUTBC3	2
YIPF4	2
ZDHHC9	2
FITM2	2
TULP3	2
SNX4	2
C19orf25	2
TMEM184B	2
TXNDC16	2
CMTM4	2
PCDHB4	2
NEK6	2
DPY19L4	2
CENPQ	2
CD63	2
OXR1	2
HROB	2
ATRAID	2
NOMO3	3
KDELR2	3
CEPT1	3
GPR180	3
MCL1	3
FOXF2	3
COG6	3
COMTD1	3
MOSPD1	3
ARL5B	3
Q9UJ41-1	3
SC5D	3
AGPAT3	3
RNF14	3
EMB	3
MFSD1	3
IQGAP2	4
UGGT1	4
nsp31W	4
GGH	4
CHPF2	4
TOR1A	4
BCS1L	4
WDFY3	4
TP53RK	4
WDCP	4
CENPM	4
CERS1	4
OGFOD3	4
ITPRIP	4
PLOD3	5
TTLL12	5
UBA2	5
FERMT2	5
RPAP3	5
S100A9	5
FSCN1	5
USP14	5
CBX1	5
PSAT1	5
ETFB	5
SHMT1	5
FKBP5	5
C1orf43	5
HERC1	5
DHX38	5
NUS1	5
PPIF	5
TGFBR1	5
TRAPPC4	5
CACNA2D2	5
NDUFA8	5
OXCT1	5
SLC25A25	5
CERS2	5
